# Supplementary material for: Dynamic proteomic analysis of Aedes aegypti Aag-2 cells infected with Mayaro virus
Source: Parasit Vectors. 2020 Jun 10;13:297. doi: 10.1186/s13071-020-04167-2 (PMC7285477; doi:10.1186/s13071-020-04167-2)
Supplement: Supplementary file 2 — Additional file 2: Table S1. Protein accession numbers of the 4 clusters identified through the VSClust algorithm corresponding to Fig. 3a. [file 13071_2020_4167_MOESM2_ESM.xlsx]

## Sheet: Cluster 1
Additional file 2: Table S1. Protein accession numbers of the 4 clusters identified through the VSClust algorithm corresponding to Fig. 3a.
Uniprot	cluster	Mean.of.log.A	Mean.of.log.B	Mean.of.log.C
Q17H17	1	-0.412495	-0.727768	1.14026
Q5D0W4	1	-0.758922	-0.374215	1.13314
Q171X6	1	-0.424298	-0.717893	1.14219
Q16S79	1	-0.757579	-0.375899	1.13348
Q17DI1	1	-0.446788	-0.698715	1.1455
A0A0P6IYR1	1	-0.449174	-0.696652	1.14583
Q16IZ9	1	-0.738013	-0.400086	1.1381
Q17LB2	1	-0.736641	-0.401757	1.1384
A0A1S4FIY1	1	-0.478975	-0.670423	1.1494
Q1HRR9	1	-0.716985	-0.425376	1.14236
Q1HRQ7	1	-0.715864	-0.426705	1.14257
Q17DS2	1	-0.493349	-0.657457	1.15081
Q1HQY2	1	-0.707397	-0.436676	1.14407
A0A1S4FHA2	1	-0.701408	-0.443664	1.14507
Q0IFR2	1	-0.698497	-0.447041	1.14554
Q17LU6	1	-0.522719	-0.630309	1.15303
A0A1S4FHL2	1	-0.528478	-0.62488	1.15336
Q1HR13	1	-0.529948	-0.623489	1.15344
A0A1S4FXJ6	1	-0.535762	-0.617963	1.15372
Q16KM0	1	-0.545035	-0.609074	1.15411
Q16E95	1	-0.551447	-0.602872	1.15432
A0A2K7P685	1	-0.664341	-0.485747	1.15009
Q0IFK9	1	-0.66131	-0.489102	1.15041
Q17PZ2	1	-0.568089	-0.586562	1.15465
Q178U8	1	-0.574356	-0.580339	1.1547
A0A1S4FM01	1	-0.651503	-0.499874	1.15138
A0A1S4EYP3	1	-0.649589	-0.501961	1.15155
Q16XN1	1	-0.627629	-0.525567	1.1532
Q174V0	1	-0.602014	-0.55233	1.15434
Q17E10	1	-0.626812	-0.526433	1.15325
Q174Z2	1	-0.603907	-0.55038	1.15429
Q16HX6	1	-0.618264	-0.535447	1.15371
Q17MF2	1	-0.612033	-0.541959	1.15399

## Sheet: Cluster 2
Additional file 2: Table S1. Protein accession numbers of the 4 clusters identified through the VSClust algorithm corresponding to Fig. 3a.
Uniprot	cluster	Mean.of.log.A	Mean.of.log.B	Mean.of.log.C
Q1HRS9	2	1.1016	-0.251047	-0.850556
Q1HR36	2	0.854226	0.245734	-1.09996
A0A1S4F549	2	0.860843	0.23607	-1.09691
J9HG68	2	1.09222	-0.221637	-0.870587
Q95UR5	2	1.09065	-0.216906	-0.873746
A0A1S4FUT2	2	1.08617	-0.203704	-0.882464
Q0IER3	2	1.07883	-0.182925	-0.89591
Q16KR4	2	1.07325	-0.167703	-0.905545
Q16K46	2	1.07212	-0.164697	-0.907427
Q1HRJ1	2	1.0467	-0.101079	-0.945622
Q17G46	2	1.04467	-0.096317	-0.948357
Q1HRR8	2	0.93476	0.119704	-1.05446
A0A0N8ES10	2	0.962616	0.0709854	-1.0336
Q17M22	2	0.965421	0.0658976	-1.03132
Q0IG02	2	1.01181	-0.0240583	-0.987754
Q1HQE4	2	1.00914	-0.0185367	-0.990603
Q16R25	2	0.975553	0.0472212	-1.02277
D2WKD9	2	1.00581	-0.0117276	-0.994085
Q16GA3	2	0.986291	0.0268766	-1.01317
Q17J87	2	0.988854	0.021932	-1.01079

## Sheet: Cluster 3
Additional file 2: Table S1. Protein accession numbers of the 4 clusters identified through the VSClust algorithm corresponding to Fig. 3a.
Uniprot	cluster	Mean.of.log.A	Mean.of.log.B	Mean.of.log.C
Q16N54	3	-0.267654	1.10659	-0.838938
Q174C6	3	0.170675	0.903678	-1.07435
Q17ES2	3	-0.245153	1.09978	-0.854626
Q2KQ98	3	0.146271	0.918809	-1.06508
A0A1S4EZS3	3	0.12948	0.928953	-1.05843
A0A0P6IUV3	3	0.12671	0.930606	-1.05732
Q0IEV9	3	-0.182656	1.07874	-0.896081
Q17LJ1	3	-0.173469	1.07539	-0.901917
Q1HR78	3	-0.167802	1.07329	-0.905484
Q16WA1	3	0.050071	0.974024	-1.02409
Q17AP3	3	-0.0999065	1.0462	-0.946297
Q1HQW0	3	-0.0933658	1.04341	-0.950043
Q1HR83	3	-0.0795118	1.03738	-0.95787
Q9GN74	3	-0.0684133	1.03245	-0.964037
Q1HR25	3	-0.0654541	1.03112	-0.965665
Q8T4S0	3	-0.0583567	1.0279	-0.969544
Q1HQT2	3	-0.0449579	1.02172	-0.976763

## Sheet: Cluster 4
Additional file 2: Table S1. Protein accession numbers of the 4 clusters identified through the VSClust algorithm corresponding to Fig. 3a.
Uniprot	cluster	Mean.of.log.A	Mean.of.log.B	Mean.of.log.C
Q0IFU5	4	-1.08498	0.200285	0.8847
Q17LW8	4	-1.15278	0.518728	0.634051
Q16EZ6	4	-1.15046	0.48965	0.660814
Q16ED0	4	-1.1479	0.465603	0.6823
Q16EQ1	4	-1.11294	0.289967	0.822973
A0A0P6J4F9	4	-1.14516	0.444321	0.700843
Q4PKD7	4	-1.11521	0.298328	0.816885
A0A1S4FQ40	4	-1.14131	0.418795	0.722514
Q16JG6	4	-1.13549	0.386089	0.7494
Q1HRM7	4	-1.12787	0.34961	0.778258
Q16W90	4	-1.1289	0.354228	0.774669
