# Supplementary material for: Dynamic proteomic analysis of Aedes aegypti Aag-2 cells infected with Mayaro virus
Source: Parasit Vectors. 2020 Jun 10;13:297. doi: 10.1186/s13071-020-04167-2 (PMC7285477; doi:10.1186/s13071-020-04167-2)
Supplement: Supplementary file 4 — Additional file 4: Table S2. All peptides from the three different infection time points (0 as control, 12 hpi and 48 hpi), providing protein identification. Parameters used: FDR criterion of 1% and at least two unique peptides. [file 13071_2020_4167_MOESM4_ESM.xlsx]

## Sheet: Table S2
																Additional file 4: Table S2. All peptides from the three different infection time points (0 as control, 12 hpi and 48 hpi), providing protein identification. Parameters used: FDR criterion of 1% and at least two unique peptides.
Control	Protein ID	Protein Accession	Peptide	Unique	-10lgP	Mass	ppm	m/z	z	RT	Scan	#Spec	Start	End	PTM		12 hpi	Protein ID	Protein Accession	Peptide	Unique	-10lgP	Mass	ppm	m/z	z	RT	Scan	#Spec	Start	End	PTM		48 hpi	Protein ID	Protein Accession	Peptide	Unique	-10lgP	Mass	ppm	m/z	z	RT	Scan	#Spec	Start	End	PTM
	6	Q8T4S0|Q8T4S0_AEDAE	R.IMEPVYLC(+57.02)EIQC(+57.02)PEVAVGGIYGVLNR.R	Y	103.85	2978.47	0.2	993.831	3	170.28	F2:33965	7	726	751	Y			6	Q8T4S0|Q8T4S0_AEDAE	R.IMEPVYLC(+57.02)EIQC(+57.02)PEVAVGGIYGVLNR.R	Y	106.77	2978.47	0.6	1490.24	2	170.35	F5:34902	7	726	751	Y			7	A0A1S4EXN8|A0A1S4EXN8_AEDAE	K.NAPGYDLNQAGADEFKAK.F	Y	105.73	1907.9	0.7	954.959	2	72.44	F9:13503	3	189	206	N
	6	Q8T4S0|Q8T4S0_AEDAE	K.AYLPVNESFGFTADLR.S	Y	97.05	1798.89	0.4	900.452	2	141.28	F2:28158	4	772	787	N			6	Q8T4S0|Q8T4S0_AEDAE	R.YLAEKYDYDVTEAR.K	Y	100.13	1734.81	0.6	868.413	2	70.51	F4:13155	6	620	633	N			7	A0A1S4EXN8|A0A1S4EXN8_AEDAE	R.LYFDMGVFYQR.F	Y	80.73	1437.67	0.5	719.845	2	151.97	F7:24796	3	97	107	N
	6	Q8T4S0|Q8T4S0_AEDAE	R.VLYASYITAAPR.I	Y	84.19	1323.72	0.5	662.867	2	99.28	F3:19204	3	714	725	N			6	Q8T4S0|Q8T4S0_AEDAE	R.VLYASYITAAPR.I	Y	97.88	1323.72	0.5	662.867	2	97.7	F5:18647	3	714	725	N			7	A0A1S4EXN8|A0A1S4EXN8_AEDAE	R.FGDYWYPQIFAK(+57.02).Q	Y	78.6	1590.75	1	796.383	2	152.36	F9:30998	3	108	119	Y
	6	Q8T4S0|Q8T4S0_AEDAE	R.YLAEKYDYDVTEAR.K	Y	79.33	1734.81	0.6	868.413	2	73.19	F3:13299	6	620	633	N			6	Q8T4S0|Q8T4S0_AEDAE	K.AYLPVNESFGFTADLR.S	Y	96.29	1798.89	1.3	900.453	2	142.17	F6:29227	7	772	787	N			7	A0A1S4EXN8|A0A1S4EXN8_AEDAE	M(+27.99)D(+57.02)FYYLPGSAPC(+57.02)R.A	N	71.77	1660.7	0.6	831.359	2	133.98	F8:21859	3	1	13	Y
	6	Q8T4S0|Q8T4S0_AEDAE	R.GHVFEEAQVAGTPMFVVK.A	Y	68.57	1944.98	-1.3	973.494	2	109.97	F1:23310	9	754	771	N			6	Q8T4S0|Q8T4S0_AEDAE	R.GHVFEEAQVAGTPMFVVK.A	Y	93.84	1944.98	1.6	973.497	2	111	F6:22019	7	754	771	N			7	A0A1S4EXN8|A0A1S4EXN8_AEDAE	M(+42.01)DFYYLPGSAPC(+57.02)R.A	N	69.85	1617.7	0.5	809.856	2	153.65	F9:31262	6	1	13	Y
	6	Q8T4S0|Q8T4S0_AEDAE	M.VNFTVDEIR.S	Y	68.43	1091.56	0.4	546.788	2	88.84	F2:16683	3	2	10	N			6	Q8T4S0|Q8T4S0_AEDAE	R.V(+57.02)LYASYITAAPR.I	Y	68.28	1380.74	0.4	691.378	2	98.3	F4:19468	2	714	725	Y			7	A0A1S4EXN8|A0A1S4EXN8_AEDAE	R.FGDYWYPQIFAK.Q	Y	60.71	1533.73	0.9	767.873	2	154.15	F9:31367	4	108	119	N
	6	Q8T4S0|Q8T4S0_AEDAE	R.V(+57.02)LYASYITAAPR.I	Y	67.24	1380.74	1	691.378	2	98.55	F1:20516	3	714	725	Y			6	Q8T4S0|Q8T4S0_AEDAE	M.VNFTVDEIR.S	Y	65.19	1091.56	0.9	546.788	2	87.69	F6:16527	3	2	10	N			7	A0A1S4EXN8|A0A1S4EXN8_AEDAE	K.NAPGYDLNQAGADEF.K	Y	59.68	1580.67	0.8	791.345	2	108.42	F8:17260	5	189	203	N
	6	Q8T4S0|Q8T4S0_AEDAE	R.RVLYASYITAAPR.I	Y	63.55	1479.82	0.7	740.918	2	84.24	F1:17010	10	713	725	N			6	Q8T4S0|Q8T4S0_AEDAE	K.FSVSPVVR.V	Y	62.32	889.502	-0.2	445.758	2	61.89	F4:11197	2	485	492	N			7	A0A1S4EXN8|A0A1S4EXN8_AEDAE	I.P(+57.02)TLVDNGFSLWESR.A	N	57.69	1676.82	0.9	839.416	2	143.54	F7:23324	3	53	66	Y
	6	Q8T4S0|Q8T4S0_AEDAE	V.LYASYITAAPR.I	Y	62.44	1224.65	1.9	613.334	2	81.78	F1:16418	2	715	725	N			6	Q8T4S0|Q8T4S0_AEDAE	R.KIWC(+57.02)FGPDGTGPNIVVDC(+57.02)TK.G	Y	60.72	2263.08	1.1	755.367	3	118.1	F6:23721	2	634	653	Y			7	A0A1S4EXN8|A0A1S4EXN8_AEDAE	I.PTLVDNGFSLWESR.A	N	57.17	1619.79	0.5	810.905	2	142.64	F8:23340	3	53	66	N
	6	Q8T4S0|Q8T4S0_AEDAE	R.ARYLAEKYDYDVTEAR.K	Y	61.2	1961.95	0.6	654.99	3	63.98	F1:12225	10	618	633	N			6	Q8T4S0|Q8T4S0_AEDAE	R.A(+57.02)RYLAEKYDYDVTEAR.K	Y	59.73	2018.97	1.5	673.998	3	67.09	F4:12389	4	618	633	Y			7	A0A1S4EXN8|A0A1S4EXN8_AEDAE	R.FGDYWYPQIFAK(+114.04).Q	Y	56.29	1647.77	1.2	824.894	2	152.33	F9:30993	3	108	119	Y
	6	Q8T4S0|Q8T4S0_AEDAE	C.EIQC(+57.02)PEVAVGGIYGVLNR.R	Y	61.07	1973	0.6	987.51	2	133.2	F2:26472	3	734	751	Y			6	Q8T4S0|Q8T4S0_AEDAE	C.EIQC(+57.02)PEVAVGGIYGVLNR.R	Y	58.81	1973	0.3	987.51	2	131.34	F4:27004	2	734	751	Y			7	A0A1S4EXN8|A0A1S4EXN8_AEDAE	A.TYEVAGFDFSKYPNVQAWLER.C	Y	56.27	2519.21	1.7	1260.62	2	163.3	F9:33091	5	165	185	N
	6	Q8T4S0|Q8T4S0_AEDAE	K.GLKEGLPDLSQYLDKL	Y	59.14	1787.97	-0.2	894.99	2	159.13	F3:32331	6	829	844	N			6	Q8T4S0|Q8T4S0_AEDAE	K.GLKEGLPDLSQYLDKL	Y	58.1	1787.97	1.1	596.997	3	157.27	F5:32225	6	829	844	N			7	A0A1S4EXN8|A0A1S4EXN8_AEDAE	I.P(+57.02)TLVDN(+.98)GFSLWESR.A	N	54.27	1677.8	0.2	839.907	2	143.18	F9:29211	5	53	66	Y
	6	Q8T4S0|Q8T4S0_AEDAE	R.IMEPVYLC(+57.02)EIQC(+57.02)PEVAVGGIYGVLNRR.R	Y	58.8	3134.57	0	1045.86	3	168.61	F3:34142	5	726	752	Y			6	Q8T4S0|Q8T4S0_AEDAE	R.YLAEK(+57.02)YDYDVTEAR.K	Y	57.46	1791.83	1.1	896.924	2	71.46	F5:12678	6	620	633	Y			7	A0A1S4EXN8|A0A1S4EXN8_AEDAE	L.YFDMGVFYQR.F	Y	53.96	1324.59	0.7	663.303	2	130.43	F9:26570	2	98	107	N
	6	Q8T4S0|Q8T4S0_AEDAE	R.YLAEK(+57.02)YDYDVTEAR.K	Y	57.89	1791.83	0	896.923	2	73.12	F3:13286	2	620	633	Y			6	Q8T4S0|Q8T4S0_AEDAE	L.C(+57.02)EIQC(+57.02)PEVAVGGIYGVLNR.R	Y	55.63	2133.03	0	1067.52	2	133.51	F4:27468	2	733	751	Y			7	A0A1S4EXN8|A0A1S4EXN8_AEDAE	F.GDYWYPQIFAK.Q	Y	51.8	1386.66	0.7	694.338	2	138.72	F9:28326	2	109	119	N
	6	Q8T4S0|Q8T4S0_AEDAE	R.GGGQIIPTAR.R	Y	57.54	968.54	0	485.277	2	44.81	F2:6423	2	703	712	N			6	Q8T4S0|Q8T4S0_AEDAE	R.RVLYASYITAAPR.I	Y	55.46	1479.82	0.3	740.917	2	85.17	F6:15924	12	713	725	N			7	A0A1S4EXN8|A0A1S4EXN8_AEDAE	A.SAATYEVAGFDFS(+114.04)KYPNVQAWLER.C	Y	50.89	2862.36	0.5	955.128	3	162.95	F9:33021	1	162	185	Y
	6	Q8T4S0|Q8T4S0_AEDAE	A.YLPVNESFGFTADLR.S	Y	53.2	1727.85	0.3	864.933	2	137.67	F1:30038	4	773	787	N			6	Q8T4S0|Q8T4S0_AEDAE	R.ARYLAEKYDYDVTEAR.K	Y	53.75	1961.95	1.1	981.982	2	66.66	F5:11658	15	618	633	N			7	A0A1S4EXN8|A0A1S4EXN8_AEDAE	K.NAPGYDLNQA.G	Y	50.48	1061.48	0.1	531.746	2	57.47	F9:10087	4	189	198	N
	6	Q8T4S0|Q8T4S0_AEDAE	R.V(+43.01)LYASYITAAPR.I	Y	52.84	1366.72	0.1	684.37	2	144.7	F2:28845	3	714	725	Y			6	Q8T4S0|Q8T4S0_AEDAE	R.IMEPVYLC(+57.02)EIQC(+57.02)PEVAVGGIYGVLNRRR.G	Y	53.2	3290.67	-0.2	823.675	4	160.02	F5:32753	2	726	753	Y			7	A0A1S4EXN8|A0A1S4EXN8_AEDAE	D.NGFSLWESR.A	N	49.59	1094.51	0.5	548.265	2	109.26	F9:21961	5	58	66	N
	6	Q8T4S0|Q8T4S0_AEDAE	R.ARYLAEK(+57.02)YDYDVTEAR.K	Y	51.13	2018.97	-0.7	673.997	3	64.08	F1:12248	3	618	633	Y			6	Q8T4S0|Q8T4S0_AEDAE	R.YLAE(+57.02)KYDYDVTEAR.K	Y	52.15	1791.83	0.8	598.285	3	71	F4:13263	5	620	633	Y			7	A0A1S4EXN8|A0A1S4EXN8_AEDAE	L.NPQHTIPTLVDNGFSLWESR.A	Y	48.98	2310.14	1.5	771.055	3	149.94	F7:24468	9	47	66	N
	6	Q8T4S0|Q8T4S0_AEDAE	R.Y(+57.02)LAEKYDYDVTEAR.K	Y	51.09	1791.83	0.3	896.923	2	73.74	F2:13170	6	620	633	Y			6	Q8T4S0|Q8T4S0_AEDAE	R.GGGQIIPTAR.R	Y	50.56	968.54	0.5	485.278	2	42.93	F6:6200	3	703	712	N			7	A0A1S4EXN8|A0A1S4EXN8_AEDAE	K.NAPGYDLNQAGAD.E	Y	48.63	1304.56	1	653.29	2	59.42	F9:10527	2	189	201	N
	6	Q8T4S0|Q8T4S0_AEDAE	K.A(+57.02)YLPVNESFGFTADLR.S	Y	50.3	1855.91	1.4	928.964	2	142.91	F3:29090	4	772	787	Y			6	Q8T4S0|Q8T4S0_AEDAE	R.G(+57.02)HVFEEAQVAGTPMFVVK.A	Y	50.32	2002	-1.1	1002.01	2	110.9	F5:21722	3	754	771	Y			7	A0A1S4EXN8|A0A1S4EXN8_AEDAE	A.GFDFSKYPNVQAWLER.C	Y	47.32	1955.95	5	978.989	2	150.86	F8:24741	6	170	185	N
	6	Q8T4S0|Q8T4S0_AEDAE	R.RGHVFEEAQVAGTPMFVVK.A	Y	48.88	2101.08	1	1051.55	2	98.36	F1:20472	4	753	771	N			6	Q8T4S0|Q8T4S0_AEDAE	R.I(+57.02)MEPVYLC(+57.02)EIQC(+57.02)PEVAVGGIYGVLNR.R	Y	49.36	3035.49	0.6	1012.84	3	157.76	F6:32591	4	726	751	Y			7	A0A1S4EXN8|A0A1S4EXN8_AEDAE	L.N(+57.02)PQHTIPTLVDN(+.98)GFSLWESR.A	Y	47.22	2368.14	0.5	790.389	3	145.2	F8:23724	7	47	66	Y
	6	Q8T4S0|Q8T4S0_AEDAE	R.YLAE(+57.02)KYDYDVTEAR.K	Y	48.31	1791.83	0.6	598.285	3	72.62	F2:12901	4	620	633	Y			6	Q8T4S0|Q8T4S0_AEDAE	K.A(+57.02)YLPVNESFGFTADLR.S	Y	47.81	1855.91	0	928.962	2	142.77	F6:29373	2	772	787	Y			7	A0A1S4EXN8|A0A1S4EXN8_AEDAE	D.FYYLPGSAPC(+57.02)R.A	N	46.99	1329.62	-0.2	665.816	2	92.99	F9:18164	4	3	13	Y
	6	Q8T4S0|Q8T4S0_AEDAE	K.FSVSPVVR.V	Y	46.07	889.502	0.2	445.758	2	62	F1:11743	1	485	492	N			6	Q8T4S0|Q8T4S0_AEDAE	R.V(+43.01)LYASYITAAPR.I	Y	44.93	1366.72	0.4	684.37	2	144.17	F5:29333	3	714	725	Y			7	A0A1S4EXN8|A0A1S4EXN8_AEDAE	L.NPQH(+57.02)TIPTLVDNGFSLWESR.A	Y	46.69	2367.16	0.8	790.062	3	148.4	F9:30244	2	47	66	Y
	6	Q8T4S0|Q8T4S0_AEDAE	R.R(+15.99)VLYASYITAAPR.I	Y	45.2	1495.81	0.7	499.613	3	83.32	F1:16790	1	713	725	Y			6	Q8T4S0|Q8T4S0_AEDAE	R.ARYLAEK(+57.02)YDYDVTEAR.K	Y	44.9	2018.97	-1.2	673.996	3	65.6	F4:12054	2	618	633	Y			7	A0A1S4EXN8|A0A1S4EXN8_AEDAE	A.SAATYEVAGFDFSKYPNVQAWLER.C	Y	46.38	2748.32	0.3	917.114	3	164	F8:26955	4	162	185	N
	6	Q8T4S0|Q8T4S0_AEDAE	C.PEVAVGGIYGVLNR.R	Y	45.17	1442.79	-0.9	722.401	2	115.92	F1:24765	1	738	751	N			6	Q8T4S0|Q8T4S0_AEDAE	R.RVLYASYIT(-18.01)AAPR.I	Y	43.18	1461.81	0.1	488.277	3	83.51	F4:16031	3	713	725	Y			7	A0A1S4EXN8|A0A1S4EXN8_AEDAE	K.LNPQHTIPTLVDNGFSLWESR.A	Y	45.58	2423.22	1.4	808.75	3	157.85	F8:25940	4	46	66	N
	6	Q8T4S0|Q8T4S0_AEDAE	R.R(+43.01)VLYASYITAAPR.I	Y	43.93	1522.83	-0.4	762.42	2	110.99	F2:21674	4	713	725	Y			6	Q8T4S0|Q8T4S0_AEDAE	R.GH(+57.02)VFEEAQVAGTPMFVVK.A	Y	43.14	2002	0.8	1002.01	2	110.68	F4:22356	1	754	771	Y			7	A0A1S4EXN8|A0A1S4EXN8_AEDAE	V.DNGFSLWESR.A	N	45.36	1209.54	-0.3	605.778	2	114.82	F9:23253	4	57	66	N
	6	Q8T4S0|Q8T4S0_AEDAE	R.ARYLAE(+57.02)KYDYDVTEAR.K	Y	42.43	2018.97	-0.3	673.997	3	68.78	F3:12355	1	618	633	Y			6	Q8T4S0|Q8T4S0_AEDAE	R.Y(+43.01)LAEKYDYDVTEAR.K	Y	42.48	1777.82	0.9	889.916	2	107.36	F4:21565	9	620	633	Y			7	A0A1S4EXN8|A0A1S4EXN8_AEDAE	A.GFDFSK(+57.02)YPNVQAWLER.C	Y	45.01	2012.97	0.7	1007.5	2	149.1	F9:30383	1	170	185	Y
	6	Q8T4S0|Q8T4S0_AEDAE	R.YLAEKYDYDVTEARK.I	Y	42.28	1862.9	-0.4	621.975	3	60.89	F3:10617	4	620	634	N			6	Q8T4S0|Q8T4S0_AEDAE	M.V(+57.02)NFTVDEIR.S	Y	41.17	1148.58	1.1	575.299	2	89.01	F6:16836	3	2	10	Y			7	A0A1S4EXN8|A0A1S4EXN8_AEDAE	K.NAPGYDLNQAGADEFKAK(+57.02).F	Y	44.22	1964.92	1.4	983.47	2	72.54	F9:13524	2	189	206	Y
	6	Q8T4S0|Q8T4S0_AEDAE	R.KGLKEGLPDLSQYLDKL	Y	41.04	1916.06	0.6	639.695	3	147.5	F3:29996	2	828	844	N			6	Q8T4S0|Q8T4S0_AEDAE	L.C(+57.02)EIQC(+57.02)PEVAVGGIYGVLN(-17.03)RR.R	Y	41.1	2272.11	2.2	1137.06	2	147.95	F4:30499	1	733	752	Y			7	A0A1S4EXN8|A0A1S4EXN8_AEDAE	F.GD(+57.02)YWYPQIFAK.Q	Y	44.04	1443.68	0.7	722.849	2	139.69	F9:28529	3	109	119	Y
	6	Q8T4S0|Q8T4S0_AEDAE	R.RVLYASYIT(-18.01)AAPR.I	Y	40.99	1461.81	-0.1	488.277	3	85.86	F3:16108	4	713	725	Y			6	Q8T4S0|Q8T4S0_AEDAE	M.VN(+.98)FTVDEIR.S	Y	40.89	1092.55	0.6	547.28	2	89.5	F6:16955	1	2	10	Y			7	A0A1S4EXN8|A0A1S4EXN8_AEDAE	M(+42.01)D(+57.02)FYYLPGSAPC(+57.02)R.A	N	43.19	1674.72	1	838.367	2	106.5	F9:21310	7	1	13	Y
	6	Q8T4S0|Q8T4S0_AEDAE	R.GH(+57.02)VFEEAQVAGTPMFVVK.A	Y	40.77	2002	-1.7	1002	2	112.28	F3:22229	2	754	771	Y			6	Q8T4S0|Q8T4S0_AEDAE	R.IMEPVYLC(+57.02)EIQC(+57.02)PEVAVGGIYGVLNRR.R	Y	40.01	3134.57	2.4	1045.87	3	166.93	F6:34562	10	726	752	Y			7	A0A1S4EXN8|A0A1S4EXN8_AEDAE	K.NAPGYDLNQAGADEFKAK(+57.02)FLSGM(-29.99)	Y	41.27	2470.18	-1.2	1236.09	2	122.7	F9:24969	1	189	211	Y
	6	Q8T4S0|Q8T4S0_AEDAE	R.YLAE(+57.02)K(+57.02)YDYDVTEAR.K	Y	40.55	1848.85	-0.8	925.433	2	71.64	F1:14015	2	620	633	Y			6	Q8T4S0|Q8T4S0_AEDAE	R.ARYLAE(+57.02)KYDYDVTEAR.K	Y	39.95	2018.97	0.3	673.997	3	66.97	F5:11722	3	618	633	Y			7	A0A1S4EXN8|A0A1S4EXN8_AEDAE	R.AIMGYLVEKY.G	Y	40.37	1185.61	0.3	593.813	2	119.45	F7:19012	2	67	76	N
	6	Q8T4S0|Q8T4S0_AEDAE	R.VAVEPKNPADLPK.L	Y	40.55	1376.77	0.5	459.93	3	44.86	F1:7508	2	493	505	N			6	Q8T4S0|Q8T4S0_AEDAE	R.VAVEPKNPADLPK.L	Y	39.76	1376.77	0.4	459.93	3	45.43	F6:6784	4	493	505	N			7	A0A1S4EXN8|A0A1S4EXN8_AEDAE	A.SAATYEVAGFDFSKYPNVQAWLE(+57.02)R.C	Y	39.63	2805.34	1.5	936.122	3	161.93	F9:32833	1	162	185	Y
	6	Q8T4S0|Q8T4S0_AEDAE	R.R(+57.02)VLYASYITAAPR.I	Y	39.09	1536.84	0.2	769.428	2	84.29	F1:17023	7	713	725	Y			6	Q8T4S0|Q8T4S0_AEDAE	R.R(+43.01)VLYASYITAAPR.I	Y	39.58	1522.83	0.8	762.421	2	110.59	F5:21648	3	713	725	Y			7	A0A1S4EXN8|A0A1S4EXN8_AEDAE	M.DFYYLPGSAPC(+57.02)R.A	N	39.09	1444.64	0.5	723.33	2	107.29	F7:16860	2	2	13	Y
	6	Q8T4S0|Q8T4S0_AEDAE	M.V(+57.02)NFTVDEIR.S	Y	36.7	1148.58	1.1	575.299	2	88.9	F1:18150	3	2	10	Y			5	Q95P39|Q95P39_AEDAE	R.IMEPVYLC(+57.02)EIQC(+57.02)PEVAVGGIYGVLNR.R	Y	106.77	2978.47	0.6	1490.24	2	170.35	F5:34902	7	726	751	Y			46	Q16P59|Q16P59_AEDAE	R.C(+57.02)FFDLTADNAPLGR.V	Y	101.57	1595.74	1.2	798.878	2	131.94	F9:26893	10	48	61	Y
	6	Q8T4S0|Q8T4S0_AEDAE	R.KIWC(+57.02)FGPDGTGPNIVVDC(+57.02)TK.G	Y	36.54	2263.08	-0.4	755.366	3	116.96	F1:25019	4	634	653	Y			5	Q95P39|Q95P39_AEDAE	R.YLAEKYDYDVTEAR.K	Y	100.13	1734.81	0.6	868.413	2	70.51	F4:13155	6	620	633	N			46	Q16P59|Q16P59_AEDAE	R.C(+57.02)FFDLTADNAPLGRVVIEL.R	Y	86.23	2149.09	1.5	1075.55	2	171.15	F9:34643	1	48	66	Y
	6	Q8T4S0|Q8T4S0_AEDAE	R.VLYP(sub A)SYITAAPR.I	Y	35.31	1349.73	0.9	675.875	2	127.77	F2:25295	4	714	725	N			5	Q95P39|Q95P39_AEDAE	R.VLYASYITAAPR.I	Y	97.88	1323.72	0.5	662.867	2	97.7	F5:18647	3	714	725	N			46	Q16P59|Q16P59_AEDAE	M.GLPRC(+57.02)FFDLTADNAPLGR.V	Y	74.66	2019	0.9	674.008	3	135.57	F7:21912	10	44	61	Y
	3	Q0IFN2|Q0IFN2_AEDAE	R.IMEPVYLC(+57.02)EIQC(+57.02)PEVAVGGIYGVLNR.R	Y	103.85	2978.47	0.2	993.831	3	170.28	F2:33965	7	726	751	Y			5	Q95P39|Q95P39_AEDAE	K.AYLPVNESFGFTADLR.S	Y	96.29	1798.89	1.3	900.453	2	142.17	F6:29227	7	772	787	N			46	Q16P59|Q16P59_AEDAE	K.QIVVSNC(+57.02)GQL	Y	71.22	1116.56	1.2	559.288	2	76.8	F9:14430	3	197	206	Y
	3	Q0IFN2|Q0IFN2_AEDAE	K.AYLPVNESFGFTADLR.S	Y	97.05	1798.89	0.4	900.452	2	141.28	F2:28158	4	772	787	N			5	Q95P39|Q95P39_AEDAE	R.GHVFEEAQVAGTPMFVVK.A	Y	93.84	1944.98	1.6	973.497	2	111	F6:22019	7	754	771	N			46	Q16P59|Q16P59_AEDAE	K.TSKQIVVSNC(+57.02)GQL	Y	65.35	1432.73	0.7	717.375	2	58.39	F7:8349	5	194	206	Y
	3	Q0IFN2|Q0IFN2_AEDAE	R.VLYASYITAAPR.I	Y	84.19	1323.72	0.5	662.867	2	99.28	F3:19204	3	714	725	N			5	Q95P39|Q95P39_AEDAE	R.V(+57.02)LYASYITAAPR.I	Y	68.28	1380.74	0.4	691.378	2	98.3	F4:19468	2	714	725	Y			46	Q16P59|Q16P59_AEDAE	R.C(+57.02)(+57.02)FFDLTADNAPLGR.V	Y	65.26	1652.76	0.6	827.389	2	132.3	F9:26977	3	48	61	Y
	3	Q0IFN2|Q0IFN2_AEDAE	R.YLAEKYDYDVTEAR.K	Y	79.33	1734.81	0.6	868.413	2	73.19	F3:13299	6	620	633	N			5	Q95P39|Q95P39_AEDAE	M.VNFTVDEIR.S	Y	65.19	1091.56	0.9	546.788	2	87.69	F6:16527	3	2	10	N			46	Q16P59|Q16P59_AEDAE	K.T(+57.02)SKQIVVSNC(+57.02)GQL	Y	64.75	1489.76	0.8	745.886	2	59.76	F7:8652	6	194	206	Y
	3	Q0IFN2|Q0IFN2_AEDAE	R.GHVFEEAQVAGTPMFVVK.A	Y	68.57	1944.98	-1.3	973.494	2	109.97	F1:23310	9	754	771	N			5	Q95P39|Q95P39_AEDAE	K.FSVSPVVR.V	Y	62.32	889.502	-0.2	445.758	2	61.89	F4:11197	2	485	492	N			46	Q16P59|Q16P59_AEDAE	K.GFGYKGSTFHR.V	Y	55.2	1255.61	-0.2	419.544	3	41.47	F9:6190	3	87	97	N
	3	Q0IFN2|Q0IFN2_AEDAE	M.VNFTVDEIR.S	Y	68.43	1091.56	0.4	546.788	2	88.84	F2:16683	3	2	10	N			5	Q95P39|Q95P39_AEDAE	R.KIWC(+57.02)FGPDGTGPNIVVDC(+57.02)TK.G	Y	60.72	2263.08	1.1	755.367	3	118.1	F6:23721	2	634	653	Y			46	Q16P59|Q16P59_AEDAE	K.TSK(+57.02)QIVVSNC(+57.02)GQL	Y	54.92	1489.76	0.7	745.886	2	58.62	F7:8400	2	194	206	Y
	3	Q0IFN2|Q0IFN2_AEDAE	R.V(+57.02)LYASYITAAPR.I	Y	67.24	1380.74	1	691.378	2	98.55	F1:20516	3	714	725	Y			5	Q95P39|Q95P39_AEDAE	R.A(+57.02)RYLAEKYDYDVTEAR.K	Y	59.73	2018.97	1.5	673.998	3	67.09	F4:12389	4	618	633	Y			46	Q16P59|Q16P59_AEDAE	M.G(+42.01)LPRC(+57.02)FFDLTADNAPLGR.V	Y	53.07	2061.01	0.2	1031.51	2	162.17	F8:26665	3	44	61	Y
	3	Q0IFN2|Q0IFN2_AEDAE	R.RVLYASYITAAPR.I	Y	63.55	1479.82	0.7	740.918	2	84.24	F1:17010	10	713	725	N			5	Q95P39|Q95P39_AEDAE	C.EIQC(+57.02)PEVAVGGIYGVLNR.R	Y	58.81	1973	0.3	987.51	2	131.34	F4:27004	2	734	751	Y			46	Q16P59|Q16P59_AEDAE	L.RTDVTPKTC(+57.02)ENFR.A	Y	50.41	1622.78	0.3	541.935	3	30.31	F9:3580	3	67	79	Y
	3	Q0IFN2|Q0IFN2_AEDAE	V.LYASYITAAPR.I	Y	62.44	1224.65	1.9	613.334	2	81.78	F1:16418	2	715	725	N			5	Q95P39|Q95P39_AEDAE	K.GLKEGLPDLSQYLDKL	Y	58.1	1787.97	1.1	596.997	3	157.27	F5:32225	6	829	844	N			46	Q16P59|Q16P59_AEDAE	K.QIVVSNC(+57.02)GQ(+.98)L	Y	49.9	1117.54	0.3	559.779	2	82.99	F8:13048	1	197	206	Y
	3	Q0IFN2|Q0IFN2_AEDAE	R.ARYLAEKYDYDVTEAR.K	Y	61.2	1961.95	0.6	654.99	3	63.98	F1:12225	10	618	633	N			5	Q95P39|Q95P39_AEDAE	R.YLAEK(+57.02)YDYDVTEAR.K	Y	57.46	1791.83	1.1	896.924	2	71.46	F5:12678	6	620	633	Y			46	Q16P59|Q16P59_AEDAE	R.C(+57.02)FFDLT(-18.01)ADNAPLGR.V	Y	46.62	1577.73	0.7	789.873	2	137.71	F7:22315	1	48	61	Y
	3	Q0IFN2|Q0IFN2_AEDAE	C.EIQC(+57.02)PEVAVGGIYGVLNR.R	Y	61.07	1973	0.6	987.51	2	133.2	F2:26472	3	734	751	Y			5	Q95P39|Q95P39_AEDAE	L.C(+57.02)EIQC(+57.02)PEVAVGGIYGVLNR.R	Y	55.63	2133.03	0	1067.52	2	133.51	F4:27468	2	733	751	Y			46	Q16P59|Q16P59_AEDAE	K.SIYGNK(+57.02)FEDENFILR.H	Y	43.98	1900.93	-0.3	951.473	2	117.44	F7:18667	1	119	133	Y
	3	Q0IFN2|Q0IFN2_AEDAE	K.GLKEGLPDLSQYLDKL	Y	59.14	1787.97	-0.2	894.99	2	159.13	F3:32331	6	829	844	N			5	Q95P39|Q95P39_AEDAE	R.RVLYASYITAAPR.I	Y	55.46	1479.82	0.3	740.917	2	85.17	F6:15924	12	713	725	N			46	Q16P59|Q16P59_AEDAE	A.NAGPNTN(+.98)GSQFFITTVK.T	Y	43.93	1795.87	0.1	898.944	2	106.61	F9:21337	1	144	160	Y
	3	Q0IFN2|Q0IFN2_AEDAE	R.IMEPVYLC(+57.02)EIQC(+57.02)PEVAVGGIYGVLNRR.R	Y	58.8	3134.57	0	1045.86	3	168.61	F3:34142	5	726	752	Y			5	Q95P39|Q95P39_AEDAE	R.ARYLAEKYDYDVTEAR.K	Y	53.75	1961.95	1.1	981.982	2	66.66	F5:11658	15	618	633	N			46	Q16P59|Q16P59_AEDAE	K.SIYGNK(+114.04)FEDENFILR.H	Y	43.8	1957.95	-0.3	979.984	2	117.44	F8:18857	3	119	133	Y
	3	Q0IFN2|Q0IFN2_AEDAE	R.YLAEK(+57.02)YDYDVTEAR.K	Y	57.89	1791.83	0	896.923	2	73.12	F3:13286	2	620	633	Y			5	Q95P39|Q95P39_AEDAE	R.IMEPVYLC(+57.02)EIQC(+57.02)PEVAVGGIYGVLNRRR.G	Y	53.2	3290.67	-0.2	823.675	4	160.02	F5:32753	2	726	753	Y			46	Q16P59|Q16P59_AEDAE	R.C(+57.02)FFDLTAD(+57.02)NAPLGR.V	Y	43.47	1652.76	1.5	827.389	2	129.19	F9:26335	2	48	61	Y
	3	Q0IFN2|Q0IFN2_AEDAE	R.GGGQIIPTAR.R	Y	57.54	968.54	0	485.277	2	44.81	F2:6423	2	703	712	N			5	Q95P39|Q95P39_AEDAE	R.YLAE(+57.02)KYDYDVTEAR.K	Y	52.15	1791.83	0.8	598.285	3	71	F4:13263	5	620	633	Y			46	Q16P59|Q16P59_AEDAE	K.TSKQIVVSN(+.98)C(+57.02)GQL	Y	43.27	1433.72	0.2	717.867	2	62	F9:11146	5	194	206	Y
	3	Q0IFN2|Q0IFN2_AEDAE	A.YLPVNESFGFTADLR.S	Y	53.2	1727.85	0.3	864.933	2	137.67	F1:30038	4	773	787	N			5	Q95P39|Q95P39_AEDAE	R.GGGQIIPTAR.R	Y	50.56	968.54	0.5	485.278	2	42.93	F6:6200	3	703	712	N			46	Q16P59|Q16P59_AEDAE	R.C(+57.02)FFDLTADN(-17.03)APLGRVVIELR.T	Y	43.25	2288.16	1.5	1145.09	2	171.67	F7:28344	3	48	67	Y
	3	Q0IFN2|Q0IFN2_AEDAE	R.V(+43.01)LYASYITAAPR.I	Y	52.84	1366.72	0.1	684.37	2	144.7	F2:28845	3	714	725	Y			5	Q95P39|Q95P39_AEDAE	R.G(+57.02)HVFEEAQVAGTPMFVVK.A	Y	50.32	2002	-1.1	1002.01	2	110.9	F5:21722	3	754	771	Y			46	Q16P59|Q16P59_AEDAE	M.GLPRC(+57.02)FFDLT(-18.01)ADNAPLGR.V	Y	42.49	2000.99	0.6	668.004	3	136.32	F8:22269	1	44	61	Y
	3	Q0IFN2|Q0IFN2_AEDAE	R.ARYLAEK(+57.02)YDYDVTEAR.K	Y	51.13	2018.97	-0.7	673.997	3	64.08	F1:12248	3	618	633	Y			5	Q95P39|Q95P39_AEDAE	R.I(+57.02)MEPVYLC(+57.02)EIQC(+57.02)PEVAVGGIYGVLNR.R	Y	49.36	3035.49	0.6	1012.84	3	157.76	F6:32591	4	726	751	Y			46	Q16P59|Q16P59_AEDAE	R.C(+57.02)N(sub F)Y(sub F)DLTADNAPLGR.V	Y	42.16	1578.71	3.8	790.365	2	170.45	F7:28079	1	48	61	Y
	3	Q0IFN2|Q0IFN2_AEDAE	R.Y(+57.02)LAEKYDYDVTEAR.K	Y	51.09	1791.83	0.3	896.923	2	73.74	F2:13170	6	620	633	Y			5	Q95P39|Q95P39_AEDAE	K.A(+57.02)YLPVNESFGFTADLR.S	Y	47.81	1855.91	0	928.962	2	142.77	F6:29373	2	772	787	Y			46	Q16P59|Q16P59_AEDAE	K.GFGYKGSTFH(+57.02)R.V	Y	40	1312.63	0.4	438.551	3	41.53	F9:6205	3	87	97	Y
	3	Q0IFN2|Q0IFN2_AEDAE	K.A(+57.02)YLPVNESFGFTADLR.S	Y	50.3	1855.91	1.4	928.964	2	142.91	F3:29090	4	772	787	Y			5	Q95P39|Q95P39_AEDAE	R.V(+43.01)LYASYITAAPR.I	Y	44.93	1366.72	0.4	684.37	2	144.17	F5:29333	3	714	725	Y			38	Q1HRR9|Q1HRR9_AEDAE	R.C(+57.02)FFDLTADNAPLGR.V	Y	101.57	1595.74	1.2	798.878	2	131.94	F9:26893	10	6	19	Y
	3	Q0IFN2|Q0IFN2_AEDAE	R.RGHVFEEAQVAGTPMFVVK.A	Y	48.88	2101.08	1	1051.55	2	98.36	F1:20472	4	753	771	N			5	Q95P39|Q95P39_AEDAE	R.ARYLAEK(+57.02)YDYDVTEAR.K	Y	44.9	2018.97	-1.2	673.996	3	65.6	F4:12054	2	618	633	Y			38	Q1HRR9|Q1HRR9_AEDAE	R.C(+57.02)FFDLTADNAPLGRVVIEL.R	Y	86.23	2149.09	1.5	1075.55	2	171.15	F9:34643	1	6	24	Y
	3	Q0IFN2|Q0IFN2_AEDAE	R.YLAE(+57.02)KYDYDVTEAR.K	Y	48.31	1791.83	0.6	598.285	3	72.62	F2:12901	4	620	633	Y			5	Q95P39|Q95P39_AEDAE	R.RVLYASYIT(-18.01)AAPR.I	Y	43.18	1461.81	0.1	488.277	3	83.51	F4:16031	3	713	725	Y			38	Q1HRR9|Q1HRR9_AEDAE	M.GLPRC(+57.02)FFDLTADNAPLGR.V	Y	74.66	2019	0.9	674.008	3	135.57	F7:21912	10	2	19	Y
	3	Q0IFN2|Q0IFN2_AEDAE	K.FSVSPVVR.V	Y	46.07	889.502	0.2	445.758	2	62	F1:11743	1	485	492	N			5	Q95P39|Q95P39_AEDAE	R.GH(+57.02)VFEEAQVAGTPMFVVK.A	Y	43.14	2002	0.8	1002.01	2	110.68	F4:22356	1	754	771	Y			38	Q1HRR9|Q1HRR9_AEDAE	K.QIVVSNC(+57.02)GQL	Y	71.22	1116.56	1.2	559.288	2	76.8	F9:14430	3	155	164	Y
	3	Q0IFN2|Q0IFN2_AEDAE	R.R(+15.99)VLYASYITAAPR.I	Y	45.2	1495.81	0.7	499.613	3	83.32	F1:16790	1	713	725	Y			5	Q95P39|Q95P39_AEDAE	R.Y(+43.01)LAEKYDYDVTEAR.K	Y	42.48	1777.82	0.9	889.916	2	107.36	F4:21565	9	620	633	Y			38	Q1HRR9|Q1HRR9_AEDAE	K.TSKQIVVSNC(+57.02)GQL	Y	65.35	1432.73	0.7	717.375	2	58.39	F7:8349	5	152	164	Y
	3	Q0IFN2|Q0IFN2_AEDAE	C.PEVAVGGIYGVLNR.R	Y	45.17	1442.79	-0.9	722.401	2	115.92	F1:24765	1	738	751	N			5	Q95P39|Q95P39_AEDAE	M.V(+57.02)NFTVDEIR.S	Y	41.17	1148.58	1.1	575.299	2	89.01	F6:16836	3	2	10	Y			38	Q1HRR9|Q1HRR9_AEDAE	R.C(+57.02)(+57.02)FFDLTADNAPLGR.V	Y	65.26	1652.76	0.6	827.389	2	132.3	F9:26977	3	6	19	Y
	3	Q0IFN2|Q0IFN2_AEDAE	R.R(+43.01)VLYASYITAAPR.I	Y	43.93	1522.83	-0.4	762.42	2	110.99	F2:21674	4	713	725	Y			5	Q95P39|Q95P39_AEDAE	L.C(+57.02)EIQC(+57.02)PEVAVGGIYGVLN(-17.03)RR.R	Y	41.1	2272.11	2.2	1137.06	2	147.95	F4:30499	1	733	752	Y			38	Q1HRR9|Q1HRR9_AEDAE	K.T(+57.02)SKQIVVSNC(+57.02)GQL	Y	64.75	1489.76	0.8	745.886	2	59.76	F7:8652	6	152	164	Y
	3	Q0IFN2|Q0IFN2_AEDAE	R.ARYLAE(+57.02)KYDYDVTEAR.K	Y	42.43	2018.97	-0.3	673.997	3	68.78	F3:12355	1	618	633	Y			5	Q95P39|Q95P39_AEDAE	M.VN(+.98)FTVDEIR.S	Y	40.89	1092.55	0.6	547.28	2	89.5	F6:16955	1	2	10	Y			38	Q1HRR9|Q1HRR9_AEDAE	K.GFGYKGSTFHR.V	Y	55.2	1255.61	-0.2	419.544	3	41.47	F9:6190	3	45	55	N
	3	Q0IFN2|Q0IFN2_AEDAE	R.YLAEKYDYDVTEARK.I	Y	42.28	1862.9	-0.4	621.975	3	60.89	F3:10617	4	620	634	N			5	Q95P39|Q95P39_AEDAE	R.IMEPVYLC(+57.02)EIQC(+57.02)PEVAVGGIYGVLNRR.R	Y	40.01	3134.57	2.4	1045.87	3	166.93	F6:34562	10	726	752	Y			38	Q1HRR9|Q1HRR9_AEDAE	K.TSK(+57.02)QIVVSNC(+57.02)GQL	Y	54.92	1489.76	0.7	745.886	2	58.62	F7:8400	2	152	164	Y
	3	Q0IFN2|Q0IFN2_AEDAE	R.KGLKEGLPDLSQYLDKL	Y	41.04	1916.06	0.6	639.695	3	147.5	F3:29996	2	828	844	N			5	Q95P39|Q95P39_AEDAE	R.ARYLAE(+57.02)KYDYDVTEAR.K	Y	39.95	2018.97	0.3	673.997	3	66.97	F5:11722	3	618	633	Y			38	Q1HRR9|Q1HRR9_AEDAE	L.RTDVTPKTC(+57.02)ENFR.A	Y	50.41	1622.78	0.3	541.935	3	30.31	F9:3580	3	25	37	Y
	3	Q0IFN2|Q0IFN2_AEDAE	R.RVLYASYIT(-18.01)AAPR.I	Y	40.99	1461.81	-0.1	488.277	3	85.86	F3:16108	4	713	725	Y			5	Q95P39|Q95P39_AEDAE	R.VAVEPKNPADLPK.L	Y	39.76	1376.77	0.4	459.93	3	45.43	F6:6784	4	493	505	N			38	Q1HRR9|Q1HRR9_AEDAE	K.QIVVSNC(+57.02)GQ(+.98)L	Y	49.9	1117.54	0.3	559.779	2	82.99	F8:13048	1	155	164	Y
	3	Q0IFN2|Q0IFN2_AEDAE	R.GH(+57.02)VFEEAQVAGTPMFVVK.A	Y	40.77	2002	-1.7	1002	2	112.28	F3:22229	2	754	771	Y			5	Q95P39|Q95P39_AEDAE	R.R(+43.01)VLYASYITAAPR.I	Y	39.58	1522.83	0.8	762.421	2	110.59	F5:21648	3	713	725	Y			38	Q1HRR9|Q1HRR9_AEDAE	R.C(+57.02)FFDLT(-18.01)ADNAPLGR.V	Y	46.62	1577.73	0.7	789.873	2	137.71	F7:22315	1	6	19	Y
	3	Q0IFN2|Q0IFN2_AEDAE	R.YLAE(+57.02)K(+57.02)YDYDVTEAR.K	Y	40.55	1848.85	-0.8	925.433	2	71.64	F1:14015	2	620	633	Y			4	Q9BME7|Q9BME7_AEDAE	R.IMEPVYLC(+57.02)EIQC(+57.02)PEVAVGGIYGVLNR.R	Y	106.77	2978.47	0.6	1490.24	2	170.35	F5:34902	7	726	751	Y			38	Q1HRR9|Q1HRR9_AEDAE	K.SIYGNK(+57.02)FEDENFILR.H	Y	43.98	1900.93	-0.3	951.473	2	117.44	F7:18667	1	77	91	Y
	3	Q0IFN2|Q0IFN2_AEDAE	R.VAVEPKNPADLPK.L	Y	40.55	1376.77	0.5	459.93	3	44.86	F1:7508	2	493	505	N			4	Q9BME7|Q9BME7_AEDAE	R.YLAEKYDYDVTEAR.K	Y	100.13	1734.81	0.6	868.413	2	70.51	F4:13155	6	620	633	N			38	Q1HRR9|Q1HRR9_AEDAE	A.NAGPNTN(+.98)GSQFFITTVK.T	Y	43.93	1795.87	0.1	898.944	2	106.61	F9:21337	1	102	118	Y
	3	Q0IFN2|Q0IFN2_AEDAE	R.R(+57.02)VLYASYITAAPR.I	Y	39.09	1536.84	0.2	769.428	2	84.29	F1:17023	7	713	725	Y			4	Q9BME7|Q9BME7_AEDAE	R.VLYASYITAAPR.I	Y	97.88	1323.72	0.5	662.867	2	97.7	F5:18647	3	714	725	N			38	Q1HRR9|Q1HRR9_AEDAE	K.SIYGNK(+114.04)FEDENFILR.H	Y	43.8	1957.95	-0.3	979.984	2	117.44	F8:18857	3	77	91	Y
	3	Q0IFN2|Q0IFN2_AEDAE	M.V(+57.02)NFTVDEIR.S	Y	36.7	1148.58	1.1	575.299	2	88.9	F1:18150	3	2	10	Y			4	Q9BME7|Q9BME7_AEDAE	K.AYLPVNESFGFTADLR.S	Y	96.29	1798.89	1.3	900.453	2	142.17	F6:29227	7	772	787	N			38	Q1HRR9|Q1HRR9_AEDAE	R.C(+57.02)FFDLTAD(+57.02)NAPLGR.V	Y	43.47	1652.76	1.5	827.389	2	129.19	F9:26335	2	6	19	Y
	3	Q0IFN2|Q0IFN2_AEDAE	R.KIWC(+57.02)FGPDGTGPNIVVDC(+57.02)TK.G	Y	36.54	2263.08	-0.4	755.366	3	116.96	F1:25019	4	634	653	Y			4	Q9BME7|Q9BME7_AEDAE	R.GHVFEEAQVAGTPMFVVK.A	Y	93.84	1944.98	1.6	973.497	2	111	F6:22019	7	754	771	N			38	Q1HRR9|Q1HRR9_AEDAE	K.TSKQIVVSN(+.98)C(+57.02)GQL	Y	43.27	1433.72	0.2	717.867	2	62	F9:11146	5	152	164	Y
	3	Q0IFN2|Q0IFN2_AEDAE	R.VLYP(sub A)SYITAAPR.I	Y	35.31	1349.73	0.9	675.875	2	127.77	F2:25295	4	714	725	N			4	Q9BME7|Q9BME7_AEDAE	R.V(+57.02)LYASYITAAPR.I	Y	68.28	1380.74	0.4	691.378	2	98.3	F4:19468	2	714	725	Y			38	Q1HRR9|Q1HRR9_AEDAE	R.C(+57.02)FFDLTADN(-17.03)APLGRVVIELR.T	Y	43.25	2288.16	1.5	1145.09	2	171.67	F7:28344	3	6	25	Y
	5	Q95P39|Q95P39_AEDAE	R.IMEPVYLC(+57.02)EIQC(+57.02)PEVAVGGIYGVLNR.R	Y	103.85	2978.47	0.2	993.831	3	170.28	F2:33965	7	726	751	Y			4	Q9BME7|Q9BME7_AEDAE	M.VNFTVDEIR.S	Y	65.19	1091.56	0.9	546.788	2	87.69	F6:16527	3	2	10	N			38	Q1HRR9|Q1HRR9_AEDAE	M.GLPRC(+57.02)FFDLT(-18.01)ADNAPLGR.V	Y	42.49	2000.99	0.6	668.004	3	136.32	F8:22269	1	2	19	Y
	5	Q95P39|Q95P39_AEDAE	K.AYLPVNESFGFTADLR.S	Y	97.05	1798.89	0.4	900.452	2	141.28	F2:28158	4	772	787	N			4	Q9BME7|Q9BME7_AEDAE	K.FSVSPVVR.V	Y	62.32	889.502	-0.2	445.758	2	61.89	F4:11197	2	485	492	N			38	Q1HRR9|Q1HRR9_AEDAE	R.C(+57.02)N(sub F)Y(sub F)DLTADNAPLGR.V	Y	42.16	1578.71	3.8	790.365	2	170.45	F7:28079	1	6	19	Y
	5	Q95P39|Q95P39_AEDAE	R.VLYASYITAAPR.I	Y	84.19	1323.72	0.5	662.867	2	99.28	F3:19204	3	714	725	N			4	Q9BME7|Q9BME7_AEDAE	R.KIWC(+57.02)FGPDGTGPNIVVDC(+57.02)TK.G	Y	60.72	2263.08	1.1	755.367	3	118.1	F6:23721	2	634	653	Y			38	Q1HRR9|Q1HRR9_AEDAE	K.GFGYKGSTFH(+57.02)R.V	Y	40	1312.63	0.4	438.551	3	41.53	F9:6205	3	45	55	Y
	5	Q95P39|Q95P39_AEDAE	R.YLAEKYDYDVTEAR.K	Y	79.33	1734.81	0.6	868.413	2	73.19	F3:13299	6	620	633	N			4	Q9BME7|Q9BME7_AEDAE	R.A(+57.02)RYLAEKYDYDVTEAR.K	Y	59.73	2018.97	1.5	673.998	3	67.09	F4:12389	4	618	633	Y			41	Q16S79|Q16S79_AEDAE	R.TSQLLDQHFGSGISGDDLLTALTTAAAAQSALQNQR.R	Y	84.81	3698.85	0.1	1233.96	3	170.47	F8:28121	3	22	57	N
	5	Q95P39|Q95P39_AEDAE	R.GHVFEEAQVAGTPMFVVK.A	Y	68.57	1944.98	-1.3	973.494	2	109.97	F1:23310	9	754	771	N			4	Q9BME7|Q9BME7_AEDAE	C.EIQC(+57.02)PEVAVGGIYGVLNR.R	Y	58.81	1973	0.3	987.51	2	131.34	F4:27004	2	734	751	Y			41	Q16S79|Q16S79_AEDAE	R.DWWDDC(+57.02)WDTPLRTSQLLD.Q	N	81.34	2321.01	0	1161.51	2	170.86	F9:34574	2	10	27	Y
	5	Q95P39|Q95P39_AEDAE	M.VNFTVDEIR.S	Y	68.43	1091.56	0.4	546.788	2	88.84	F2:16683	3	2	10	N			4	Q9BME7|Q9BME7_AEDAE	K.GLKEGLPDLSQYLDKL	Y	58.1	1787.97	1.1	596.997	3	157.27	F5:32225	6	829	844	N			41	Q16S79|Q16S79_AEDAE	R.TSQLLDQHFGSGISGDDLLTALTTAAAAQSALQNQRR.S	Y	75.29	3854.95	1.5	1285.99	3	169.94	F7:27969	7	22	58	N
	5	Q95P39|Q95P39_AEDAE	R.V(+57.02)LYASYITAAPR.I	Y	67.24	1380.74	1	691.378	2	98.55	F1:20516	3	714	725	Y			4	Q9BME7|Q9BME7_AEDAE	R.YLAEK(+57.02)YDYDVTEAR.K	Y	57.46	1791.83	1.1	896.924	2	71.46	F5:12678	6	620	633	Y			41	Q16S79|Q16S79_AEDAE	R.DWWDDC(+57.02)WDTPLR.T	N	69.42	1663.67	0.6	832.844	2	158.8	F9:32228	2	10	21	Y
	5	Q95P39|Q95P39_AEDAE	R.RVLYASYITAAPR.I	Y	63.55	1479.82	0.7	740.918	2	84.24	F1:17010	10	713	725	N			4	Q9BME7|Q9BME7_AEDAE	L.C(+57.02)EIQC(+57.02)PEVAVGGIYGVLNR.R	Y	55.63	2133.03	0	1067.52	2	133.51	F4:27468	2	733	751	Y			41	Q16S79|Q16S79_AEDAE	R.T(+57.02)SQLLDQHFGSGISGDDLLTALTTAAAAQSALQNQR.R	Y	66.83	3755.87	3.4	1252.97	3	170.49	F8:28125	1	22	57	Y
	5	Q95P39|Q95P39_AEDAE	V.LYASYITAAPR.I	Y	62.44	1224.65	1.9	613.334	2	81.78	F1:16418	2	715	725	N			4	Q9BME7|Q9BME7_AEDAE	R.RVLYASYITAAPR.I	Y	55.46	1479.82	0.3	740.917	2	85.17	F6:15924	12	713	725	N			41	Q16S79|Q16S79_AEDAE	A.LTTAAAAQSALQNQR.R	N	65.17	1542.81	1.4	772.414	2	59.44	F9:10530	4	43	57	N
	5	Q95P39|Q95P39_AEDAE	R.ARYLAEKYDYDVTEAR.K	Y	61.2	1961.95	0.6	654.99	3	63.98	F1:12225	10	618	633	N			4	Q9BME7|Q9BME7_AEDAE	R.ARYLAEKYDYDVTEAR.K	Y	53.75	1961.95	1.1	981.982	2	66.66	F5:11658	15	618	633	N			41	Q16S79|Q16S79_AEDAE	M.S(+42.01)LIPIVFRDWWDDC(+57.02)WDTPLR.T	N	56.76	2631.26	-3.1	1316.63	2	173.2	F8:28744	1	2	21	Y
	5	Q95P39|Q95P39_AEDAE	C.EIQC(+57.02)PEVAVGGIYGVLNR.R	Y	61.07	1973	0.6	987.51	2	133.2	F2:26472	3	734	751	Y			4	Q9BME7|Q9BME7_AEDAE	R.IMEPVYLC(+57.02)EIQC(+57.02)PEVAVGGIYGVLNRRR.G	Y	53.2	3290.67	-0.2	823.675	4	160.02	F5:32753	2	726	753	Y			41	Q16S79|Q16S79_AEDAE	R.RYVLPAGHDC(+57.02)NQI.V	Y	56.19	1541.74	1.4	771.879	2	60.44	F7:8768	3	133	145	Y
	5	Q95P39|Q95P39_AEDAE	K.GLKEGLPDLSQYLDKL	Y	59.14	1787.97	-0.2	894.99	2	159.13	F3:32331	6	829	844	N			4	Q9BME7|Q9BME7_AEDAE	R.YLAE(+57.02)KYDYDVTEAR.K	Y	52.15	1791.83	0.8	598.285	3	71	F4:13263	5	620	633	Y			41	Q16S79|Q16S79_AEDAE	MSLIPIVFRDWWDDC(+57.02)WDTPLRTSQLLDQHFGSGISGDDLLTALTTAAAAQSALQNQR.R	Y	55.33	6401.13	3.2	1601.29	4	172.68	F8:28625	2	1	57	Y
	5	Q95P39|Q95P39_AEDAE	R.IMEPVYLC(+57.02)EIQC(+57.02)PEVAVGGIYGVLNRR.R	Y	58.8	3134.57	0	1045.86	3	168.61	F3:34142	5	726	752	Y			4	Q9BME7|Q9BME7_AEDAE	R.GGGQIIPTAR.R	Y	50.56	968.54	0.5	485.278	2	42.93	F6:6200	3	703	712	N			41	Q16S79|Q16S79_AEDAE	R.TSQLLDQHFGSGISGDDLLTALTTA.A	Y	49.25	2560.27	0.8	1281.14	2	170.06	F9:34390	2	22	46	N
	5	Q95P39|Q95P39_AEDAE	R.YLAEK(+57.02)YDYDVTEAR.K	Y	57.89	1791.83	0	896.923	2	73.12	F3:13286	2	620	633	Y			4	Q9BME7|Q9BME7_AEDAE	R.G(+57.02)HVFEEAQVAGTPMFVVK.A	Y	50.32	2002	-1.1	1002.01	2	110.9	F5:21722	3	754	771	Y			41	Q16S79|Q16S79_AEDAE	W.DDC(+57.02)WDTPLR.T	N	46.31	1176.49	0.4	589.251	2	84.64	F9:16140	3	13	21	Y
	5	Q95P39|Q95P39_AEDAE	R.GGGQIIPTAR.R	Y	57.54	968.54	0	485.277	2	44.81	F2:6423	2	703	712	N			4	Q9BME7|Q9BME7_AEDAE	R.I(+57.02)MEPVYLC(+57.02)EIQC(+57.02)PEVAVGGIYGVLNR.R	Y	49.36	3035.49	0.6	1012.84	3	157.76	F6:32591	4	726	751	Y			41	Q16S79|Q16S79_AEDAE	L.TTAAAAQSALQNQR.R	N	46.09	1429.73	0	715.871	2	43.78	F8:5352	3	44	57	N
	5	Q95P39|Q95P39_AEDAE	A.YLPVNESFGFTADLR.S	Y	53.2	1727.85	0.3	864.933	2	137.67	F1:30038	4	773	787	N			4	Q9BME7|Q9BME7_AEDAE	K.A(+57.02)YLPVNESFGFTADLR.S	Y	47.81	1855.91	0	928.962	2	142.77	F6:29373	2	772	787	Y			41	Q16S79|Q16S79_AEDAE	R.RYVLPAGHDC(+57.02)NQIVSSLSSDGILTVTAPK.K	Y	44.73	3097.59	-0.7	1033.54	3	129.87	F8:21065	9	133	161	Y
	5	Q95P39|Q95P39_AEDAE	R.V(+43.01)LYASYITAAPR.I	Y	52.84	1366.72	0.1	684.37	2	144.7	F2:28845	3	714	725	Y			4	Q9BME7|Q9BME7_AEDAE	R.V(+43.01)LYASYITAAPR.I	Y	44.93	1366.72	0.4	684.37	2	144.17	F5:29333	3	714	725	Y			41	Q16S79|Q16S79_AEDAE	I.VSSLSSDGILTVTAPK.K	N	44.1	1573.86	1.6	787.937	2	99.19	F9:19662	2	146	161	N
	5	Q95P39|Q95P39_AEDAE	R.ARYLAEK(+57.02)YDYDVTEAR.K	Y	51.13	2018.97	-0.7	673.997	3	64.08	F1:12248	3	618	633	Y			4	Q9BME7|Q9BME7_AEDAE	R.ARYLAEK(+57.02)YDYDVTEAR.K	Y	44.9	2018.97	-1.2	673.996	3	65.6	F4:12054	2	618	633	Y			41	Q16S79|Q16S79_AEDAE	R.NSSLAARQDSGSTVNV.S	Y	43.81	1604.78	0.4	803.395	2	45.05	F9:7062	2	67	82	N
	5	Q95P39|Q95P39_AEDAE	R.Y(+57.02)LAEKYDYDVTEAR.K	Y	51.09	1791.83	0.3	896.923	2	73.74	F2:13170	6	620	633	Y			4	Q9BME7|Q9BME7_AEDAE	R.RVLYASYIT(-18.01)AAPR.I	Y	43.18	1461.81	0.1	488.277	3	83.51	F4:16031	3	713	725	Y			41	Q16S79|Q16S79_AEDAE	R.D(+57.02)WWDDC(+57.02)WDTPLR.T	N	42.91	1720.69	0.6	861.355	2	159.34	F9:32335	1	10	21	Y
	5	Q95P39|Q95P39_AEDAE	K.A(+57.02)YLPVNESFGFTADLR.S	Y	50.3	1855.91	1.4	928.964	2	142.91	F3:29090	4	772	787	Y			4	Q9BME7|Q9BME7_AEDAE	R.GH(+57.02)VFEEAQVAGTPMFVVK.A	Y	43.14	2002	0.8	1002.01	2	110.68	F4:22356	1	754	771	Y			41	Q16S79|Q16S79_AEDAE	L.T(+57.02)TAAAAQSALQNQR.R	N	42.29	1486.75	-0.2	744.381	2	41.12	F9:6103	3	44	57	Y
	5	Q95P39|Q95P39_AEDAE	R.RGHVFEEAQVAGTPMFVVK.A	Y	48.88	2101.08	1	1051.55	2	98.36	F1:20472	4	753	771	N			4	Q9BME7|Q9BME7_AEDAE	R.Y(+43.01)LAEKYDYDVTEAR.K	Y	42.48	1777.82	0.9	889.916	2	107.36	F4:21565	9	620	633	Y			41	Q16S79|Q16S79_AEDAE	F.QINLDVQQFAPEEISVK.A	N	41.73	1957.02	3.7	979.519	2	132.11	F9:26932	2	88	104	N
	5	Q95P39|Q95P39_AEDAE	R.YLAE(+57.02)KYDYDVTEAR.K	Y	48.31	1791.83	0.6	598.285	3	72.62	F2:12901	4	620	633	Y			4	Q9BME7|Q9BME7_AEDAE	M.V(+57.02)NFTVDEIR.S	Y	41.17	1148.58	1.1	575.299	2	89.01	F6:16836	3	2	10	Y			41	Q16S79|Q16S79_AEDAE	L.DVQQFAPEEISVK.A	N	41.58	1488.75	1	745.381	2	94.97	F9:18639	2	92	104	N
	5	Q95P39|Q95P39_AEDAE	K.FSVSPVVR.V	Y	46.07	889.502	0.2	445.758	2	62	F1:11743	1	485	492	N			4	Q9BME7|Q9BME7_AEDAE	L.C(+57.02)EIQC(+57.02)PEVAVGGIYGVLN(-17.03)RR.R	Y	41.1	2272.11	2.2	1137.06	2	147.95	F4:30499	1	733	752	Y			41	Q16S79|Q16S79_AEDAE	R.TSQLLDQHFGSGISGD(+43.99)D(+14.02)LLTALTTAAAAQSALQNQR.R	Y	41.22	3756.86	4.2	1253.3	3	170.52	F8:28130	1	22	57	Y
	5	Q95P39|Q95P39_AEDAE	R.R(+15.99)VLYASYITAAPR.I	Y	45.2	1495.81	0.7	499.613	3	83.32	F1:16790	1	713	725	Y			4	Q9BME7|Q9BME7_AEDAE	M.VN(+.98)FTVDEIR.S	Y	40.89	1092.55	0.6	547.28	2	89.5	F6:16955	1	2	10	Y			41	Q16S79|Q16S79_AEDAE	L.SSDGILTVTAPK.K	N	40.8	1187.64	0.5	594.827	2	70.56	F9:13101	2	150	161	N
	5	Q95P39|Q95P39_AEDAE	C.PEVAVGGIYGVLNR.R	Y	45.17	1442.79	-0.9	722.401	2	115.92	F1:24765	1	738	751	N			4	Q9BME7|Q9BME7_AEDAE	R.IMEPVYLC(+57.02)EIQC(+57.02)PEVAVGGIYGVLNRR.R	Y	40.01	3134.57	2.4	1045.87	3	166.93	F6:34562	10	726	752	Y			41	Q16S79|Q16S79_AEDAE	R.NSSLAARQDSGSTVNVSD.D	Y	39.57	1806.83	1.2	904.426	2	40.47	F9:5943	1	67	84	N
	5	Q95P39|Q95P39_AEDAE	R.R(+43.01)VLYASYITAAPR.I	Y	43.93	1522.83	-0.4	762.42	2	110.99	F2:21674	4	713	725	Y			4	Q9BME7|Q9BME7_AEDAE	R.ARYLAE(+57.02)KYDYDVTEAR.K	Y	39.95	2018.97	0.3	673.997	3	66.97	F5:11722	3	618	633	Y			37	J9HHL7|J9HHL7_AEDAE	R.AVVNQRLYFDQGTLYQR.F	Y	90.16	2070.06	0.5	691.029	3	100.47	F7:15700	9	91	107	N
	5	Q95P39|Q95P39_AEDAE	R.ARYLAE(+57.02)KYDYDVTEAR.K	Y	42.43	2018.97	-0.3	673.997	3	68.78	F3:12355	1	618	633	Y			4	Q9BME7|Q9BME7_AEDAE	R.VAVEPKNPADLPK.L	Y	39.76	1376.77	0.4	459.93	3	45.43	F6:6784	4	493	505	N			37	J9HHL7|J9HHL7_AEDAE	R.FADYFYPQVFAK.Q	Y	85.62	1494.72	0.5	748.367	2	141.16	F9:28800	6	108	119	N
	5	Q95P39|Q95P39_AEDAE	R.YLAEKYDYDVTEARK.I	Y	42.28	1862.9	-0.4	621.975	3	60.89	F3:10617	4	620	634	N			4	Q9BME7|Q9BME7_AEDAE	R.R(+43.01)VLYASYITAAPR.I	Y	39.58	1522.83	0.8	762.421	2	110.59	F5:21648	3	713	725	Y			37	J9HHL7|J9HHL7_AEDAE	M(+27.99)D(+57.02)FYYLPGSAPC(+57.02)R.A	N	71.77	1660.7	0.6	831.359	2	133.98	F8:21859	3	1	13	Y
	5	Q95P39|Q95P39_AEDAE	R.KGLKEGLPDLSQYLDKL	Y	41.04	1916.06	0.6	639.695	3	147.5	F3:29996	2	828	844	N			3	Q0IFN2|Q0IFN2_AEDAE	R.IMEPVYLC(+57.02)EIQC(+57.02)PEVAVGGIYGVLNR.R	Y	106.77	2978.47	0.6	1490.24	2	170.35	F5:34902	7	726	751	Y			37	J9HHL7|J9HHL7_AEDAE	R.FADYFYPQVFAK(+57.02).Q	Y	71.73	1551.74	0.9	776.878	2	139.42	F9:28478	4	108	119	Y
	5	Q95P39|Q95P39_AEDAE	R.RVLYASYIT(-18.01)AAPR.I	Y	40.99	1461.81	-0.1	488.277	3	85.86	F3:16108	4	713	725	Y			3	Q0IFN2|Q0IFN2_AEDAE	R.YLAEKYDYDVTEAR.K	Y	100.13	1734.81	0.6	868.413	2	70.51	F4:13155	6	620	633	N			37	J9HHL7|J9HHL7_AEDAE	M(+42.01)DFYYLPGSAPC(+57.02)R.A	N	69.85	1617.7	0.5	809.856	2	153.65	F9:31262	6	1	13	Y
	5	Q95P39|Q95P39_AEDAE	R.GH(+57.02)VFEEAQVAGTPMFVVK.A	Y	40.77	2002	-1.7	1002	2	112.28	F3:22229	2	754	771	Y			3	Q0IFN2|Q0IFN2_AEDAE	R.VLYASYITAAPR.I	Y	97.88	1323.72	0.5	662.867	2	97.7	F5:18647	3	714	725	N			37	J9HHL7|J9HHL7_AEDAE	L.YFDQGTLYQR.F	Y	67.99	1289.6	0.8	645.81	2	75.97	F9:14261	3	98	107	N
	5	Q95P39|Q95P39_AEDAE	R.YLAE(+57.02)K(+57.02)YDYDVTEAR.K	Y	40.55	1848.85	-0.8	925.433	2	71.64	F1:14015	2	620	633	Y			3	Q0IFN2|Q0IFN2_AEDAE	K.AYLPVNESFGFTADLR.S	Y	96.29	1798.89	1.3	900.453	2	142.17	F6:29227	7	772	787	N			37	J9HHL7|J9HHL7_AEDAE	R.L(+57.02)YFDQGTLYQR.F	Y	59.97	1459.71	0.3	730.862	2	103.17	F7:16155	3	97	107	Y
	5	Q95P39|Q95P39_AEDAE	R.VAVEPKNPADLPK.L	Y	40.55	1376.77	0.5	459.93	3	44.86	F1:7508	2	493	505	N			3	Q0IFN2|Q0IFN2_AEDAE	R.GHVFEEAQVAGTPMFVVK.A	Y	93.84	1944.98	1.6	973.497	2	111	F6:22019	7	754	771	N			37	J9HHL7|J9HHL7_AEDAE	I.P(+57.02)TLVDNGFSLWESR.A	N	57.69	1676.82	0.9	839.416	2	143.54	F7:23324	3	53	66	Y
	5	Q95P39|Q95P39_AEDAE	R.R(+57.02)VLYASYITAAPR.I	Y	39.09	1536.84	0.2	769.428	2	84.29	F1:17023	7	713	725	Y			3	Q0IFN2|Q0IFN2_AEDAE	R.V(+57.02)LYASYITAAPR.I	Y	68.28	1380.74	0.4	691.378	2	98.3	F4:19468	2	714	725	Y			37	J9HHL7|J9HHL7_AEDAE	I.PTLVDNGFSLWESR.A	N	57.17	1619.79	0.5	810.905	2	142.64	F8:23340	3	53	66	N
	5	Q95P39|Q95P39_AEDAE	M.V(+57.02)NFTVDEIR.S	Y	36.7	1148.58	1.1	575.299	2	88.9	F1:18150	3	2	10	Y			3	Q0IFN2|Q0IFN2_AEDAE	M.VNFTVDEIR.S	Y	65.19	1091.56	0.9	546.788	2	87.69	F6:16527	3	2	10	N			37	J9HHL7|J9HHL7_AEDAE	R.LYFDQGTLYQR.F	Y	56.66	1402.69	1.2	702.352	2	102.66	F7:16071	5	97	107	N
	5	Q95P39|Q95P39_AEDAE	R.KIWC(+57.02)FGPDGTGPNIVVDC(+57.02)TK.G	Y	36.54	2263.08	-0.4	755.366	3	116.96	F1:25019	4	634	653	Y			3	Q0IFN2|Q0IFN2_AEDAE	K.FSVSPVVR.V	Y	62.32	889.502	-0.2	445.758	2	61.89	F4:11197	2	485	492	N			37	J9HHL7|J9HHL7_AEDAE	R.F(+57.02)ADYFYPQVFAK.Q	Y	55.11	1551.74	0.5	776.878	2	144.33	F7:23462	5	108	119	Y
	5	Q95P39|Q95P39_AEDAE	R.VLYP(sub A)SYITAAPR.I	Y	35.31	1349.73	0.9	675.875	2	127.77	F2:25295	4	714	725	N			3	Q0IFN2|Q0IFN2_AEDAE	R.KIWC(+57.02)FGPDGTGPNIVVDC(+57.02)TK.G	Y	60.72	2263.08	1.1	755.367	3	118.1	F6:23721	2	634	653	Y			37	J9HHL7|J9HHL7_AEDAE	I.P(+57.02)TLVDN(+.98)GFSLWESR.A	N	54.27	1677.8	0.2	839.907	2	143.18	F9:29211	5	53	66	Y
	4	Q9BME7|Q9BME7_AEDAE	R.IMEPVYLC(+57.02)EIQC(+57.02)PEVAVGGIYGVLNR.R	Y	103.85	2978.47	0.2	993.831	3	170.28	F2:33965	7	726	751	Y			3	Q0IFN2|Q0IFN2_AEDAE	R.A(+57.02)RYLAEKYDYDVTEAR.K	Y	59.73	2018.97	1.5	673.998	3	67.09	F4:12389	4	618	633	Y			37	J9HHL7|J9HHL7_AEDAE	R.FADY(+125.90)FYPQVFAK.Q	Y	49.91	1620.62	1.2	811.316	2	158.9	F8:26120	3	108	119	Y
	4	Q9BME7|Q9BME7_AEDAE	K.AYLPVNESFGFTADLR.S	Y	97.05	1798.89	0.4	900.452	2	141.28	F2:28158	4	772	787	N			3	Q0IFN2|Q0IFN2_AEDAE	C.EIQC(+57.02)PEVAVGGIYGVLNR.R	Y	58.81	1973	0.3	987.51	2	131.34	F4:27004	2	734	751	Y			37	J9HHL7|J9HHL7_AEDAE	D.NGFSLWESR.A	N	49.59	1094.51	0.5	548.265	2	109.26	F9:21961	5	58	66	N
	4	Q9BME7|Q9BME7_AEDAE	R.VLYASYITAAPR.I	Y	84.19	1323.72	0.5	662.867	2	99.28	F3:19204	3	714	725	N			3	Q0IFN2|Q0IFN2_AEDAE	K.GLKEGLPDLSQYLDKL	Y	58.1	1787.97	1.1	596.997	3	157.27	F5:32225	6	829	844	N			37	J9HHL7|J9HHL7_AEDAE	R.F(+43.01)ADYFYPQVFAK.Q	Y	47.6	1537.72	-0.1	769.869	2	171.65	F8:28377	1	108	119	Y
	4	Q9BME7|Q9BME7_AEDAE	R.YLAEKYDYDVTEAR.K	Y	79.33	1734.81	0.6	868.413	2	73.19	F3:13299	6	620	633	N			3	Q0IFN2|Q0IFN2_AEDAE	R.YLAEK(+57.02)YDYDVTEAR.K	Y	57.46	1791.83	1.1	896.924	2	71.46	F5:12678	6	620	633	Y			37	J9HHL7|J9HHL7_AEDAE	D.FYYLPGSAPC(+57.02)R.A	N	46.99	1329.62	-0.2	665.816	2	92.99	F9:18164	4	3	13	Y
	4	Q9BME7|Q9BME7_AEDAE	R.GHVFEEAQVAGTPMFVVK.A	Y	68.57	1944.98	-1.3	973.494	2	109.97	F1:23310	9	754	771	N			3	Q0IFN2|Q0IFN2_AEDAE	L.C(+57.02)EIQC(+57.02)PEVAVGGIYGVLNR.R	Y	55.63	2133.03	0	1067.52	2	133.51	F4:27468	2	733	751	Y			37	J9HHL7|J9HHL7_AEDAE	R.AIIAYLVEK.Y	Y	45.67	1018.61	0.8	510.311	2	105.54	F9:21088	2	67	75	N
	4	Q9BME7|Q9BME7_AEDAE	M.VNFTVDEIR.S	Y	68.43	1091.56	0.4	546.788	2	88.84	F2:16683	3	2	10	N			3	Q0IFN2|Q0IFN2_AEDAE	R.RVLYASYITAAPR.I	Y	55.46	1479.82	0.3	740.917	2	85.17	F6:15924	12	713	725	N			37	J9HHL7|J9HHL7_AEDAE	R.FAD(+57.02)YFYPQVFAK.Q	Y	45.56	1551.74	2.7	776.879	2	139.39	F8:22787	4	108	119	Y
	4	Q9BME7|Q9BME7_AEDAE	R.V(+57.02)LYASYITAAPR.I	Y	67.24	1380.74	1	691.378	2	98.55	F1:20516	3	714	725	Y			3	Q0IFN2|Q0IFN2_AEDAE	R.ARYLAEKYDYDVTEAR.K	Y	53.75	1961.95	1.1	981.982	2	66.66	F5:11658	15	618	633	N			37	J9HHL7|J9HHL7_AEDAE	V.DNGFSLWESR.A	N	45.36	1209.54	-0.3	605.778	2	114.82	F9:23253	4	57	66	N
	4	Q9BME7|Q9BME7_AEDAE	R.RVLYASYITAAPR.I	Y	63.55	1479.82	0.7	740.918	2	84.24	F1:17010	10	713	725	N			3	Q0IFN2|Q0IFN2_AEDAE	R.IMEPVYLC(+57.02)EIQC(+57.02)PEVAVGGIYGVLNRRR.G	Y	53.2	3290.67	-0.2	823.675	4	160.02	F5:32753	2	726	753	Y			37	J9HHL7|J9HHL7_AEDAE	L.NPQHC(+57.02)IPTLVDNGFSLWESR.A	Y	43.8	2369.12	0.2	790.715	3	146.89	F9:29955	3	47	66	Y
	4	Q9BME7|Q9BME7_AEDAE	V.LYASYITAAPR.I	Y	62.44	1224.65	1.9	613.334	2	81.78	F1:16418	2	715	725	N			3	Q0IFN2|Q0IFN2_AEDAE	R.YLAE(+57.02)KYDYDVTEAR.K	Y	52.15	1791.83	0.8	598.285	3	71	F4:13263	5	620	633	Y			37	J9HHL7|J9HHL7_AEDAE	M(+42.01)D(+57.02)FYYLPGSAPC(+57.02)R.A	N	43.19	1674.72	1	838.367	2	106.5	F9:21310	7	1	13	Y
	4	Q9BME7|Q9BME7_AEDAE	R.ARYLAEKYDYDVTEAR.K	Y	61.2	1961.95	0.6	654.99	3	63.98	F1:12225	10	618	633	N			3	Q0IFN2|Q0IFN2_AEDAE	R.GGGQIIPTAR.R	Y	50.56	968.54	0.5	485.278	2	42.93	F6:6200	3	703	712	N			37	J9HHL7|J9HHL7_AEDAE	R.FP(sub A)DYFYPQVFAK.Q	Y	42.49	1520.73	0.8	761.375	2	167.25	F9:33858	3	108	119	N
	4	Q9BME7|Q9BME7_AEDAE	C.EIQC(+57.02)PEVAVGGIYGVLNR.R	Y	61.07	1973	0.6	987.51	2	133.2	F2:26472	3	734	751	Y			3	Q0IFN2|Q0IFN2_AEDAE	R.G(+57.02)HVFEEAQVAGTPMFVVK.A	Y	50.32	2002	-1.1	1002.01	2	110.9	F5:21722	3	754	771	Y			37	J9HHL7|J9HHL7_AEDAE	F.AD(+57.02)YFYPQVFAK.Q	Y	41.28	1404.67	1.1	703.344	2	122.88	F9:25010	2	109	119	Y
	4	Q9BME7|Q9BME7_AEDAE	K.GLKEGLPDLSQYLDKL	Y	59.14	1787.97	-0.2	894.99	2	159.13	F3:32331	6	829	844	N			3	Q0IFN2|Q0IFN2_AEDAE	R.I(+57.02)MEPVYLC(+57.02)EIQC(+57.02)PEVAVGGIYGVLNR.R	Y	49.36	3035.49	0.6	1012.84	3	157.76	F6:32591	4	726	751	Y			37	J9HHL7|J9HHL7_AEDAE	R.AVVNQRLYFDQG.T	Y	39.45	1408.71	0.1	705.362	2	85.05	F9:16236	4	91	102	N
	4	Q9BME7|Q9BME7_AEDAE	R.IMEPVYLC(+57.02)EIQC(+57.02)PEVAVGGIYGVLNRR.R	Y	58.8	3134.57	0	1045.86	3	168.61	F3:34142	5	726	752	Y			3	Q0IFN2|Q0IFN2_AEDAE	K.A(+57.02)YLPVNESFGFTADLR.S	Y	47.81	1855.91	0	928.962	2	142.77	F6:29373	2	772	787	Y			37	J9HHL7|J9HHL7_AEDAE	M.DFYYLPGSAPC(+57.02)R.A	N	39.09	1444.64	0.5	723.33	2	107.29	F7:16860	2	2	13	Y
	4	Q9BME7|Q9BME7_AEDAE	R.YLAEK(+57.02)YDYDVTEAR.K	Y	57.89	1791.83	0	896.923	2	73.12	F3:13286	2	620	633	Y			3	Q0IFN2|Q0IFN2_AEDAE	R.V(+43.01)LYASYITAAPR.I	Y	44.93	1366.72	0.4	684.37	2	144.17	F5:29333	3	714	725	Y			1	Q0IG02|Q0IG02_AEDAE	R.AAVADGRGDAVPIFLHEIPILFR.R	Y	90.55	2476.36	0.8	826.461	3	170.16	F7:28017	8	129	151	N
	4	Q9BME7|Q9BME7_AEDAE	R.GGGQIIPTAR.R	Y	57.54	968.54	0	485.277	2	44.81	F2:6423	2	703	712	N			3	Q0IFN2|Q0IFN2_AEDAE	R.ARYLAEK(+57.02)YDYDVTEAR.K	Y	44.9	2018.97	-1.2	673.996	3	65.6	F4:12054	2	618	633	Y			1	Q0IG02|Q0IG02_AEDAE	R.SKSLFMGGNVR.A	Y	75.12	1194.62	0.3	598.316	2	49.89	F9:8267	7	118	128	N
	4	Q9BME7|Q9BME7_AEDAE	A.YLPVNESFGFTADLR.S	Y	53.2	1727.85	0.3	864.933	2	137.67	F1:30038	4	773	787	N			3	Q0IFN2|Q0IFN2_AEDAE	R.RVLYASYIT(-18.01)AAPR.I	Y	43.18	1461.81	0.1	488.277	3	83.51	F4:16031	3	713	725	Y			1	Q0IG02|Q0IG02_AEDAE	R.AAVADGRGDAVPIFLH(+57.02)EIPILFR.R	Y	69.26	2533.38	-1.1	845.466	3	170.01	F7:27985	4	129	151	Y
	4	Q9BME7|Q9BME7_AEDAE	R.V(+43.01)LYASYITAAPR.I	Y	52.84	1366.72	0.1	684.37	2	144.7	F2:28845	3	714	725	Y			3	Q0IFN2|Q0IFN2_AEDAE	R.GH(+57.02)VFEEAQVAGTPMFVVK.A	Y	43.14	2002	0.8	1002.01	2	110.68	F4:22356	1	754	771	Y			1	Q0IG02|Q0IG02_AEDAE	K.SLFMGGNVR.A	Y	67.85	979.491	0.5	490.753	2	71.42	F9:13286	6	120	128	N
	4	Q9BME7|Q9BME7_AEDAE	R.ARYLAEK(+57.02)YDYDVTEAR.K	Y	51.13	2018.97	-0.7	673.997	3	64.08	F1:12248	3	618	633	Y			3	Q0IFN2|Q0IFN2_AEDAE	R.Y(+43.01)LAEKYDYDVTEAR.K	Y	42.48	1777.82	0.9	889.916	2	107.36	F4:21565	9	620	633	Y			1	Q0IG02|Q0IG02_AEDAE	T.Y(+57.02)YTYSNQISQPLER.K	Y	65.72	1817.86	0.3	909.937	2	86.3	F9:16539	6	33	46	Y
	4	Q9BME7|Q9BME7_AEDAE	R.Y(+57.02)LAEKYDYDVTEAR.K	Y	51.09	1791.83	0.3	896.923	2	73.74	F2:13170	6	620	633	Y			3	Q0IFN2|Q0IFN2_AEDAE	M.V(+57.02)NFTVDEIR.S	Y	41.17	1148.58	1.1	575.299	2	89.01	F6:16836	3	2	10	Y			1	Q0IG02|Q0IG02_AEDAE	R.IVGSFLIGTK.K	Y	63.33	1033.62	0	517.816	2	102.04	F9:20288	1	307	316	N
	4	Q9BME7|Q9BME7_AEDAE	K.A(+57.02)YLPVNESFGFTADLR.S	Y	50.3	1855.91	1.4	928.964	2	142.91	F3:29090	4	772	787	Y			3	Q0IFN2|Q0IFN2_AEDAE	L.C(+57.02)EIQC(+57.02)PEVAVGGIYGVLN(-17.03)RR.R	Y	41.1	2272.11	2.2	1137.06	2	147.95	F4:30499	1	733	752	Y			1	Q0IG02|Q0IG02_AEDAE	R.M(+43.01)YSGFGGQVDFIR.G	Y	62.51	1518.69	0.2	760.354	2	115.18	F9:23333	1	372	384	Y
	4	Q9BME7|Q9BME7_AEDAE	R.RGHVFEEAQVAGTPMFVVK.A	Y	48.88	2101.08	1	1051.55	2	98.36	F1:20472	4	753	771	N			3	Q0IFN2|Q0IFN2_AEDAE	M.VN(+.98)FTVDEIR.S	Y	40.89	1092.55	0.6	547.28	2	89.5	F6:16955	1	2	10	Y			1	Q0IG02|Q0IG02_AEDAE	R.A(+43.01)AVADGRGDAVPIFLH(+57.02)EIPILFR.R	Y	62.12	2576.39	4.6	859.807	3	171.11	F8:28257	1	129	151	Y
	4	Q9BME7|Q9BME7_AEDAE	R.YLAE(+57.02)KYDYDVTEAR.K	Y	48.31	1791.83	0.6	598.285	3	72.62	F2:12901	4	620	633	Y			3	Q0IFN2|Q0IFN2_AEDAE	R.IMEPVYLC(+57.02)EIQC(+57.02)PEVAVGGIYGVLNRR.R	Y	40.01	3134.57	2.4	1045.87	3	166.93	F6:34562	10	726	752	Y			1	Q0IG02|Q0IG02_AEDAE	R.TFGDSIIHESHFD.A	Y	61.66	1503.66	0.1	752.839	2	97.43	F9:19236	2	203	215	N
	4	Q9BME7|Q9BME7_AEDAE	K.FSVSPVVR.V	Y	46.07	889.502	0.2	445.758	2	62	F1:11743	1	485	492	N			3	Q0IFN2|Q0IFN2_AEDAE	R.ARYLAE(+57.02)KYDYDVTEAR.K	Y	39.95	2018.97	0.3	673.997	3	66.97	F5:11722	3	618	633	Y			1	Q0IG02|Q0IG02_AEDAE	R.AAVADGRGD(+57.02)AVPIFLHEIPILFR.R	Y	59.79	2533.38	3.6	845.47	3	170.31	F8:28089	1	129	151	Y
	4	Q9BME7|Q9BME7_AEDAE	R.R(+15.99)VLYASYITAAPR.I	Y	45.2	1495.81	0.7	499.613	3	83.32	F1:16790	1	713	725	Y			3	Q0IFN2|Q0IFN2_AEDAE	R.VAVEPKNPADLPK.L	Y	39.76	1376.77	0.4	459.93	3	45.43	F6:6784	4	493	505	N			1	Q0IG02|Q0IG02_AEDAE	K.VIVAQVNKQMPR.T	Y	57.06	1381.79	0.2	691.901	2	45.73	F9:7230	1	191	202	N
	4	Q9BME7|Q9BME7_AEDAE	C.PEVAVGGIYGVLNR.R	Y	45.17	1442.79	-0.9	722.401	2	115.92	F1:24765	1	738	751	N			3	Q0IFN2|Q0IFN2_AEDAE	R.R(+43.01)VLYASYITAAPR.I	Y	39.58	1522.83	0.8	762.421	2	110.59	F5:21648	3	713	725	Y			1	Q0IG02|Q0IG02_AEDAE	R.A(+43.01)AVADGRGDAVPIFLHEIPILFR.R	Y	55.25	2519.36	0	840.795	3	171.19	F7:28238	3	129	151	Y
	4	Q9BME7|Q9BME7_AEDAE	R.R(+43.01)VLYASYITAAPR.I	Y	43.93	1522.83	-0.4	762.42	2	110.99	F2:21674	4	713	725	Y			8	Q1HQZ5|Q1HQZ5_AEDAE	K.NQVAMNPTNTIFDAK.R	Y	94.51	1662.8	-0.3	832.409	2	97.55	F6:18877	3	57	71	N			1	Q0IG02|Q0IG02_AEDAE	R.AHVHYVVTENGIANLFGK.T	Y	49.32	1968.02	1.1	657.015	3	114.61	F9:23203	2	426	443	N
	4	Q9BME7|Q9BME7_AEDAE	R.ARYLAE(+57.02)KYDYDVTEAR.K	Y	42.43	2018.97	-0.3	673.997	3	68.78	F3:12355	1	618	633	Y			8	Q1HQZ5|Q1HQZ5_AEDAE	R.TLSSSTQASIEIDSLFEGTDFYTSITR.A	Y	91.48	2968.42	-3.4	1485.21	2	170.71	F5:34990	7	273	299	N			1	Q0IG02|Q0IG02_AEDAE	R.AHVHYVVTEN(+.98)GIANLFGK.T	Y	49.18	1969.01	2.4	657.344	3	116.13	F8:18603	4	426	443	Y
	4	Q9BME7|Q9BME7_AEDAE	R.YLAEKYDYDVTEARK.I	Y	42.28	1862.9	-0.4	621.975	3	60.89	F3:10617	4	620	634	N			8	Q1HQZ5|Q1HQZ5_AEDAE	R.IINEPTAAAIAYGLDK.K	N	77.46	1658.89	0.8	830.452	2	117.79	F4:23994	3	172	187	N			1	Q0IG02|Q0IG02_AEDAE	R.A(+43.01)AVADGRGDAVPIFLHE(+57.02)IPILFR.R	Y	48.46	2576.39	2	859.804	3	170.96	F9:34599	1	129	151	Y
	4	Q9BME7|Q9BME7_AEDAE	R.KGLKEGLPDLSQYLDKL	Y	41.04	1916.06	0.6	639.695	3	147.5	F3:29996	2	828	844	N			8	Q1HQZ5|Q1HQZ5_AEDAE	K.DAGTISGLNVLR.I	Y	75.53	1214.66	0.7	608.339	2	100.98	F6:19652	3	160	171	N			1	Q0IG02|Q0IG02_AEDAE	R.A(+57.02)AVADGRGDAVPIFLH(+57.02)EIPILFR.R	Y	48.43	2590.4	3.7	864.478	3	169.93	F9:34360	1	129	151	Y
	4	Q9BME7|Q9BME7_AEDAE	R.RVLYASYIT(-18.01)AAPR.I	Y	40.99	1461.81	-0.1	488.277	3	85.86	F3:16108	4	713	725	Y			8	Q1HQZ5|Q1HQZ5_AEDAE	R.NTTIPTKQTQTFTTYSDNQPGVLIQVFEGER.A	Y	73.3	3512.74	1.1	1171.92	3	143.69	F4:29616	12	417	447	N			1	Q0IG02|Q0IG02_AEDAE	R.KLIQPDVAFVSVSPPDNHGYATLGTSVDC(+57.02)VR.A	Y	48.13	3341.67	0.6	1114.9	3	122	F9:24807	7	153	183	Y
	4	Q9BME7|Q9BME7_AEDAE	R.GH(+57.02)VFEEAQVAGTPMFVVK.A	Y	40.77	2002	-1.7	1002	2	112.28	F3:22229	2	754	771	Y			8	Q1HQZ5|Q1HQZ5_AEDAE	R.Q(-17.03)ATKDAGTISGLNVLR.I	Y	71.57	1625.87	0.4	813.944	2	101	F4:20059	6	156	171	Y			1	Q0IG02|Q0IG02_AEDAE	T.YYTYSNQISQPLER.K	Y	42.61	1760.84	1.5	881.427	2	85.51	F9:16349	2	33	46	N
	4	Q9BME7|Q9BME7_AEDAE	R.YLAE(+57.02)K(+57.02)YDYDVTEAR.K	Y	40.55	1848.85	-0.8	925.433	2	71.64	F1:14015	2	620	633	Y			8	Q1HQZ5|Q1HQZ5_AEDAE	R.FEELNADLFR.S	Y	70.73	1252.61	1.1	627.312	2	119.75	F5:23798	3	302	311	N			1	Q0IG02|Q0IG02_AEDAE	R.SK(+57.02)SLFMGGNVR.A	Y	40.92	1251.64	0.7	626.827	2	50.06	F9:8309	6	118	128	Y
	4	Q9BME7|Q9BME7_AEDAE	R.VAVEPKNPADLPK.L	Y	40.55	1376.77	0.5	459.93	3	44.86	F1:7508	2	493	505	N			8	Q1HQZ5|Q1HQZ5_AEDAE	R.ARFEELNADLFR.S	Y	70.47	1479.75	1	494.257	3	109.92	F6:21767	6	300	311	N			1	Q0IG02|Q0IG02_AEDAE	K.LIQPDVAFVSVSPPDNHGYATLGTSVDC(+57.02)VR.A	Y	40.91	3213.58	0.2	1072.2	3	133.05	F7:21476	2	154	183	Y
	4	Q9BME7|Q9BME7_AEDAE	R.R(+57.02)VLYASYITAAPR.I	Y	39.09	1536.84	0.2	769.428	2	84.29	F1:17023	7	713	725	Y			8	Q1HQZ5|Q1HQZ5_AEDAE	R.IINEPTAAAIAYGLDKK.T	N	61.9	1786.98	0	894.499	2	106.28	F6:20891	8	172	188	N			1	Q0IG02|Q0IG02_AEDAE	L.EINYVNNVGIIAR.N	Y	40.42	1473.79	0.3	737.904	2	99.56	F9:19749	1	332	344	N
	4	Q9BME7|Q9BME7_AEDAE	M.V(+57.02)NFTVDEIR.S	Y	36.7	1148.58	1.1	575.299	2	88.9	F1:18150	3	2	10	Y			8	Q1HQZ5|Q1HQZ5_AEDAE	R.AKRTLSSSTQASIEIDSLFEGTDFYTSITR.A	Y	60.1	3323.65	2	1108.89	3	156.04	F5:31941	16	270	299	N			1	Q0IG02|Q0IG02_AEDAE	R.M(+15.99)YSGFGGQVDFIR.G	Y	40.09	1491.68	1.6	746.849	2	113.35	F9:22924	1	372	384	Y
	4	Q9BME7|Q9BME7_AEDAE	R.KIWC(+57.02)FGPDGTGPNIVVDC(+57.02)TK.G	Y	36.54	2263.08	-0.4	755.366	3	116.96	F1:25019	4	634	653	Y			8	Q1HQZ5|Q1HQZ5_AEDAE	R.ARFEELNADLFRSTMEPVEK.A	Y	59.47	2381.17	-0.1	794.73	3	118.94	F5:23602	9	300	319	N			1	Q0IG02|Q0IG02_AEDAE	K.SLFM(+15.99)GGNVR.A	Y	39.24	995.486	-0.3	498.75	2	54.31	F9:9327	1	120	128	Y
	4	Q9BME7|Q9BME7_AEDAE	R.VLYP(sub A)SYITAAPR.I	Y	35.31	1349.73	0.9	675.875	2	127.77	F2:25295	4	714	725	N			8	Q1HQZ5|Q1HQZ5_AEDAE	R.QATKDAGTISGLNVLR.I	Y	58.93	1642.9	1.2	548.641	3	80.36	F4:15341	8	156	171	N			8	Q1HQZ5|Q1HQZ5_AEDAE	R.TLSSSTQASIEIDSLFEGTDFYTSITR.A	Y	105.82	2968.42	-0.1	1485.22	2	170.84	F7:28165	6	273	299	N
	41	Q16S79|Q16S79_AEDAE	R.RYVLPAGHDC(+57.02)NQIVSSLSSDGILTVTAPK.K	Y	88.58	3097.59	0.7	1033.54	3	126.07	F1:27240	7	133	161	Y			8	Q1HQZ5|Q1HQZ5_AEDAE	R.IINEPTAAAIAYGLDK(+57.02)K.T	N	58.88	1844	0.7	923.01	2	105.03	F4:21004	3	172	188	Y			8	Q1HQZ5|Q1HQZ5_AEDAE	R.NTTIPTKQTQTFTTYSDNQPGVLIQVFEGER.A	Y	68.49	3512.74	2.3	1171.92	3	147.88	F8:24188	5	417	447	N
	41	Q16S79|Q16S79_AEDAE	R.DWWDDC(+57.02)WDTPLR.T	N	79.34	1663.67	1.3	832.845	2	158.78	F3:32271	3	10	21	Y			8	Q1HQZ5|Q1HQZ5_AEDAE	R.ARFEE(+57.02)LNADLFR.S	Y	58.8	1536.77	0.2	769.392	2	108.38	F5:21121	4	300	311	Y			8	Q1HQZ5|Q1HQZ5_AEDAE	R.ARFEELNADLFR.S	Y	66.54	1479.75	-0.2	740.881	2	109.96	F9:22127	5	300	311	N
	41	Q16S79|Q16S79_AEDAE	R.TSQLLDQHFGSGISGDDLLTALTTAAAAQSALQNQR.R	Y	78.15	3698.85	1.2	1233.96	3	170.64	F1:37093	3	22	57	N			8	Q1HQZ5|Q1HQZ5_AEDAE	K.MKETAEAYLGK.T	N	57.85	1239.62	0.4	620.816	2	45.13	F5:6855	1	127	137	N			8	Q1HQZ5|Q1HQZ5_AEDAE	R.Q(-17.03)ATKDAGTISGLNVLR.I	Y	63.3	1625.87	0.4	813.944	2	101.44	F9:20157	4	156	171	Y
	41	Q16S79|Q16S79_AEDAE	D.NSIIVEGKHEEKQDEHGFVSR.Q	Y	75.69	2437.2	0.3	813.407	3	41.14	F1:6597	9	108	128	N			8	Q1HQZ5|Q1HQZ5_AEDAE	R.P(sub A)RFEELNADLFR.S	Y	57.72	1505.76	0.6	753.889	2	121.9	F6:24625	8	300	311	N			8	Q1HQZ5|Q1HQZ5_AEDAE	R.QATKDAGTISGLNVLR.I	Y	59.62	1642.9	0.6	822.458	2	80.65	F9:15266	6	156	171	N
	41	Q16S79|Q16S79_AEDAE	R.TSQLLDQHFGSGISGDDLLTALTTAAAAQSALQNQRR.S	Y	75.67	3854.95	0.5	1285.99	3	169.82	F2:33852	9	22	58	N			8	Q1HQZ5|Q1HQZ5_AEDAE	K.LYQSAGGAPGGMPGFPGGAPGAGAGAAPGAGSGSGPTIEEVD	Y	57.1	3596.65	-0.4	1199.89	3	127.3	F6:25893	7	610	651	N			8	Q1HQZ5|Q1HQZ5_AEDAE	K.LYQSAGGAPGGMPGFPGGAPGAGAGAAPGAGSGSGPTIEEVD	Y	59.52	3596.65	2.1	1199.89	3	128.34	F8:20812	7	610	651	N
	41	Q16S79|Q16S79_AEDAE	D.LLTALTTAAAAQSALQNQR.R	N	65.03	1941.06	1.8	971.541	2	120.58	F1:25901	7	39	57	N			8	Q1HQZ5|Q1HQZ5_AEDAE	R.TTPSYVAFTDTER.L	Y	56.85	1486.69	0.9	744.355	2	85.22	F6:15936	1	37	49	N			8	Q1HQZ5|Q1HQZ5_AEDAE	R.FEELNADLFR.S	Y	58.89	1252.61	1.1	627.312	2	121.59	F9:24710	4	302	311	N
	41	Q16S79|Q16S79_AEDAE	L.SSDGILTVTAPK.K	N	63.16	1187.64	0.5	594.827	2	71.82	F2:12713	4	150	161	N			8	Q1HQZ5|Q1HQZ5_AEDAE	R.Q(+43.01)ATKDAGTISGLNVLR.I	Y	53.92	1685.91	-0.2	843.96	2	101.31	F6:19731	2	156	171	Y			8	Q1HQZ5|Q1HQZ5_AEDAE	K.NFFPEEISSMVLTK.M	Y	54.38	1640.81	0.3	821.413	2	158.84	F8:26108	5	113	126	N
	41	Q16S79|Q16S79_AEDAE	R.DWWDDC(+57.02)WDTPLRTSQLLD.Q	N	61.23	2321.01	0	1161.51	2	171.05	F1:37195	1	10	27	Y			8	Q1HQZ5|Q1HQZ5_AEDAE	R.A(+57.02)RFEELNADLFR.S	Y	53.75	1536.77	0.8	769.392	2	110.6	F6:21928	5	300	311	Y			8	Q1HQZ5|Q1HQZ5_AEDAE	R.AKRTLSSSTQASIEIDSLFEGTDFYTSITR.A	Y	52.81	3323.65	0	1108.89	3	159.13	F7:26023	12	270	299	N
	41	Q16S79|Q16S79_AEDAE	L.TTAAAAQSALQNQR.R	N	60.04	1429.73	0.7	715.871	2	39.63	F1:6219	3	44	57	N			8	Q1HQZ5|Q1HQZ5_AEDAE	D.SLFEGTDFYTSITR.A	Y	53.26	1635.78	1.1	818.897	2	133.89	F4:27554	1	286	299	N			8	Q1HQZ5|Q1HQZ5_AEDAE	R.Q(-17.03)ATK(+57.02)DAGTISGLNVLR.I	Y	52.45	1682.9	0.9	842.456	2	101.44	F9:20158	3	156	171	Y
	41	Q16S79|Q16S79_AEDAE	R.RYVLPAGHDC(+57.02)NQIVSSL.S	Y	58.53	1927.96	0.6	964.986	2	97.11	F1:20164	2	133	149	Y			8	Q1HQZ5|Q1HQZ5_AEDAE	K.NQVAMNPTNTIFDAKR.L	Y	52.96	1818.9	0.7	607.309	3	84.56	F5:15568	6	57	72	N			8	Q1HQZ5|Q1HQZ5_AEDAE	R.A(+57.02)RFEELNADLFR.S	Y	50.56	1536.77	0.2	769.392	2	110.24	F9:22194	3	300	311	Y
	41	Q16S79|Q16S79_AEDAE	R.TSQLLDQHFGSGISGD(+57.02)DLLTALTTAAAAQSALQNQR.R	Y	58.17	3755.87	-0.6	1252.96	3	170.37	F3:34534	1	22	57	Y			8	Q1HQZ5|Q1HQZ5_AEDAE	K.NFFPEEISSMVLTK.M	Y	51.08	1640.81	-0.1	821.413	2	155.36	F5:31783	2	113	126	N			8	Q1HQZ5|Q1HQZ5_AEDAE	R.A(+43.01)RFEELNADLFR.S	Y	49.59	1522.75	-0.3	762.384	2	136.02	F9:27748	3	300	311	Y
	41	Q16S79|Q16S79_AEDAE	S.SLSSDGILTVTAPK.K	N	58.11	1387.76	0.2	694.885	2	95.94	F3:18433	2	148	161	N			8	Q1HQZ5|Q1HQZ5_AEDAE	R.Q(-17.03)ATK(+57.02)DAGTISGLNVLR.I	Y	51	1682.9	2	842.457	2	101.45	F5:19473	3	156	171	Y			8	Q1HQZ5|Q1HQZ5_AEDAE	R.TLSSSTQAS(-2.02)IEIDSLFEGTDFYTSITR.A	Y	46.57	2966.4	2.7	1484.21	2	170.92	F8:28216	1	273	299	Y
	41	Q16S79|Q16S79_AEDAE	R.TSQLLDQHFGSGISGDDLLTALTTA.A	Y	55.84	2560.27	1	1281.14	2	170.23	F1:36995	4	22	46	N			8	Q1HQZ5|Q1HQZ5_AEDAE	K.TVSNAVVTVPAYFNDSQR.Q	Y	50.97	1966.97	0	984.495	2	108.37	F5:21119	9	138	155	N			8	Q1HQZ5|Q1HQZ5_AEDAE	K.DAGTISGLNVLR.I	Y	46.18	1214.66	-0.3	608.338	2	102.54	F8:16263	4	160	171	N
	41	Q16S79|Q16S79_AEDAE	R.NSSLAARQDSGSTVNV.S	Y	54.56	1604.78	1.3	803.396	2	44.64	F1:7452	3	67	82	N			8	Q1HQZ5|Q1HQZ5_AEDAE	R.ARFEELN(+.98)ADLFR.S	Y	49.13	1480.73	-1	741.372	2	109.75	F6:21726	5	300	311	Y			8	Q1HQZ5|Q1HQZ5_AEDAE	R.IINEPTAAAIAYGLDK.K	N	45.59	1658.89	1.2	830.452	2	119.47	F9:24233	1	172	187	N
	41	Q16S79|Q16S79_AEDAE	R.TSQLLDQHFGSGISGDD.L	Y	53.79	1775.8	0.1	888.905	2	95.5	F2:18277	4	22	38	N			8	Q1HQZ5|Q1HQZ5_AEDAE	K.RTLSSSTQASIEIDSLFEGTDFYTSITR.A	Y	48.55	3124.52	-1	1042.51	3	166.16	F4:34322	8	272	299	N			8	Q1HQZ5|Q1HQZ5_AEDAE	R.IINEPTAAAIAYGLDKK.T	N	44.48	1786.98	0.6	894.499	2	105.98	F9:21188	2	172	188	N
	41	Q16S79|Q16S79_AEDAE	K.AIPIIQTGQPAKQLQD.S	Y	53.65	1719.95	1.3	860.984	2	89.88	F1:18392	5	172	187	N			8	Q1HQZ5|Q1HQZ5_AEDAE	R.QATKDAGT(-18.01)ISGLNVLR.I	Y	47.56	1624.89	2	542.638	3	80.65	F4:15407	2	156	171	Y			8	Q1HQZ5|Q1HQZ5_AEDAE	R.Q(-17.03)ATKD(+57.02)AGTISGLNVLR.I	Y	44.48	1682.9	0.8	842.456	2	101.67	F9:20208	1	156	171	Y
	41	Q16S79|Q16S79_AEDAE	R.TSQLLDQHFGSGISGDD(+57.02)LLTALTTAAAAQSALQNQR.R	Y	51.32	3755.87	0.4	1252.96	3	170.61	F1:37088	1	22	57	Y			8	Q1HQZ5|Q1HQZ5_AEDAE	R.IINEPTAAAIAYGLDKK(+57.02).T	N	45.46	1844	-0.4	923.009	2	106.13	F6:20854	1	172	188	Y			8	Q1HQZ5|Q1HQZ5_AEDAE	L.FEGTDFYTSITR.A	Y	42.88	1435.66	0.8	718.839	2	109.01	F9:21901	3	288	299	N
	41	Q16S79|Q16S79_AEDAE	D.Q(-17.03)HFGSGISGDDLLTALTTAAAAQSALQNQRR.S	Y	50.91	3180.59	0.7	1061.21	3	170.47	F1:37052	1	28	58	Y			8	Q1HQZ5|Q1HQZ5_AEDAE	K.VEIIANDQGNR.T	N	45.07	1227.62	1.6	614.819	2	38.89	F6:5247	2	26	36	N			8	Q1HQZ5|Q1HQZ5_AEDAE	K.NALESYC(+57.02)FNMK.A	Y	39.4	1375.59	0.3	688.803	2	97.69	F9:19300	1	540	550	Y
	41	Q16S79|Q16S79_AEDAE	L.TTAAAAQSALQN(+.98)QR.R	N	48.92	1430.71	0.1	716.363	2	34.8	F1:5062	4	44	57	Y			8	Q1HQZ5|Q1HQZ5_AEDAE	R.I(+57.02)INEPTAAAIAYGLDKK.T	N	42.83	1844	1.4	923.011	2	108.79	F6:21494	3	172	188	Y			8	Q1HQZ5|Q1HQZ5_AEDAE	R.P(sub A)RFEELNADLFR.S	Y	39.05	1505.76	0.6	753.889	2	123.47	F7:19720	4	300	311	N
	41	Q16S79|Q16S79_AEDAE	F.RDWWDDC(+57.02)WDTPLR.T	N	48.78	1819.77	0.7	607.599	3	138.52	F3:28185	6	9	21	Y			8	Q1HQZ5|Q1HQZ5_AEDAE	R.ARFEELN(-17.03)ADLFR.S	Y	41.69	1462.72	-2	488.58	3	109.66	F4:22115	3	300	311	Y			23	Q16SH1|Q16SH1_AEDAE	R.SASPC(+57.02)VLFFDELDSIAK.S	Y	97.46	1897.91	2.4	949.966	2	171.23	F8:28281	3	565	581	Y
	41	Q16S79|Q16S79_AEDAE	MSLIPIVFRDWWDDC(+57.02)WDTPLRTSQLLDQHFGSGISGDDLLTALTTAAAAQSALQNQR.R	Y	47.78	6401.13	3.1	1601.29	4	172.78	F1:37619	1	1	57	Y			8	Q1HQZ5|Q1HQZ5_AEDAE	R.Q(+57.02)ATKDAGTISGLNVLR.I	Y	40.53	1699.92	1.5	567.649	3	81	F6:14955	3	156	171	Y			23	Q16SH1|Q16SH1_AEDAE	K.VTQGFSGADLTEIC(+57.02)QR.A	Y	96.64	1780.84	0.7	891.429	2	98.4	F9:19472	4	675	690	Y
	41	Q16S79|Q16S79_AEDAE	R.YVLPAGHDC(+57.02)NQIVSSLSSDGILTVTAPK.K	Y	45.82	2941.49	-1.6	981.501	3	136.92	F1:29857	7	134	161	Y			8	Q1HQZ5|Q1HQZ5_AEDAE	K.D(+57.02)AGTISGLNVLR.I	Y	40.34	1271.68	2.6	636.851	2	104.09	F6:20374	1	160	171	Y			23	Q16SH1|Q16SH1_AEDAE	R.LGDVVSIQSC(+57.02)PDVK.Y	Y	66.84	1515.76	0.5	758.888	2	78.96	F8:12254	6	93	106	Y
	41	Q16S79|Q16S79_AEDAE	D.NSIIVEGKHEEKQDEH(+57.02)GFVSR.Q	Y	45.79	2494.22	-0.2	832.414	3	40.68	F1:6484	4	108	128	Y			8	Q1HQZ5|Q1HQZ5_AEDAE	K.IQVEYKGETKNFFPEEISSMVLTK.M	Y	40.09	2816.43	1.1	705.116	4	137.45	F6:28175	6	103	126	N			23	Q16SH1|Q16SH1_AEDAE	R.SVSDNDIRKYEMFAQTLQQSR.G	Y	60.12	2515.21	0.5	839.412	3	125.76	F7:20134	2	744	764	N
	41	Q16S79|Q16S79_AEDAE	I.VSSLSSDGILTVTAPK.K	N	45.23	1573.86	0.2	787.936	2	100.34	F3:19457	1	146	161	N			8	Q1HQZ5|Q1HQZ5_AEDAE	R.QAT(-18.01)KDAGTISGLNVLR.I	Y	40.03	1624.89	3	542.639	3	81.67	F5:14910	3	156	171	Y			23	Q16SH1|Q16SH1_AEDAE	R.GVLFYGPPGC(+57.02)GK.T	Y	56.94	1250.61	0.4	626.313	2	90.14	F9:17468	1	510	521	Y
	41	Q16S79|Q16S79_AEDAE	A.LTTAAAAQSALQNQR.R	N	45.11	1542.81	1.2	772.414	2	58.02	F1:10759	5	43	57	N			10	Q4PKE5|Q4PKE5_AEDAE	R.TTGIVLDSGDGVSHTVPIYEGY.A	N	91.97	2279.1	0.1	1140.56	2	124.38	F5:24874	4	149	170	N			23	Q16SH1|Q16SH1_AEDAE	R.S(+57.02)ASPC(+57.02)VLFFDELDSIAK.S	Y	54.75	1954.93	0.5	978.475	2	171.29	F9:34675	1	565	581	Y
	41	Q16S79|Q16S79_AEDAE	L.T(+57.02)TAAAAQSALQNQR.R	N	43.48	1486.75	-0.5	744.381	2	42.36	F3:6321	4	44	57	Y			10	Q4PKE5|Q4PKE5_AEDAE	K.SYELPDGQVITIGNER.F	N	85.08	1789.88	1.2	895.951	2	122.78	F6:24832	6	240	255	N			23	Q16SH1|Q16SH1_AEDAE	K.FGMQPSRGVLFYGPPGC(+57.02)GK.T	Y	48.16	2053.99	1.9	685.671	3	108.01	F9:21675	1	503	521	Y
	41	Q16S79|Q16S79_AEDAE	M.S(+42.01)LIPIVFRDWWDDC(+57.02)WDTPLR.T	N	43.28	2631.26	0.2	1316.64	2	172.9	F2:34588	4	2	21	Y			10	Q4PKE5|Q4PKE5_AEDAE	C.D(+42.01)EEVAALVVDN(+.98)GSGMC(+57.02)K.A	Y	78.54	1835.79	1.1	918.904	2	127.46	F5:25580	21	3	19	Y			23	Q16SH1|Q16SH1_AEDAE	R.GFGSNFRFPGGQSGSSSQGQGSSQPTSNPADNGDDDLYS	Y	40.5	3908.64	1	1303.89	3	117.16	F7:18618	3	765	803	N
	41	Q16S79|Q16S79_AEDAE	R.RYVLPAGHDC(+57.02)NQIVS.S	Y	42.68	1727.84	2	864.93	2	62.75	F2:10629	5	133	147	Y			10	Q4PKE5|Q4PKE5_AEDAE	R.VAPEEHPVLLTEAPLNPK.A	N	76.14	1953.06	0.3	977.536	2	90.94	F5:17047	9	97	114	N			63	Q16JG1|Q16JG1_AEDAE	R.DWWDDC(+57.02)WDTPLRTSQLLD.Q	N	81.34	2321.01	0	1161.51	2	170.86	F9:34574	2	10	27	Y
	41	Q16S79|Q16S79_AEDAE	R.T(+57.02)SQLLDQHFGSGISGDDLLTALTTAAAAQSALQNQR.R	Y	41.32	3755.87	2	1252.97	3	170.66	F1:37100	1	22	57	Y			10	Q4PKE5|Q4PKE5_AEDAE	R.AVFPSIVGRPR.H	N	74.38	1197.7	0.8	599.857	2	77.62	F4:14740	13	30	40	N			63	Q16JG1|Q16JG1_AEDAE	R.DWWDDC(+57.02)WDTPLR.T	N	69.42	1663.67	0.6	832.844	2	158.8	F9:32228	2	10	21	Y
	41	Q16S79|Q16S79_AEDAE	M.S(+42.01)LIPIVFRDW(+31.99)WDDC(+57.02)WDTPLR.T	N	40.73	2663.25	0.4	1332.63	2	172.6	F3:35073	4	2	21	Y			10	Q4PKE5|Q4PKE5_AEDAE	C.D(+42.01)EEVAALVVDNGSGMC(+57.02)K.A	Y	67.63	1834.81	1.1	918.412	2	134.5	F6:27506	5	3	19	Y			63	Q16JG1|Q16JG1_AEDAE	R.TSQLLDQHFGSEISADDLLTALTTAAAAQSALQNQR.R	Y	66.75	3784.89	2.4	1262.64	3	171	F8:28233	2	22	57	N
	41	Q16S79|Q16S79_AEDAE	M.S(+42.01)LIPIVFRDWWD(-18.01)DC(+57.02)WDTPLR.T	N	40.34	2613.25	1	1307.63	2	172.73	F3:35104	3	2	21	Y			10	Q4PKE5|Q4PKE5_AEDAE	C.D(+42.01)EEVAALVVDN(+.98)GSGMC(+57.02)KAGFAGDDAPR.A	Y	66.06	2793.22	0.6	932.082	3	133.71	F5:26986	22	3	29	Y			63	Q16JG1|Q16JG1_AEDAE	A.LTTAAAAQSALQNQR.R	N	65.17	1542.81	1.4	772.414	2	59.44	F9:10530	4	43	57	N
	41	Q16S79|Q16S79_AEDAE	R.YNRPWRNSSLAAR.Q	N	40.21	1589.82	0.1	530.947	3	39.96	F1:6302	6	61	73	N			10	Q4PKE5|Q4PKE5_AEDAE	C.D(+42.01)EEVAALVVDNGSGMC(+57.02)K(+57.02).A	Y	64.81	1891.83	-0.1	946.922	2	131.99	F5:26618	5	3	19	Y			63	Q16JG1|Q16JG1_AEDAE	M.S(+42.01)LIPIVFRDWWDDC(+57.02)WDTPLR.T	N	56.76	2631.26	-3.1	1316.63	2	173.2	F8:28744	1	2	21	Y
	41	Q16S79|Q16S79_AEDAE	I.VFRDWWDDC(+57.02)WDTPLR.T	N	40.17	2065.91	1.1	689.645	3	148.49	F1:32560	3	7	21	Y			10	Q4PKE5|Q4PKE5_AEDAE	R.HQGVMVGMGQKDSYVGDEAQSKR.G	N	60.53	2506.17	-0.2	836.397	3	46.33	F6:7000	8	41	63	N			63	Q16JG1|Q16JG1_AEDAE	K.AIPIVQTGQPAK.N	N	53.91	1221.71	0.7	611.862	2	55.33	F9:9582	1	172	183	N
	41	Q16S79|Q16S79_AEDAE	F.QINLDVQQFAPEEISVK.A	N	40.1	1957.02	0.5	979.516	2	132.26	F3:26818	2	88	104	N			10	Q4PKE5|Q4PKE5_AEDAE	N.TVLSGGTTMYPGIADR.M	N	59.73	1637.81	0.5	819.912	2	93.83	F5:17733	3	298	313	N			63	Q16JG1|Q16JG1_AEDAE	W.DDC(+57.02)WDTPLR.T	N	46.31	1176.49	0.4	589.251	2	84.64	F9:16140	3	13	21	Y
	41	Q16S79|Q16S79_AEDAE	D.DLLTALTTAAAAQSALQNQR.R	N	39.47	2056.09	0.6	1029.05	2	166.16	F2:33154	2	38	57	N			10	Q4PKE5|Q4PKE5_AEDAE	R.A(+57.02)VFPSIVGRPR.H	N	58.78	1254.72	1.2	628.368	2	78.36	F4:14895	12	30	40	Y			63	Q16JG1|Q16JG1_AEDAE	L.TTAAAAQSALQNQR.R	N	46.09	1429.73	0	715.871	2	43.78	F8:5352	3	44	57	N
	41	Q16S79|Q16S79_AEDAE	I.NLDVQQFAPEEISVK.A	N	38.91	1715.87	0.8	858.944	2	118.02	F3:23561	3	90	104	N			10	Q4PKE5|Q4PKE5_AEDAE	L.SGGTTMYPGIADR.M	N	57.4	1324.61	0.8	663.312	2	61.06	F6:10466	3	301	313	N			63	Q16JG1|Q16JG1_AEDAE	R.TSQLLDQ(+.98)HFGSEISADDLLTALTTAAAAQSALQNQR.R	Y	45.06	3785.87	5	1262.97	3	170.91	F7:28178	1	22	57	Y
	41	Q16S79|Q16S79_AEDAE	R.RYVLPAGHDC(+57.02)NQI.V	Y	38.42	1541.74	0.6	771.878	2	59.81	F2:9979	6	133	145	Y			10	Q4PKE5|Q4PKE5_AEDAE	K.S(+57.02)YELPDGQVITIGNER.F	N	57.12	1846.91	1	924.461	2	137.9	F4:28376	4	240	255	Y			63	Q16JG1|Q16JG1_AEDAE	R.RYVLPEGHDANQIVSSLSSDGILTVTAPK.K	Y	44.5	3066.6	-0.7	1023.21	3	138.87	F7:22510	7	133	161	N
	41	Q16S79|Q16S79_AEDAE	M.S(+42.01)LIPIVFRDWWDDC(+57.02)WD(+57.02)TPLR.T	N	37.95	2688.28	-0.6	1345.15	2	172.95	F3:35159	4	2	21	Y			10	Q4PKE5|Q4PKE5_AEDAE	V.FPSIVGRPR.H	N	55.37	1027.59	0.8	514.804	2	79.08	F5:14333	8	32	40	N			63	Q16JG1|Q16JG1_AEDAE	I.VSSLSSDGILTVTAPK.K	N	44.1	1573.86	1.6	787.937	2	99.19	F9:19662	2	146	161	N
	41	Q16S79|Q16S79_AEDAE	L.TTAAAAQSALQNQRR.S	N	37.47	1585.83	0.8	529.617	3	37.33	F2:4745	4	44	58	N			10	Q4PKE5|Q4PKE5_AEDAE	C.DEEVAALVVDN(+.98)GSGMC(+57.02)K.A	Y	53.36	1793.78	-0.4	897.898	2	95.7	F5:18173	5	3	19	Y			63	Q16JG1|Q16JG1_AEDAE	R.D(+57.02)WWDDC(+57.02)WDTPLR.T	N	42.91	1720.69	0.6	861.355	2	159.34	F9:32335	1	10	21	Y
	41	Q16S79|Q16S79_AEDAE	R.YNRPWRN(+.98)SSLAAR.Q	N	37.37	1590.8	0.3	531.275	3	48.77	F2:7346	4	61	73	Y			10	Q4PKE5|Q4PKE5_AEDAE	A.VLSLYASGR.T	N	52.86	964.534	-0.8	483.274	2	59.82	F4:10713	1	140	148	N			63	Q16JG1|Q16JG1_AEDAE	L.T(+57.02)TAAAAQSALQNQR.R	N	42.29	1486.75	-0.2	744.381	2	41.12	F9:6103	3	44	57	Y
	41	Q16S79|Q16S79_AEDAE	R.YVLPAGHDC(+57.02)NQIVSSLSSDGILTVTAPK(+57.02).K	Y	36.75	2998.51	1	1000.51	3	136.37	F1:29723	1	134	161	Y			10	Q4PKE5|Q4PKE5_AEDAE	C.D(+42.01)EEVAALVVDNGSGM(+15.99)C(+57.02)K.A	Y	52.63	1850.8	0.1	926.409	2	121.07	F6:24426	4	3	19	Y			63	Q16JG1|Q16JG1_AEDAE	F.QINLDVQQFAPEEISVK.A	N	41.73	1957.02	3.7	979.519	2	132.11	F9:26932	2	88	104	N
	41	Q16S79|Q16S79_AEDAE	R.DWWDDC(+57.02)WDTPLRTSQL.L	N	36.3	2092.89	0.6	1047.46	2	168.14	F3:34043	3	10	25	Y			10	Q4PKE5|Q4PKE5_AEDAE	C.DVDIRKDLYANTVLSGGTTMYPGIADR.M	N	52.41	2940.47	0.5	981.163	3	128.06	F5:25709	3	287	313	N			63	Q16JG1|Q16JG1_AEDAE	L.DVQQFAPEEISVK.A	N	41.58	1488.75	1	745.381	2	94.97	F9:18639	2	92	104	N
	41	Q16S79|Q16S79_AEDAE	D.DLLTALTTAAAAQSALQNQRR.S	N	36.05	2212.19	1.6	738.406	3	154.88	F2:30946	2	38	58	N			10	Q4PKE5|Q4PKE5_AEDAE	C.DEEVAALVVDN(+.98)GSGMC(+57.02)KAGFAGDDAPR.A	Y	51.35	2751.21	1.9	918.08	3	109.11	F4:21984	4	3	29	Y			63	Q16JG1|Q16JG1_AEDAE	L.SSDGILTVTAPK.K	N	40.8	1187.64	0.5	594.827	2	70.56	F9:13101	2	150	161	N
	41	Q16S79|Q16S79_AEDAE	R.RYVLPAGH(+57.02)DC(+57.02)NQI.V	Y	35.61	1598.76	1.6	800.39	2	54.51	F1:9935	3	133	145	Y			10	Q4PKE5|Q4PKE5_AEDAE	R.HQGVMVGMGQKDSYVGDEAQSK.R	N	50.39	2350.07	0.8	784.364	3	51.44	F5:8342	7	41	62	N			10	Q4PKE5|Q4PKE5_AEDAE	R.AVFPSIVGRPR.H	N	76.77	1197.7	0.3	599.856	2	76.8	F9:14429	13	30	40	N
	41	Q16S79|Q16S79_AEDAE	A.A(+43.01)AAQSALQNQR.R	N	35.58	1199.6	0.7	600.808	2	42.42	F1:6908	1	47	57	Y			10	Q4PKE5|Q4PKE5_AEDAE	C.D(+42.01)EEVAALVVDNGSGMC(+57.02)KAGFAGDDAPR.A	Y	49.54	2792.24	0.7	931.754	3	137.76	F5:27919	6	3	29	Y			10	Q4PKE5|Q4PKE5_AEDAE	K.S(+57.02)YELPDGQVITIGNER.F	N	75.67	1846.91	0.4	924.461	2	140.91	F7:22843	5	240	255	Y
	41	Q16S79|Q16S79_AEDAE	M.S(+42.01)LIPIVFRDWWDDC(+57.02)WD.T	N	35.54	2163.97	0.6	1082.99	2	174.19	F2:34865	5	2	17	Y			10	Q4PKE5|Q4PKE5_AEDAE	K.P(sub A)GFAGDDAPR.A	N	49.16	1001.46	0.8	501.736	2	36.59	F4:5142	3	20	29	N			10	Q4PKE5|Q4PKE5_AEDAE	K.A(+57.02)GFAGDDAPRAVFPSIVGRPR.H	N	70.67	2212.15	0	738.391	3	104.83	F8:16643	4	20	40	Y
	37	J9HHL7|J9HHL7_AEDAE	R.LYFDQGTLYQRFADYFYPQVFAK.Q	Y	84.58	2879.4	1.3	960.807	3	170.65	F2:34053	3	97	119	N			10	Q4PKE5|Q4PKE5_AEDAE	L.PDGQVITIGNER.F	N	46	1297.66	-0.4	649.838	2	57.82	F6:9707	2	244	255	N			10	Q4PKE5|Q4PKE5_AEDAE	C.D(+42.01)EEVAALVVDNGSGMC(+57.02)K.A	Y	70.65	1834.81	0.9	918.412	2	135.51	F9:27651	6	3	19	Y
	37	J9HHL7|J9HHL7_AEDAE	R.FADYFYPQVFAK.Q	Y	82.25	1494.72	0.8	748.367	2	141.56	F3:28795	6	108	119	N			10	Q4PKE5|Q4PKE5_AEDAE	R.A(+43.01)VFPSIVGRPR.H	N	45.58	1240.7	0.4	621.36	2	108.36	F6:21390	3	30	40	Y			10	Q4PKE5|Q4PKE5_AEDAE	C.D(+42.01)EEVAALVVDN(+.98)GSGMC(+57.02)K.A	Y	62.58	1835.79	0.9	918.904	2	129.56	F7:20798	14	3	19	Y
	37	J9HHL7|J9HHL7_AEDAE	R.LYFDQGTLYQR.F	Y	79.95	1402.69	0.9	702.352	2	100.64	F1:21029	3	97	107	N			10	Q4PKE5|Q4PKE5_AEDAE	R.KYSVWIGGSILA.S	N	43.61	1292.71	1.5	647.365	2	135.39	F5:27385	1	337	348	N			10	Q4PKE5|Q4PKE5_AEDAE	R.A(+57.02)VFPSIVGRPR.H	N	58.87	1254.72	0.8	628.368	2	82.26	F7:12703	8	30	40	Y
	37	J9HHL7|J9HHL7_AEDAE	I.PTLVDNGFSLWESR.A	N	77.94	1619.79	0.7	810.905	2	140.57	F1:30716	4	53	66	N			10	Q4PKE5|Q4PKE5_AEDAE	L.DLAGRDLTDYLMK.I	N	43.44	1509.75	0.4	755.882	2	116.17	F6:23268	2	180	192	N			10	Q4PKE5|Q4PKE5_AEDAE	K.A(+57.02)GFAGDDAPR.A	N	58.15	1032.46	0.3	517.239	2	34.13	F9:4415	1	20	29	Y
	37	J9HHL7|J9HHL7_AEDAE	M(+42.01)DFYYLPGSAPC(+57.02)R.A	N	76.12	1617.7	0.6	809.856	2	152.3	F2:30438	6	1	13	Y			10	Q4PKE5|Q4PKE5_AEDAE	K.P(sub A)GFAGDDAPRAVFPSIVGRPR.H	N	43.26	2181.14	1	728.056	3	105.13	F6:20621	5	20	40	N			10	Q4PKE5|Q4PKE5_AEDAE	A.VLSLYASGR.T	N	55.1	964.534	-0.5	483.274	2	60.88	F9:10871	3	140	148	N
	37	J9HHL7|J9HHL7_AEDAE	R.AVVNQRLYFDQGTLYQR.F	Y	73.74	2070.06	1	1036.04	2	97.02	F1:20143	6	91	107	N			10	Q4PKE5|Q4PKE5_AEDAE	R.FRC(+57.02)PEALFQPSFLGMEA.C	Y	42.98	1998.93	0	1000.47	2	160.69	F5:32880	3	256	272	Y			10	Q4PKE5|Q4PKE5_AEDAE	V.FPSIVGRPR.H	N	51.36	1027.59	0.9	514.804	2	80.6	F7:12444	6	32	40	N
	37	J9HHL7|J9HHL7_AEDAE	L.YFDQGTLYQR.F	Y	68.03	1289.6	0.4	645.809	2	76.59	F2:13828	2	98	107	N			10	Q4PKE5|Q4PKE5_AEDAE	R.V(+57.02)APEEHPVLLTEAPLNPK.A	N	42.82	2010.08	-2.9	1006.04	2	92	F6:17548	3	97	114	Y			10	Q4PKE5|Q4PKE5_AEDAE	K.AGFAGDDAPR.A	N	50.56	975.441	-0.1	488.728	2	34.32	F7:3849	1	20	29	N
	37	J9HHL7|J9HHL7_AEDAE	R.FADYFYPQVFAK(+57.02).Q	Y	66.02	1551.74	0.7	776.878	2	139.73	F3:28431	3	108	119	Y			10	Q4PKE5|Q4PKE5_AEDAE	C.D(+42.01)EEVAALVVDNGSGMC(+57.02)K(+57.02)AGFAGDDAPR.A	Y	42.03	2849.26	-0.8	950.76	3	136.82	F4:28142	5	3	29	Y			10	Q4PKE5|Q4PKE5_AEDAE	K.A(+43.01)GFAGDDAPR.A	N	47.8	1018.45	0.1	510.231	2	53.3	F9:9092	3	20	29	Y
	37	J9HHL7|J9HHL7_AEDAE	R.AVVNQRLYFDQGTLYQRFADYFYPQVFAK.Q	Y	64.07	3546.77	0.4	887.701	4	170.04	F2:33905	4	91	119	N			10	Q4PKE5|Q4PKE5_AEDAE	R.FRC(+57.02)PEALFQPSFLGME.A	N	41.45	1927.9	-0.2	964.955	2	158.52	F5:32473	3	256	271	Y			10	Q4PKE5|Q4PKE5_AEDAE	K.SYELPDGQVITIGNER.F	N	47.6	1789.88	0.2	895.95	2	123.16	F9:25065	4	240	255	N
	37	J9HHL7|J9HHL7_AEDAE	R.AVVNQRLYFDQG.T	Y	63.44	1408.71	0.2	705.362	2	86.73	F3:16304	4	91	102	N			10	Q4PKE5|Q4PKE5_AEDAE	F.PSIVGRPR.H	N	40.81	880.524	1.5	441.27	2	77.54	F4:14721	4	33	40	N			10	Q4PKE5|Q4PKE5_AEDAE	R.VAPEEHPVLLTEAPLNPK.A	Y	46.28	1953.06	1.1	977.537	2	90.69	F9:17603	2	97	114	N
	37	J9HHL7|J9HHL7_AEDAE	I.P(+57.02)TLVDN(+.98)GFSLWESR.A	N	60.74	1677.8	-0.1	839.907	2	142.3	F1:31134	7	53	66	Y			10	Q4PKE5|Q4PKE5_AEDAE	K.AGFAGD(+43.99)D(+57.02)APRAVFPSIVGRPR.H	N	40.8	2256.14	1	753.055	3	117.66	F6:23622	1	20	40	Y			10	Q4PKE5|Q4PKE5_AEDAE	C.D(+42.01)EEVAALVVDNGSGM(+15.99)C(+57.02)K.A	Y	45.83	1850.8	-0.3	926.408	2	121.3	F9:24640	8	3	19	Y
	37	J9HHL7|J9HHL7_AEDAE	M(+27.99)D(+57.02)FYYLPGSAPC(+57.02)R.A	N	60.6	1660.7	0.5	831.358	2	131.46	F2:26112	5	1	13	Y			10	Q4PKE5|Q4PKE5_AEDAE	C.D(+42.01)(+57.02)EEVAALVVDNGSGMC(+57.02)K.A	Y	39.91	1891.83	1.5	946.923	2	129.36	F4:26598	1	3	19	Y			10	Q4PKE5|Q4PKE5_AEDAE	C.D(+42.01)EEVAALVVDNGSGMC(+57.02)KAGFAGDDAPR.A	Y	45.03	2792.24	0.4	931.754	3	140.56	F9:28687	4	3	29	Y
	37	J9HHL7|J9HHL7_AEDAE	R.AIIAYLVEK.Y	Y	58.66	1018.61	0.8	510.311	2	105.57	F1:22236	2	67	75	N			10	Q4PKE5|Q4PKE5_AEDAE	R.P(sub A)VFPSIVGRPR.H	N	39.75	1223.71	0.8	612.865	2	96.27	F6:18568	6	30	40	N			10	Q4PKE5|Q4PKE5_AEDAE	C.D(+42.01)EEVAALVVDNGSGMC(+57.02)K(+57.02).A	Y	44.81	1891.83	-1.4	946.92	2	135.64	F8:22131	7	3	19	Y
	37	J9HHL7|J9HHL7_AEDAE	I.P(+57.02)TLVDNGFSLWESR.A	N	56.97	1676.82	-0.9	839.414	2	141.58	F1:30961	4	53	66	Y			10	Q4PKE5|Q4PKE5_AEDAE	K.DLYANTVLSGGTTMYPGIADR.M	N	39.61	2214.06	0.8	1108.04	2	130.97	F6:26725	2	293	313	N			10	Q4PKE5|Q4PKE5_AEDAE	R.A(+43.01)VFPSIVGRPR.H	N	44.63	1240.7	0.8	621.36	2	108.78	F9:21849	4	30	40	Y
	37	J9HHL7|J9HHL7_AEDAE	V.DNGFSLWESR.A	N	56.02	1209.54	0.3	605.778	2	113.88	F2:22300	3	57	66	N			46	Q16P59|Q16P59_AEDAE	R.C(+57.02)FFDLTADNAPLGR.V	Y	95.34	1595.74	0.9	798.878	2	129.26	F5:25991	9	48	61	Y			10	Q4PKE5|Q4PKE5_AEDAE	K.P(sub A)GFAGDDAPR.A	N	42.86	1001.46	0.2	501.736	2	36	F9:4860	1	20	29	N
	37	J9HHL7|J9HHL7_AEDAE	R.L(+57.02)YFDQGTLYQR.F	Y	55.67	1459.71	-0.3	730.862	2	102.09	F3:19867	2	97	107	Y			46	Q16P59|Q16P59_AEDAE	K.TSWLDDRHVVFGSVVEGMDVIR.K	Y	81.41	2516.25	1.1	839.758	3	148.35	F6:30592	17	161	182	N			10	Q4PKE5|Q4PKE5_AEDAE	K.A(+57.02)GFAGD(+57.02)DAPR.A	N	40.94	1089.48	-0.7	545.749	2	35.61	F7:4049	2	20	29	Y
	37	J9HHL7|J9HHL7_AEDAE	L.NPQHC(+57.02)IPTLVDN(+.98)GFSLWESR.A	Y	54.5	2370.11	4.1	1186.07	2	142.04	F1:31071	10	47	66	Y			46	Q16P59|Q16P59_AEDAE	M.GLPRC(+57.02)FFDLTADNAPLGR.V	Y	75.77	2019	1	674.008	3	133.16	F5:26871	12	44	61	Y			10	Q4PKE5|Q4PKE5_AEDAE	K.P(sub A)GFAGDDAPRAVFPSIVGRPR.H	N	38.92	2181.14	0.8	728.056	3	107.18	F7:16843	2	20	40	N
	37	J9HHL7|J9HHL7_AEDAE	D.NGFSLWESR.A	N	54.39	1094.51	0.6	548.265	2	107.8	F1:22781	3	58	66	N			46	Q16P59|Q16P59_AEDAE	R.C(+57.02)(+57.02)FFDLTADNAPLGR.V	Y	75.46	1652.76	0.2	827.388	2	130.3	F5:26242	4	48	61	Y			12	Q16QR7|Q16QR7_AEDAE	R.AVFPSIVGRPR.H	N	76.77	1197.7	0.3	599.856	2	76.8	F9:14429	13	30	40	N
	37	J9HHL7|J9HHL7_AEDAE	M.DFYYLPGSAPC(+57.02)R.A	N	54.13	1444.64	0.2	723.33	2	106.81	F3:20952	2	2	13	Y			46	Q16P59|Q16P59_AEDAE	R.C(+57.02)FFDLT(-18.01)ADNAPLGR.V	Y	71.84	1577.73	-0.1	789.872	2	137.03	F6:28074	2	48	61	Y			12	Q16QR7|Q16QR7_AEDAE	K.S(+57.02)YELPDGQVITIGNER.F	N	75.67	1846.91	0.4	924.461	2	140.91	F7:22843	5	240	255	Y
	37	J9HHL7|J9HHL7_AEDAE	R.AVQMTAAAVGVEL.N	N	53.46	1258.66	-0.4	630.337	2	123.23	F3:24752	3	14	26	N			46	Q16P59|Q16P59_AEDAE	K.SIYGNKFEDENFILR.H	Y	71.55	1843.91	0.8	922.963	2	112.61	F4:22820	8	119	133	N			12	Q16QR7|Q16QR7_AEDAE	K.A(+57.02)GFAGDDAPRAVFPSIVGRPR.H	N	70.67	2212.15	0	738.391	3	104.83	F8:16643	4	20	40	Y
	37	J9HHL7|J9HHL7_AEDAE	N.GFSLWESR.A	N	52.87	980.472	-0.3	491.243	2	105.85	F1:22305	3	59	66	N			46	Q16P59|Q16P59_AEDAE	K.TSKQIVVSNC(+57.02)GQL	Y	67.48	1432.73	0.7	717.375	2	54.71	F4:9525	9	194	206	Y			12	Q16QR7|Q16QR7_AEDAE	C.D(+42.01)EEVAALVVDNGSGMC(+57.02)K.A	Y	70.65	1834.81	0.9	918.412	2	135.51	F9:27651	6	3	19	Y
	37	J9HHL7|J9HHL7_AEDAE	A.KVDLSKYPNVASWYER.L	Y	52.6	1953.99	0.9	978.005	2	104.67	F1:22015	5	170	185	N			46	Q16P59|Q16P59_AEDAE	K.QIVVSNC(+57.02)GQL	Y	65.95	1116.56	1.4	559.288	2	77.61	F6:14210	4	197	206	Y			12	Q16QR7|Q16QR7_AEDAE	C.D(+42.01)EEVAALVVDN(+.98)GSGMC(+57.02)K.A	Y	62.58	1835.79	0.9	918.904	2	129.56	F7:20798	14	3	19	Y
	37	J9HHL7|J9HHL7_AEDAE	D.FYYLPGSAPC(+57.02)R.A	N	50.79	1329.62	0.3	665.816	2	94.65	F3:18128	3	3	13	Y			46	Q16P59|Q16P59_AEDAE	R.VVIELRTDVTPK.T	Y	65.88	1368.8	0.9	685.407	2	71.76	F6:12901	15	62	73	N			12	Q16QR7|Q16QR7_AEDAE	R.A(+57.02)VFPSIVGRPR.H	N	58.87	1254.72	0.8	628.368	2	82.26	F7:12703	8	30	40	Y
	37	J9HHL7|J9HHL7_AEDAE	R.F(+57.02)ADYFYPQVFAK.Q	Y	49	1551.74	0.1	776.877	2	143.46	F3:29195	3	108	119	Y			46	Q16P59|Q16P59_AEDAE	K.SIYGNK(+57.02)FEDENFILR.H	Y	63.46	1900.93	0.6	951.474	2	113.45	F6:22608	1	119	133	Y			12	Q16QR7|Q16QR7_AEDAE	K.A(+57.02)GFAGDDAPR.A	N	58.15	1032.46	0.3	517.239	2	34.13	F9:4415	1	20	29	Y
	37	J9HHL7|J9HHL7_AEDAE	M(+42.01)(+15.99)DFYYLPGSAPC(+57.02)R.A	N	48.94	1633.69	0.9	817.853	2	126.53	F1:27351	4	1	13	Y			46	Q16P59|Q16P59_AEDAE	R.ALC(+57.02)TGEKGFGYKGSTFHR.V	Y	54.54	2014.97	1.1	672.664	3	48.93	F4:8127	7	80	97	Y			12	Q16QR7|Q16QR7_AEDAE	A.VLSLYASGR.T	N	55.1	964.534	-0.5	483.274	2	60.88	F9:10871	3	140	148	N
	37	J9HHL7|J9HHL7_AEDAE	F.ADYFYPQVFAK.Q	Y	48.73	1347.65	0.1	674.832	2	120.88	F1:25972	7	109	119	N			46	Q16P59|Q16P59_AEDAE	R.C(+57.02)FFDLTADNAPLGRVVIELRTDVTPK.T	Y	54.19	2946.53	2	737.641	4	169.51	F5:34710	4	48	73	Y			12	Q16QR7|Q16QR7_AEDAE	V.FPSIVGRPR.H	N	51.36	1027.59	0.9	514.804	2	80.6	F7:12444	6	32	40	N
	37	J9HHL7|J9HHL7_AEDAE	R.AVVN(+.98)QRLYFDQG.T	Y	46.48	1409.69	1.1	705.855	2	95.95	F1:19880	2	91	102	Y			46	Q16P59|Q16P59_AEDAE	R.TDVTPK(+57.02)TC(+57.02)ENFR.A	Y	50.72	1523.7	0.6	762.86	2	36.3	F4:5074	5	68	79	Y			12	Q16QR7|Q16QR7_AEDAE	K.AGFAGDDAPR.A	N	50.56	975.441	-0.1	488.728	2	34.32	F7:3849	1	20	29	N
	37	J9HHL7|J9HHL7_AEDAE	R.FP(sub A)DYFYPQVFAK.Q	Y	45.74	1520.73	1.5	761.375	2	166.61	F1:36255	6	108	119	N			46	Q16P59|Q16P59_AEDAE	K.T(+57.02)SKQIVVSNC(+57.02)GQL	Y	50.66	1489.76	-0.5	745.885	2	55.36	F5:9244	6	194	206	Y			12	Q16QR7|Q16QR7_AEDAE	K.A(+43.01)GFAGDDAPR.A	N	47.8	1018.45	0.1	510.231	2	53.3	F9:9092	3	20	29	Y
	37	J9HHL7|J9HHL7_AEDAE	R.A(+57.02)VVNQRLYFDQGTLYQR.F	Y	45.65	2127.09	0.4	710.036	3	100.06	F3:19390	2	91	107	Y			46	Q16P59|Q16P59_AEDAE	L.RTDVTPKTC(+57.02)ENFR.A	Y	49.84	1622.78	0.3	541.935	3	29.57	F4:3515	3	67	79	Y			12	Q16QR7|Q16QR7_AEDAE	K.SYELPDGQVITIGNER.F	N	47.6	1789.88	0.2	895.95	2	123.16	F9:25065	4	240	255	N
	37	J9HHL7|J9HHL7_AEDAE	C.KEFAKYFEK	Y	43.56	1188.62	0.5	595.317	2	50.15	F2:7677	5	201	209	N			46	Q16P59|Q16P59_AEDAE	R.C(+57.02)FFDLTADNAPLGRVVIELR.T	Y	49.79	2305.19	0.1	769.404	3	161.95	F5:33181	7	48	67	Y			12	Q16QR7|Q16QR7_AEDAE	R.VAPEEHPVLLTEAPLNPK.A	Y	46.28	1953.06	1.1	977.537	2	90.69	F9:17603	2	97	114	N
	37	J9HHL7|J9HHL7_AEDAE	D.F(+57.02)YYLPGSAPC(+57.02)R.A	N	41.67	1386.64	1.1	694.328	2	97.06	F3:18690	6	3	13	Y			46	Q16P59|Q16P59_AEDAE	N.GSQFFITTVK.T	Y	49.43	1126.6	0.1	564.308	2	95.95	F5:18229	2	151	160	N			12	Q16QR7|Q16QR7_AEDAE	C.D(+42.01)EEVAALVVDNGSGM(+15.99)C(+57.02)K.A	Y	45.83	1850.8	-0.3	926.408	2	121.3	F9:24640	8	3	19	Y
	37	J9HHL7|J9HHL7_AEDAE	F.DVAKVDLSKYPNVASWYER.L	Y	41.26	2239.13	0.3	747.383	3	116.09	F1:24806	5	167	185	N			46	Q16P59|Q16P59_AEDAE	R.C(+58.01)FFDLTADNAPLGR.V	Y	49.21	1596.72	-0.2	799.369	2	138.76	F6:28455	3	48	61	Y			12	Q16QR7|Q16QR7_AEDAE	C.D(+42.01)EEVAALVVDNGSGMC(+57.02)KAGFAGDDAPR.A	Y	45.03	2792.24	0.4	931.754	3	140.56	F9:28687	4	3	29	Y
	37	J9HHL7|J9HHL7_AEDAE	A.GC(+57.02)KEFAKYFEK	Y	41.04	1405.67	0.2	469.564	3	61.36	F1:11583	3	199	209	Y			46	Q16P59|Q16P59_AEDAE	R.HTGPGIMSMANAGPNTN(+.98)GSQFFITTVK.T	Y	48.66	2778.31	0.6	927.111	3	128.43	F6:26155	1	134	160	Y			12	Q16QR7|Q16QR7_AEDAE	C.D(+42.01)EEVAALVVDNGSGMC(+57.02)K(+57.02).A	Y	44.81	1891.83	-1.4	946.92	2	135.64	F8:22131	7	3	19	Y
	37	J9HHL7|J9HHL7_AEDAE	R.AIIAYLVEKY.G	Y	39.8	1181.67	0.8	591.842	2	135.19	F1:29446	2	67	76	N			46	Q16P59|Q16P59_AEDAE	K.TSKQIVVSN(+.98)C(+57.02)GQL	Y	48.42	1433.72	1.3	717.867	2	61.17	F5:10460	3	194	206	Y			12	Q16QR7|Q16QR7_AEDAE	R.A(+43.01)VFPSIVGRPR.H	N	44.63	1240.7	0.8	621.36	2	108.78	F9:21849	4	30	40	Y
	37	J9HHL7|J9HHL7_AEDAE	R.AVVNQRLYFD.Q	N	38.41	1223.63	0.7	612.823	2	89.62	F1:18327	2	91	100	N			46	Q16P59|Q16P59_AEDAE	K.SIYGNK(+114.04)FEDENFILR.H	Y	48.35	1957.95	-0.8	979.983	2	113.11	F4:22940	1	119	133	Y			12	Q16QR7|Q16QR7_AEDAE	K.P(sub A)GFAGDDAPR.A	N	42.86	1001.46	0.2	501.736	2	36	F9:4860	1	20	29	N
	37	J9HHL7|J9HHL7_AEDAE	M(+42.01)D(+21.98)FYYLPGSAPC(+57.02)R.A	N	37.65	1639.68	-0.4	820.846	2	152.33	F3:31005	7	1	13	Y			46	Q16P59|Q16P59_AEDAE	M.G(+42.01)LPRC(+57.02)FFDLTADNAPLGR.V	Y	47.44	2061.01	1.1	1031.51	2	159.13	F5:32589	6	44	61	Y			12	Q16QR7|Q16QR7_AEDAE	K.A(+57.02)GFAGD(+57.02)DAPR.A	N	40.94	1089.48	-0.7	545.749	2	35.61	F7:4049	2	20	29	Y
	37	J9HHL7|J9HHL7_AEDAE	L.NPQHC(+57.02)IPTLVDNGFSLWESR.A	Y	35.65	2369.12	0.4	790.715	3	146.39	F3:29753	7	47	66	Y			46	Q16P59|Q16P59_AEDAE	K.TSK(+57.02)QIVVSNC(+57.02)GQL	Y	46.01	1489.76	0.9	745.886	2	55.88	F4:9808	2	194	206	Y			12	Q16QR7|Q16QR7_AEDAE	K.P(sub A)GFAGDDAPRAVFPSIVGRPR.H	N	38.92	2181.14	0.8	728.056	3	107.18	F7:16843	2	20	40	N
	37	J9HHL7|J9HHL7_AEDAE	R.FADYFY(+31.99)PQVFAK.Q	Y	35.43	1526.71	2.3	764.363	2	134.87	F1:29369	2	108	119	Y			46	Q16P59|Q16P59_AEDAE	R.V(+57.02)VIELRTDVTPK.T	Y	44.77	1425.82	0.9	713.918	2	72.19	F4:13518	2	62	73	Y			29	Q16PM9|Q16PM9_AEDAE	R.AAVEEGIVPGGGTALLR.C	Y	78.45	1608.88	0.6	805.449	2	107.74	F8:17152	3	427	443	N
	38	Q1HRR9|Q1HRR9_AEDAE	R.C(+57.02)FFDLTADNAPLGR.V	Y	100.81	1595.74	1.2	798.878	2	131.34	F2:26086	11	6	19	Y			46	Q16P59|Q16P59_AEDAE	R.C(+57.02)(+43.01)FFDLTADNAPLGR.V	Y	44.76	1638.75	1.6	820.382	2	157.48	F6:32539	1	48	61	Y			29	Q16PM9|Q16PM9_AEDAE	K.VEFQDALVLFSEK.K	Y	71.57	1523.79	0.9	762.902	2	156.43	F9:31802	1	234	246	N
	38	Q1HRR9|Q1HRR9_AEDAE	K.SIYGNKFEDENFILR.H	Y	77.69	1843.91	0.2	922.963	2	115.68	F3:23022	8	77	91	N			46	Q16P59|Q16P59_AEDAE	K.Q(-17.03)IVVSNC(+57.02)GQL	Y	44.59	1099.53	0.4	550.774	2	112.21	F4:22723	3	197	206	Y			29	Q16PM9|Q16PM9_AEDAE	K.NAGVDGSVVVAK.V	Y	71.4	1114.6	0.7	558.307	2	38.07	F9:5357	3	479	490	N
	38	Q1HRR9|Q1HRR9_AEDAE	R.C(+57.02)FFDLTADNAPLGRVVIEL.R	Y	72.67	2149.09	0	1075.55	2	171.32	F1:37262	3	6	24	Y			46	Q16P59|Q16P59_AEDAE	R.VIPNFMC(+57.02)QGGDFQN.H	Y	44.5	1625.7	0.4	813.856	2	124.18	F5:24827	3	98	111	Y			29	Q16PM9|Q16PM9_AEDAE	K.FQNIGAKLVQDVANNTNEEAGDGTTTATVLAR.A	Y	63.98	3317.65	1	1106.89	3	133.6	F8:21800	2	87	118	N
	38	Q1HRR9|Q1HRR9_AEDAE	M.GLPRC(+57.02)FFDLTADNAPLGR.V	Y	71.01	2019	0.7	674.008	3	134.81	F3:27375	13	2	19	Y			46	Q16P59|Q16P59_AEDAE	R.HTGPGIMSMANAGPNTNGSQ(+.98)FFITTVK.T	Y	44.28	2778.31	1.8	927.112	3	126.86	F4:26020	3	134	160	Y			29	Q16PM9|Q16PM9_AEDAE	R.NVILEQSWGSPK.I	Y	62.02	1356.7	-2.1	679.358	2	93.43	F7:14522	2	58	69	N
	38	Q1HRR9|Q1HRR9_AEDAE	K.QIVVSNC(+57.02)GQL	Y	69.55	1116.56	0.9	559.288	2	77	F3:14147	3	155	164	Y			46	Q16P59|Q16P59_AEDAE	N.QSGKTSKQIVVSNC(+57.02)GQL	Y	43.51	1832.94	0	611.988	3	44.86	F5:6791	1	190	206	Y			29	Q16PM9|Q16PM9_AEDAE	R.NVILEQSWGSPK(+57.02).I	Y	61.43	1413.73	0.9	707.87	2	90.62	F9:17586	4	58	69	Y
	38	Q1HRR9|Q1HRR9_AEDAE	K.T(+57.02)SKQIVVSNC(+57.02)GQL	Y	67.65	1489.76	0.2	745.885	2	58.9	F3:10164	4	152	164	Y			46	Q16P59|Q16P59_AEDAE	R.VVIELRTDVTPKTC(+57.02)ENFR.A	Y	43.4	2176.13	0.9	726.385	3	83.17	F4:15961	5	62	79	Y			29	Q16PM9|Q16PM9_AEDAE	R.AAVE(+57.02)EGIVPGGGTALLR.C	Y	51.52	1665.9	0.8	833.96	2	105.21	F9:21010	2	427	443	Y
	38	Q1HRR9|Q1HRR9_AEDAE	R.C(+57.02)FFDLT(-18.01)ADNAPLGR.V	Y	67.44	1577.73	0.1	789.872	2	137.13	F3:27908	2	6	19	Y			46	Q16P59|Q16P59_AEDAE	R.C(+57.02)FFDLTADN(-17.03)APLGRVVIELR.T	Y	42.69	2288.16	0.7	1145.09	2	171.47	F4:35422	3	48	67	Y			29	Q16PM9|Q16PM9_AEDAE	R.NVILEQSWGSPKITK.D	Y	51.47	1698.93	-1.5	850.471	2	91.55	F9:17813	1	58	72	N
	38	Q1HRR9|Q1HRR9_AEDAE	R.C(+57.02)FFDLTAD(-18.01)NAPLGR.V	Y	67.33	1577.73	0.9	789.873	2	136.28	F1:29701	1	6	19	Y			46	Q16P59|Q16P59_AEDAE	M.ANAGPNTN(+.98)GSQFFITTVK.T	Y	42.69	1866.91	1.2	934.464	2	105.29	F4:21067	1	143	160	Y			29	Q16PM9|Q16PM9_AEDAE	R.A(+57.02)AVEEGIVPGGGTALLR.C	Y	47.82	1665.9	0.6	833.96	2	107.93	F8:17181	3	427	443	Y
	38	Q1HRR9|Q1HRR9_AEDAE	R.C(+57.02)FFDLTADNAPLGRVVIELRTDVTPK.T	Y	65.26	2946.53	0.6	983.184	3	169.82	F2:33853	5	6	31	Y			46	Q16P59|Q16P59_AEDAE	R.HTGPGIMSMANAGPNTNGSQFFITTVK(+14.02)(+43.99).T	Y	42.06	2835.33	1.8	946.12	3	127.62	F5:25616	1	134	160	Y			29	Q16PM9|Q16PM9_AEDAE	R.LSSGVAVLK(+57.02).I	Y	43.8	929.555	0.2	465.785	2	49.65	F9:8204	1	394	402	Y
	38	Q1HRR9|Q1HRR9_AEDAE	R.C(+57.02)(+57.02)FFDLTADNAPLGR.V	Y	64.98	1652.76	-0.8	827.388	2	130.39	F2:25863	5	6	19	Y			46	Q16P59|Q16P59_AEDAE	K.TC(+57.02)ENFRALC(+57.02)TGEK.G	Y	41.89	1584.7	0.4	793.359	2	48.17	F4:7936	6	74	86	Y			29	Q16PM9|Q16PM9_AEDAE	K.IGLQVAAVKAPGFGDNR.K	Y	43.05	1711.94	-7.6	571.649	3	144.28	F7:23455	3	290	306	N
	38	Q1HRR9|Q1HRR9_AEDAE	K.TSKQIVVSNC(+57.02)GQL	Y	61.73	1432.73	0.8	717.375	2	58.68	F3:10113	6	152	164	Y			46	Q16P59|Q16P59_AEDAE	C.FFDLTADNAPLGR.V	Y	41.52	1435.71	1.3	718.863	2	120.31	F6:24245	2	49	61	N			29	Q16PM9|Q16PM9_AEDAE	R.NVILEQSWGSPK(+114.04).I	Y	39.71	1470.75	1.8	736.382	2	90.37	F9:17525	3	58	69	Y
	38	Q1HRR9|Q1HRR9_AEDAE	K.GFGYKGSTFHR.V	Y	61.07	1255.61	0.3	628.812	2	41.38	F1:6655	7	45	55	N			46	Q16P59|Q16P59_AEDAE	M.GLPRC(+57.02)FFDLTAD(-18.01)NAPLGR.V	Y	40.52	2000.99	0.7	668.004	3	133.64	F5:26969	1	44	61	Y			138	A0A1S4FZ89|A0A1S4FZ89_AEDAE	R.GITADDVLTALATAAVAQSAAQNQR.R	Y	120.05	2455.27	1.7	819.431	3	171.26	F7:28255	6	25	49	N
	38	Q1HRR9|Q1HRR9_AEDAE	R.C(+57.02)(+43.01)FFDLTADNAPLGR.V	Y	59.64	1638.75	1.2	820.381	2	157.16	F1:34395	3	6	19	Y			46	Q16P59|Q16P59_AEDAE	R.H(+57.02)TGPGIMSMANAGPNTN(+.98)GSQFFITTVK.T	Y	40.26	2835.33	3	946.121	3	127.63	F4:26199	2	134	160	Y			138	A0A1S4FZ89|A0A1S4FZ89_AEDAE	R.TSRGITADDVLTALATAAVAQSAAQNQR.R	Y	65.91	2799.45	1.3	934.158	3	170.02	F9:34380	1	22	49	N
	38	Q1HRR9|Q1HRR9_AEDAE	K.TSK(+57.02)QIVVSNC(+57.02)GQL	Y	59.51	1489.76	0.2	745.885	2	58.84	F3:10152	2	152	164	Y			46	Q16P59|Q16P59_AEDAE	R.TDVTPKTC(+57.02)ENFR.A	Y	40.16	1466.68	0.7	489.902	3	35.85	F4:4969	6	68	79	Y			138	A0A1S4FZ89|A0A1S4FZ89_AEDAE	R.GITADDVLTALATAAVAQSAAQNQRR.N	Y	65.41	2611.37	2.2	871.465	3	170.62	F8:28153	3	25	50	N
	38	Q1HRR9|Q1HRR9_AEDAE	R.C(+57.02)FFDLTADNAPLGRVV.I	Y	57.69	1793.88	0.6	897.946	2	151.94	F2:30374	4	6	21	Y			46	Q16P59|Q16P59_AEDAE	K.Q(-17.03)IVVSN(+.98)C(+57.02)GQL	Y	39.64	1100.52	1.3	551.267	2	119.3	F6:24001	2	197	206	Y			138	A0A1S4FZ89|A0A1S4FZ89_AEDAE	R.TIQIVQTGQPVKR.L	Y	60.79	1466.86	0.1	734.436	2	46.03	F9:7307	6	164	176	N
	38	Q1HRR9|Q1HRR9_AEDAE	R.ALC(+57.02)TGEKGFGYKGSTFHR.V	Y	55.35	2014.97	0.4	672.664	3	53.06	F3:8817	9	38	55	Y			46	Q16P59|Q16P59_AEDAE	R.VVIELR.T	Y	39.45	727.459	-0.3	364.737	2	56.45	F6:9412	2	62	67	N			138	A0A1S4FZ89|A0A1S4FZ89_AEDAE	R.G(+57.02)ITADDVLTALATAAVAQSAAQNQR.R	Y	58.65	2512.29	-0.1	838.437	3	171.27	F7:28257	2	25	49	Y
	38	Q1HRR9|Q1HRR9_AEDAE	K.VESYGNQSGKTSKQIVVSNC(+57.02)GQL	Y	55.33	2482.21	-0.2	828.411	3	59.27	F1:11061	2	142	164	Y			23	Q16SH1|Q16SH1_AEDAE	R.SASPC(+57.02)VLFFDELDSIAK.S	Y	98.97	1897.91	0.9	949.965	2	170.98	F4:35303	3	565	581	Y			138	A0A1S4FZ89|A0A1S4FZ89_AEDAE	A.LATAAVAQSAAQNQR.R	Y	51.95	1498.79	0.1	750.4	2	40.36	F9:5916	2	35	49	N
	38	Q1HRR9|Q1HRR9_AEDAE	R.ALC(+57.02)TGEKGFGYKGSTFH(+57.02)R.V	Y	54.9	2071.99	0.7	691.671	3	52.75	F2:8293	7	38	55	Y			23	Q16SH1|Q16SH1_AEDAE	K.VTQGFSGADLTEIC(+57.02)QR.A	Y	87.75	1780.84	1.6	891.429	2	96.99	F4:19164	4	675	690	Y			138	A0A1S4FZ89|A0A1S4FZ89_AEDAE	L.QINLDVQQFAPEEISVK.A	N	41.73	1957.02	3.7	979.519	2	132.11	F9:26932	2	80	96	N
	38	Q1HRR9|Q1HRR9_AEDAE	M.ANAGPNTN(+.98)GSQFFITTVK.T	Y	54.6	1866.91	0.6	934.463	2	105.74	F1:22277	2	101	118	Y			23	Q16SH1|Q16SH1_AEDAE	R.GVLFYGPPGC(+57.02)GK.T	Y	80.04	1250.61	0.9	626.314	2	90.4	F6:17167	2	510	521	Y			138	A0A1S4FZ89|A0A1S4FZ89_AEDAE	L.DVQQFAPEEISVK.A	N	41.58	1488.75	1	745.381	2	94.97	F9:18639	2	84	96	N
	38	Q1HRR9|Q1HRR9_AEDAE	R.TDVTPKTC(+57.02)ENFR.A	Y	51.9	1466.68	0.9	734.349	2	37.58	F3:5239	7	26	37	Y			23	Q16SH1|Q16SH1_AEDAE	R.SVSDNDIRKYEMFAQTLQQSR.G	Y	78.93	2515.21	1.1	839.412	3	123.06	F5:24555	8	744	764	N			194	Q16JG3|Q16JG3_AEDAE	R.GITADDVLTALATAAVAQSAAQNQR.R	Y	120.05	2455.27	1.7	819.431	3	171.26	F7:28255	6	25	49	N
	38	Q1HRR9|Q1HRR9_AEDAE	R.V(+57.02)VIELRTDVTPKTC(+57.02)ENFR.A	Y	51.72	2233.15	0.9	745.392	3	85.91	F2:15992	4	20	37	Y			23	Q16SH1|Q16SH1_AEDAE	R.LGDVVSIQSC(+57.02)PDVK.Y	Y	73.04	1515.76	-0.2	758.887	2	76.42	F6:13962	7	93	106	Y			194	Q16JG3|Q16JG3_AEDAE	R.TSRGITADDVLTALATAAVAQSAAQNQR.R	Y	65.91	2799.45	1.3	934.158	3	170.02	F9:34380	1	22	49	N
	38	Q1HRR9|Q1HRR9_AEDAE	R.VVIELRTDVTPK.T	Y	51.59	1368.8	0.2	685.406	2	72.61	F3:13173	9	20	31	N			23	Q16SH1|Q16SH1_AEDAE	R.GFGSNFRFPGGQSGSSSQGQGSSQPTSNPADNGDDDLYS	Y	55.63	3908.64	2.2	1303.89	3	115.14	F5:22729	2	765	803	N			194	Q16JG3|Q16JG3_AEDAE	R.GITADDVLTALATAAVAQSAAQNQRR.N	Y	65.41	2611.37	2.2	871.465	3	170.62	F8:28153	3	25	50	N
	38	Q1HRR9|Q1HRR9_AEDAE	K.TSWLDDRHVVFGSVVEGMDVIR.K	Y	50.76	2516.25	0.1	839.757	3	147.51	F1:32336	15	119	140	N			23	Q16SH1|Q16SH1_AEDAE	K.VTQGFSGADLTE(+57.02)IC(+57.02)QR.A	Y	55.28	1837.86	0	919.939	2	98.21	F6:19037	3	675	690	Y			194	Q16JG3|Q16JG3_AEDAE	R.TIQIVQTGQPVKR.L	Y	60.79	1466.86	0.1	734.436	2	46.03	F9:7307	6	164	176	N
	38	Q1HRR9|Q1HRR9_AEDAE	R.HTGPGIMSMANAGPNTNGSQ(+.98)FFITTVK.T	Y	50.54	2778.31	-1.9	927.109	3	129.72	F3:26221	1	92	118	Y			23	Q16SH1|Q16SH1_AEDAE	R.SVSDN(+.98)DIRKYEMFAQTLQQSR.G	Y	55.1	2516.2	0.5	839.74	3	127.79	F4:26235	6	744	764	Y			194	Q16JG3|Q16JG3_AEDAE	R.G(+57.02)ITADDVLTALATAAVAQSAAQNQR.R	Y	58.65	2512.29	-0.1	838.437	3	171.27	F7:28257	2	25	49	Y
	38	Q1HRR9|Q1HRR9_AEDAE	N.TN(+.98)GSQFFITTVK.T	Y	50	1342.68	0.7	672.346	2	106.62	F1:22493	4	107	118	Y			23	Q16SH1|Q16SH1_AEDAE	R.KSPVAGDVDLTYVAKVTQGFSGADLTEIC(+57.02)QR.A	Y	54.3	3324.67	0.9	832.175	4	147.76	F6:30452	5	660	690	Y			194	Q16JG3|Q16JG3_AEDAE	A.LATAAVAQSAAQNQR.R	Y	51.95	1498.79	0.1	750.4	2	40.36	F9:5916	2	35	49	N
	38	Q1HRR9|Q1HRR9_AEDAE	K.TC(+57.02)ENFRALC(+57.02)TGEKGFGYKGSTFHR.V	Y	49.78	2822.3	0.4	941.775	3	74.47	F1:14680	1	32	55	Y			23	Q16SH1|Q16SH1_AEDAE	R.AHFEEAMKFAR.R	Y	53.85	1335.64	-0.7	668.827	2	57.47	F5:9681	4	732	742	N			194	Q16JG3|Q16JG3_AEDAE	F.QINLDVQQFAPEEISVK.A	N	41.73	1957.02	3.7	979.519	2	132.11	F9:26932	2	80	96	N
	38	Q1HRR9|Q1HRR9_AEDAE	R.C(+57.02)FFDLTADN(-17.03)APLGRVVIELR.T	Y	49.47	2288.16	1.4	1145.09	2	171.36	F2:34218	3	6	25	Y			23	Q16SH1|Q16SH1_AEDAE	R.KSPVAGDVDLTYVAK.V	Y	52.24	1561.84	0.9	781.926	2	72.24	F4:13530	7	660	674	N			194	Q16JG3|Q16JG3_AEDAE	L.DVQQFAPEEISVK.A	N	41.58	1488.75	1	745.381	2	94.97	F9:18639	2	84	96	N
	38	Q1HRR9|Q1HRR9_AEDAE	R.HTGPGIMSMANAGPN(+.98)TNGSQFFITTVK.T	Y	47.57	2778.31	0.4	927.111	3	128.15	F2:25369	2	92	118	Y			23	Q16SH1|Q16SH1_AEDAE	K.FGMQPSRGVLFYGPPGC(+57.02)GK.T	Y	50.57	2053.99	1.4	685.67	3	108.2	F6:21351	3	503	521	Y			33	Q178U9|Q178U9_AEDAE	M.T(+42.01)TYFNYPPKDVQEELAR.I	N	80.29	2112.02	0.5	1057.02	2	126.86	F8:20559	19	2	18	Y
	38	Q1HRR9|Q1HRR9_AEDAE	R.H(+57.02)TGPGIMSMANAGPNTN(+.98)GSQFFITTVK.T	Y	46.97	2835.33	1	946.119	3	128.61	F1:27856	1	92	118	Y			23	Q16SH1|Q16SH1_AEDAE	K.AIANEC(+57.02)QANFISVK.G	Y	49.07	1563.77	3	782.895	2	83.08	F6:15445	2	527	540	Y			33	Q178U9|Q178U9_AEDAE	K.YGGGVVGAAGQGSLFVANHAY	Y	67.15	1993.96	0.8	997.99	2	120.78	F8:19448	3	343	363	N
	38	Q1HRR9|Q1HRR9_AEDAE	R.C(+57.02)FFDLTADNAPLGRVVIELR.T	Y	46.81	2305.19	-0.3	769.403	3	163.46	F3:33157	6	6	25	Y			23	Q16SH1|Q16SH1_AEDAE	R.VRLGDVVSIQSC(+57.02)PDVK.Y	Y	48.19	1770.93	0.6	886.473	2	87.58	F6:16502	4	91	106	Y			33	Q178U9|Q178U9_AEDAE	M.T(+42.01)TYFNYPPK(+57.02)DVQEELAR.I	N	59.32	2169.04	0.9	1085.53	2	124.57	F9:25336	8	2	18	Y
	38	Q1HRR9|Q1HRR9_AEDAE	R.HTGPGIMSMANAGPNTN(+.98)GSQFFITTVK(+57.02).T	Y	46.13	2835.33	-0.7	946.117	3	129.93	F3:26268	2	92	118	Y			23	Q16SH1|Q16SH1_AEDAE	R.AHFEEAMKFARR.S	Y	45.36	1491.74	-0.1	498.254	3	50.35	F5:8083	5	732	743	N			33	Q178U9|Q178U9_AEDAE	K.AIVAPGKGILAADESTATC(+57.02)GKR.F	N	57.68	2185.15	1.6	1093.59	2	67.77	F9:12473	4	22	43	Y
	38	Q1HRR9|Q1HRR9_AEDAE	R.VVIELRTDVTPK(+57.02)TC(+57.02)ENFR.A	Y	45.64	2233.15	0.4	745.392	3	84.98	F3:15916	3	20	37	Y			23	Q16SH1|Q16SH1_AEDAE	R.SASPC(+57.02)VLFFDELDSIAK(+57.02).S	Y	44.21	1954.93	2.4	978.477	2	170.96	F6:35413	1	565	581	Y			33	Q178U9|Q178U9_AEDAE	M.T(+42.01)TYFNYPPKD(+57.02)VQEELAR.I	N	55.79	2169.04	0.5	1085.53	2	127.61	F9:25997	5	2	18	Y
	38	Q1HRR9|Q1HRR9_AEDAE	K.Q(+43.01)IVVSNC(+57.02)GQL	Y	45.14	1159.57	0.1	580.79	2	105.36	F1:22185	1	155	164	Y			23	Q16SH1|Q16SH1_AEDAE	M.A(+42.01)EGKNEDLATAILK.R	Y	43.61	1513.8	0.4	757.907	2	102.69	F6:20039	2	2	15	Y			33	Q178U9|Q178U9_AEDAE	K.NTPSYQAILENANVLAR.Y	N	54.77	1872.97	0.1	937.492	2	138.8	F7:22498	7	157	173	N
	38	Q1HRR9|Q1HRR9_AEDAE	M.G(+57.02)LPRC(+57.02)FFDLTADNAPLGR.V	Y	44.48	2076.02	0.4	1039.02	2	134.33	F1:29237	8	2	19	Y			23	Q16SH1|Q16SH1_AEDAE	R.ERTEGQSSAMDMDEDDPVPNITR.A	Y	43.46	2592.11	1.9	865.044	3	86.8	F5:16085	5	709	731	N			33	Q178U9|Q178U9_AEDAE	M.T(+42.01)TYFNYPPKDVQE(+57.02)ELAR.I	N	53.96	2169.04	0.3	1085.53	2	125.08	F7:19989	6	2	18	Y
	38	Q1HRR9|Q1HRR9_AEDAE	K.TC(+57.02)ENFRALC(+57.02)TGEK.G	Y	44.1	1584.7	1.9	793.36	2	51.76	F3:8503	5	32	44	Y			23	Q16SH1|Q16SH1_AEDAE	K.V(+57.02)TQGFSGADLTEIC(+57.02)QR.A	Y	41.73	1837.86	0.5	919.939	2	97.55	F4:19298	1	675	690	Y			33	Q178U9|Q178U9_AEDAE	K.GILAADESTATC(+57.02)GKR.F	N	53.63	1548.76	1	775.386	2	42.03	F9:6328	3	29	43	Y
	38	Q1HRR9|Q1HRR9_AEDAE	R.ALC(+57.02)TGEKGFGYK(+57.02)GSTFHR.V	Y	43.17	2071.99	0.5	691.671	3	48.58	F1:8433	4	38	55	Y			23	Q16SH1|Q16SH1_AEDAE	K.SPVAGDVDLTYVAKVTQGFSGADLTEIC(+57.02)QR.A	Y	41.62	3196.57	0.8	1066.53	3	158.23	F6:32693	2	661	690	Y			33	Q178U9|Q178U9_AEDAE	R.ALQASVLR.A	N	51.56	856.513	0.1	429.264	2	46.91	F9:7523	1	305	312	N
	38	Q1HRR9|Q1HRR9_AEDAE	M.G(+43.01)LPRC(+57.02)FFDLTADNAPLGR.V	Y	41.64	2062.01	1.5	1032.01	2	159.76	F1:34917	6	2	19	Y			23	Q16SH1|Q16SH1_AEDAE	R.GVLFYGPPGC(+57.02)GKTLLAK.A	Y	40.98	1776.96	1.5	593.328	3	106.24	F4:21295	2	510	526	Y			33	Q178U9|Q178U9_AEDAE	K.AN(+.98)GDASLGKYGGGVVGAAGQGSLFVANHAY	Y	51.41	2808.35	0.9	937.124	3	126.43	F9:25716	3	334	363	Y
	38	Q1HRR9|Q1HRR9_AEDAE	R.VVIELRTDVTPKTC(+57.02)ENFR.A	Y	41.19	2176.13	0.5	726.385	3	82.66	F1:16631	6	20	37	Y			37	J9HHL7|J9HHL7_AEDAE	R.FADYFYPQVFAK.Q	Y	94.12	1494.72	0.3	748.367	2	138.9	F5:28163	6	108	119	N			33	Q178U9|Q178U9_AEDAE	K.AIVAPGKGILAADESTATC(+57.02)GK(+57.02)R.F	N	48.32	2242.17	1.3	1122.1	2	67.47	F9:12407	1	22	43	Y
	38	Q1HRR9|Q1HRR9_AEDAE	K.TSKQIVVSN(+.98)C(+57.02)GQL	Y	40.95	1433.72	0.7	717.867	2	60.67	F1:11414	3	152	164	Y			37	J9HHL7|J9HHL7_AEDAE	R.LYFDQGTLYQRFADYFYPQVFAK.Q	Y	89.98	2879.4	0.2	960.806	3	170.93	F5:35040	1	97	119	N			33	Q178U9|Q178U9_AEDAE	R.FADIGVENNEDNRR.Q	N	43.11	1647.76	0.2	550.261	3	47.39	F9:7644	4	44	57	N
	38	Q1HRR9|Q1HRR9_AEDAE	M.GLPRC(+57.02)FFDLT(-18.01)ADNAPLGR.V	Y	37.72	2000.99	2.5	668.005	3	133.86	F2:26620	1	2	19	Y			37	J9HHL7|J9HHL7_AEDAE	R.LYFDQGTLYQR.F	Y	75.08	1402.69	1.3	702.352	2	101.12	F6:19685	3	97	107	N			33	Q178U9|Q178U9_AEDAE	M.T(+42.01)TYFNYPPKDVQEELARIAK.A	N	43.04	2424.23	0.6	809.085	3	149.53	F8:24464	5	2	21	Y
	38	Q1HRR9|Q1HRR9_AEDAE	A.NAGPNTN(+.98)GSQFFITTVK.T	Y	37.6	1795.87	1.2	898.945	2	106.44	F1:22449	5	102	118	Y			37	J9HHL7|J9HHL7_AEDAE	M(+42.01)DFYYLPGSAPC(+57.02)R.A	N	74.64	1617.7	1.1	809.856	2	151.6	F5:30998	6	1	13	Y			33	Q178U9|Q178U9_AEDAE	R.C(+57.02)VLKIGKNTPSYQAILENANVLAR.Y	N	42.82	2671.45	2.1	891.492	3	131.79	F8:21442	5	150	173	Y
	38	Q1HRR9|Q1HRR9_AEDAE	K.QIVVSN(+.98)C(+57.02)GQL	Y	37.32	1117.54	2.4	559.78	2	81.46	F2:14957	2	155	164	Y			37	J9HHL7|J9HHL7_AEDAE	I.PTLVDNGFSLWESR.A	N	72.26	1619.79	1.3	810.905	2	139.24	F4:28682	2	53	66	N			33	Q178U9|Q178U9_AEDAE	R.C(+57.02)VLK(+97.02)IGKNTPSYQAILENANVLAR.Y	N	40.97	2768.46	1.1	923.83	3	153.82	F9:31296	2	150	173	Y
	38	Q1HRR9|Q1HRR9_AEDAE	R.ALC(+57.02)TGEKGFGYK(+114.04)GSTFHR.V	Y	36.87	2129.01	2.4	710.679	3	50.02	F1:8796	1	38	55	Y			37	J9HHL7|J9HHL7_AEDAE	R.AVVNQRLYFDQGTLYQR.F	Y	65.31	2070.06	1.3	691.03	3	97.7	F5:18648	9	91	107	N			33	Q178U9|Q178U9_AEDAE	E.GEC(+57.02)TTQGLDDLGAR.C	N	39.55	1491.66	0	746.838	2	60.46	F9:10769	1	121	134	Y
	38	Q1HRR9|Q1HRR9_AEDAE	R.ALC(+57.02)TGEKGFGYK.G	Y	36.19	1329.64	0.5	665.827	2	49.01	F3:7867	1	38	49	Y			37	J9HHL7|J9HHL7_AEDAE	I.P(+57.02)TLVDNGFSLWESR.A	N	63.94	1676.82	-0.7	839.415	2	140.38	F4:28923	3	53	66	Y			88	A0A0P6JSU0|A0A0P6JSU0_AEDAE	R.GSPPVIPPNSTLVFDVELKNVF	Y	94.15	2368.27	0.1	1185.14	2	170.72	F7:28140	3	358	379	N
	38	Q1HRR9|Q1HRR9_AEDAE	R.VVIELR.T	Y	35.51	727.459	-0.7	364.737	2	59.87	F2:9991	2	20	25	N			37	J9HHL7|J9HHL7_AEDAE	R.FADYFYPQVFAK(+57.02).Q	Y	61.66	1551.74	1.4	776.878	2	139.21	F6:28546	3	108	119	Y			88	A0A0P6JSU0|A0A0P6JSU0_AEDAE	K.IAVYYEGR.L	Y	67.55	969.492	0.7	485.754	2	53.08	F9:9036	3	294	301	N
	23	Q16SH1|Q16SH1_AEDAE	R.SASPC(+57.02)VLFFDELDSIAK.S	Y	95.05	1897.91	1.5	949.965	2	171.01	F2:34134	4	565	581	Y			37	J9HHL7|J9HHL7_AEDAE	R.AVVNQRLYFDQG.T	Y	56.55	1408.71	0.2	705.362	2	85.54	F6:16011	3	91	102	N			88	A0A0P6JSU0|A0A0P6JSU0_AEDAE	R.TLQGGLVVEDLK.V	Y	65.56	1270.71	-0.2	636.364	2	99.69	F8:15757	4	270	281	N
	23	Q16SH1|Q16SH1_AEDAE	R.SASPC(+57.02)VLFFDELDSIAKSR.G	Y	85.15	2141.05	0	1071.53	2	170.82	F1:37138	6	565	583	Y			37	J9HHL7|J9HHL7_AEDAE	M.DFYYLPGSAPC(+57.02)R.A	N	56.32	1444.64	0.2	723.33	2	105.57	F5:20447	3	2	13	Y			88	A0A0P6JSU0|A0A0P6JSU0_AEDAE	R.GSPPVIPPNSTLVFDVELK(+57.02)NVF	Y	64.15	2425.29	-1.4	1213.65	2	170.61	F9:34516	3	358	379	Y
	23	Q16SH1|Q16SH1_AEDAE	R.SVSDNDIRKYEMFAQTLQQSR.G	Y	73.72	2515.21	0.6	839.412	3	122.58	F1:26388	8	744	764	N			37	J9HHL7|J9HHL7_AEDAE	R.FADY(+125.90)FYPQVFAK.Q	Y	54.9	1620.62	1.4	811.316	2	156.58	F6:32360	2	108	119	Y			88	A0A0P6JSU0|A0A0P6JSU0_AEDAE	K.AFHLSQAALDLSK.C	Y	60.96	1399.75	0.7	700.881	2	96.84	F9:19092	3	20	32	N
	23	Q16SH1|Q16SH1_AEDAE	R.GVLFYGPPGC(+57.02)GK.T	Y	69.1	1250.61	0.6	626.313	2	91.9	F3:17484	2	510	521	Y			37	J9HHL7|J9HHL7_AEDAE	L.YFDQGTLYQR.F	Y	54.55	1289.6	0.7	645.81	2	76.46	F6:13969	1	98	107	N			88	A0A0P6JSU0|A0A0P6JSU0_AEDAE	K.KIAVYYEGR.L	Y	53.29	1097.59	0.4	549.801	2	42.75	F9:6505	3	293	301	N
	23	Q16SH1|Q16SH1_AEDAE	K.VTQGFSGADLTEIC(+57.02)QR.A	Y	65.73	1780.84	3.3	891.431	2	97.93	F2:18860	3	675	690	Y			37	J9HHL7|J9HHL7_AEDAE	N.GFSLWESR.A	N	54.1	980.472	1.8	491.244	2	106.62	F5:20697	3	59	66	N			88	A0A0P6JSU0|A0A0P6JSU0_AEDAE	K.IAVYYE(+57.02)GR.L	Y	53.04	1026.51	0.8	514.264	2	54.26	F9:9317	6	294	301	Y
	23	Q16SH1|Q16SH1_AEDAE	R.LGDVVSIQSC(+57.02)PDVK.Y	Y	64.5	1515.76	0.2	758.888	2	77.39	F3:14233	5	93	106	Y			37	J9HHL7|J9HHL7_AEDAE	D.FYYLPGSAPC(+57.02)R.A	N	50.46	1329.62	-0.7	665.816	2	93.17	F5:17575	3	3	13	Y			88	A0A0P6JSU0|A0A0P6JSU0_AEDAE	M(+15.99)FWGLVLK.A	Y	51.51	1008.55	0.4	505.281	2	135.08	F9:27568	1	1	8	Y
	23	Q16SH1|Q16SH1_AEDAE	R.SASPC(+57.02)VLFFDELDSIAK(+57.02).S	Y	63.9	1954.93	-0.8	978.474	2	171.04	F3:34693	1	565	581	Y			37	J9HHL7|J9HHL7_AEDAE	L.NPQHC(+57.02)IPTLVDN(+.98)GFSLWESR.A	Y	49.49	2370.11	1.2	791.044	3	141.21	F5:28713	5	47	66	Y			88	A0A0P6JSU0|A0A0P6JSU0_AEDAE	R.GSPPVIPPN(+.98)STLVFDVELKNVF	Y	51.24	2369.25	9.9	1185.64	2	170.91	F7:28179	1	358	379	Y
	23	Q16SH1|Q16SH1_AEDAE	R.KSPVAGDVDLTYVAK.V	Y	62.54	1561.84	0.7	521.619	3	74.95	F3:13694	9	660	674	N			37	J9HHL7|J9HHL7_AEDAE	I.P(+57.02)TLVDN(+.98)GFSLWESR.A	N	49.15	1677.8	0.3	839.908	2	153.66	F6:31763	6	53	66	Y			88	A0A0P6JSU0|A0A0P6JSU0_AEDAE	K.A(+57.02)FHLSQAALDLSK.C	Y	48.5	1456.77	1.4	729.392	2	96.18	F9:18932	2	20	32	Y
	23	Q16SH1|Q16SH1_AEDAE	R.AHFEEAMKFAR.R	Y	59.19	1335.64	2	668.828	2	55.97	F1:10279	4	732	742	N			37	J9HHL7|J9HHL7_AEDAE	R.AVVNQRLYFDQGTLYQRFADYFYPQVFAK.Q	Y	48.44	3546.77	2.9	887.703	4	169.97	F6:35172	2	91	119	N			88	A0A0P6JSU0|A0A0P6JSU0_AEDAE	R.LTVPHQLAYGTR.G	Y	48.13	1354.74	0.6	678.375	2	68.31	F9:12595	4	346	357	N
	23	Q16SH1|Q16SH1_AEDAE	R.SVSDN(+.98)DIRKYEMFAQTLQQSR.G	Y	59.14	2516.2	3.1	839.742	3	128.75	F1:27890	4	744	764	Y			37	J9HHL7|J9HHL7_AEDAE	M(+27.99)D(+57.02)FYYLPGSAPC(+57.02)R.A	N	47.51	1660.7	0.6	831.359	2	132.13	F5:26649	5	1	13	Y			88	A0A0P6JSU0|A0A0P6JSU0_AEDAE	R.GSPPVIPPNSTLVFD(+43.99)VE(+14.02)LKNVF	Y	39.88	2426.27	7.9	1214.15	2	170.64	F7:28122	1	358	379	Y
	23	Q16SH1|Q16SH1_AEDAE	R.RSVSDNDIRKYEMFAQTLQQSR.G	Y	58.07	2671.31	0	668.836	4	114.43	F3:22722	1	743	764	N			37	J9HHL7|J9HHL7_AEDAE	R.F(+57.02)ADYFYPQVFAK.Q	Y	47.45	1551.74	1.9	776.879	2	141.47	F4:29128	5	108	119	Y			19	Q1HR69|Q1HR69_AEDAE	R.IEIESFYEGDDFSETLTR.A	Y	69.67	2149.97	-0.6	1075.99	2	141.57	F9:28875	4	307	324	N
	23	Q16SH1|Q16SH1_AEDAE	K.V(+57.02)TQGFSGADLTEIC(+57.02)QR.A	Y	56.47	1837.86	1.4	919.94	2	98.8	F2:19049	4	675	690	Y			37	J9HHL7|J9HHL7_AEDAE	D.NGFSLWESR.A	N	45.75	1094.51	0.9	548.265	2	108.29	F5:21098	3	58	66	N			19	Q1HR69|Q1HR69_AEDAE	K.LYASTGGSPPPTADDEDLKDEL	Y	69.15	2290.05	0.8	1146.03	2	97.6	F9:19277	5	634	655	N
	23	Q16SH1|Q16SH1_AEDAE	K.SSHVIVMAATNRPNSIDPALRR.F	Y	55.75	2404.28	0.2	802.433	3	62.1	F1:11767	4	335	356	N			37	J9HHL7|J9HHL7_AEDAE	V.DNGFSLWESR.A	N	45.14	1209.54	1.5	605.779	2	112.92	F4:22896	1	57	66	N			19	Q1HR69|Q1HR69_AEDAE	R.ITPSYVAFTADGER.L	Y	61.03	1525.74	1.8	763.879	2	94.13	F9:18437	3	62	75	N
	23	Q16SH1|Q16SH1_AEDAE	R.KSPVAGDVDLTYVAKVTQGFSGADLTEIC(+57.02)QR.A	Y	53.35	3324.67	0.5	1109.23	3	148.02	F3:30120	9	660	690	Y			37	J9HHL7|J9HHL7_AEDAE	M(+42.01)(+15.99)DFYYLPGSAPC(+57.02)R.A	N	43.62	1633.69	0.6	817.853	2	126.89	F6:25800	3	1	13	Y			19	Q1HR69|Q1HR69_AEDAE	R.AKFEELNMDLFR.S	Y	60.77	1511.74	0.1	756.88	2	127.59	F7:20464	3	325	336	N
	23	Q16SH1|Q16SH1_AEDAE	R.AHFEEAMK(+43.01)FAR.R	Y	52.57	1378.65	0.4	460.556	3	43.49	F1:7167	2	732	742	Y			37	J9HHL7|J9HHL7_AEDAE	R.FP(sub A)DYFYPQVFAK.Q	Y	42.9	1520.73	0.6	761.375	2	164.98	F6:34167	3	108	119	N			19	Q1HR69|Q1HR69_AEDAE	K.VTHAVVTVPAYFNDAQR.Q	Y	59.56	1886.96	0.1	629.995	3	93.81	F9:18358	7	165	181	N
	23	Q16SH1|Q16SH1_AEDAE	K.FGMQPSRGVLFYGPPGC(+57.02)GK.T	Y	50.65	2053.99	0.3	685.67	3	109.58	F3:21600	3	503	521	Y			37	J9HHL7|J9HHL7_AEDAE	R.AIIAYLVEK.Y	Y	42.29	1018.61	1.2	510.311	2	106.36	F6:20911	2	67	75	N			19	Q1HR69|Q1HR69_AEDAE	R.ALSSSHQVRIEIESFYEGDDFSETLTR.A	Y	52.71	3115.47	1.9	1039.5	3	138.55	F7:22457	6	298	324	N
	23	Q16SH1|Q16SH1_AEDAE	R.LGDVVSIQSC(+57.02)PDVKYGK.R	Y	50.49	1863.94	-0.7	932.977	2	78.5	F3:14484	4	93	109	Y			37	J9HHL7|J9HHL7_AEDAE	L.KLNPQHC(+57.02)IPTLVDN(+.98)GFSLWESR.A	Y	41.5	2611.29	-0.4	871.435	3	135.72	F5:27465	3	45	66	Y			19	Q1HR69|Q1HR69_AEDAE	R.A(+57.02)KFEELNMDLFR.S	Y	52.68	1568.77	-0.2	785.39	2	125.84	F9:25585	1	325	336	Y
	23	Q16SH1|Q16SH1_AEDAE	R.VRLGDVVSIQSC(+57.02)PDVK.Y	Y	49.54	1770.93	0.5	591.317	3	88.55	F3:16713	6	91	106	Y			19	Q1HR69|Q1HR69_AEDAE	K.LYASTGGSPPPTADDEDLKDEL	Y	104.22	2290.05	1.2	1146.03	2	97.06	F5:18492	9	634	655	N			19	Q1HR69|Q1HR69_AEDAE	R.Q(-17.03)ATKDAGVIAGLNVMR.I	Y	51.57	1625.86	-0.1	813.935	2	112.25	F9:22663	4	182	197	Y
	23	Q16SH1|Q16SH1_AEDAE	K.FGMQPSRGVLFYGPPGC(+57.02)GKTLLAK.A	Y	41.12	2580.33	1.4	861.12	3	114.22	F1:24351	5	503	526	Y			19	Q1HR69|Q1HR69_AEDAE	R.AKFEELNMDLFR.S	N	84.82	1511.74	0.6	756.88	2	124.72	F5:24955	6	325	336	N			19	Q1HR69|Q1HR69_AEDAE	K.IVITNDQNRLTPEDIER.M	Y	50.11	2025.05	0.7	1013.53	2	81.73	F9:15494	5	524	540	N
	23	Q16SH1|Q16SH1_AEDAE	R.S(+43.01)VSDNDIRKYE(+14.02)MFAQTLQQSR.G	Y	40.06	2572.23	-0.6	858.418	3	122.24	F1:26305	1	744	764	Y			19	Q1HR69|Q1HR69_AEDAE	R.IINEPTAAAIAYGLDK.K	N	77.46	1658.89	0.8	830.452	2	117.79	F4:23994	3	198	213	N			19	Q1HR69|Q1HR69_AEDAE	R.QATKDAGVIAGLNVMR.I	Y	48.04	1642.88	-0.1	548.635	3	90.66	F9:17595	8	182	197	N
	23	Q16SH1|Q16SH1_AEDAE	M.A(+42.01)EGKNEDLATAILK.R	Y	37.12	1513.8	0.9	757.907	2	102.94	F1:21594	3	2	15	Y			19	Q1HR69|Q1HR69_AEDAE	R.IEIESFYEGDDFSETLTR.A	Y	69.73	2149.97	1.9	1075.99	2	139.8	F5:28378	6	307	324	N			19	Q1HR69|Q1HR69_AEDAE	R.IINEPTAAAIAYGLDK.K	N	45.59	1658.89	1.2	830.452	2	119.47	F9:24233	1	198	213	N
	8	Q1HQZ5|Q1HQZ5_AEDAE	R.TLSSSTQASIEIDSLFEGTDFYTSITR.A	Y	81.12	2968.42	-2.5	1485.21	2	171.15	F1:37219	3	273	299	N			19	Q1HR69|Q1HR69_AEDAE	K.NQLTTNPENTVFDAK.R	Y	68.98	1690.82	1.2	846.416	2	83.51	F6:15550	1	83	97	N			19	Q1HR69|Q1HR69_AEDAE	R.IINEPTAAAIAYGLDKK.D	N	44.48	1786.98	0.6	894.499	2	105.98	F9:21188	2	198	214	N
	8	Q1HQZ5|Q1HQZ5_AEDAE	R.IINEPTAAAIAYGLDKK.T	N	76.41	1786.98	0.7	894.499	2	104.93	F1:22081	5	172	188	N			19	Q1HR69|Q1HR69_AEDAE	K.VTHAVVTVPAYFNDAQR.Q	N	63.29	1886.96	0.6	629.996	3	93.63	F5:17686	12	165	181	N			19	Q1HR69|Q1HR69_AEDAE	K.VTH(+57.02)AVVTVPAYFNDAQR.Q	Y	44.34	1943.99	0.7	649.003	3	92.48	F9:18038	2	165	181	Y
	8	Q1HQZ5|Q1HQZ5_AEDAE	K.DAGTISGLNVLR.I	Y	72.11	1214.66	0.3	608.338	2	100.49	F1:20992	3	160	171	N			19	Q1HR69|Q1HR69_AEDAE	K.NQLTTNPENTVFDAKR.L	Y	62.33	1846.92	0.6	924.467	2	71.11	F6:12756	2	83	98	N			19	Q1HR69|Q1HR69_AEDAE	K.ELEDVVQPIIAK.L	Y	44.12	1352.76	0.3	677.385	2	99.49	F9:19734	3	622	633	N
	8	Q1HQZ5|Q1HQZ5_AEDAE	R.IINEPTAAAIAYGLDK.K	N	72.07	1658.89	0.4	830.452	2	119.92	F3:23994	3	172	187	N			19	Q1HR69|Q1HR69_AEDAE	R.IINEPTAAAIAYGLDKK.D	N	61.9	1786.98	0	894.499	2	106.28	F6:20891	8	198	214	N			152	Q16N54|Q16N54_AEDAE	R.YSPTTNPLDIVKDIDKLL	Y	99.48	2044.11	0.2	1023.06	2	171.6	F7:28325	6	154	171	N
	8	Q1HQZ5|Q1HQZ5_AEDAE	R.ARFEELNADLFR.S	Y	68.09	1479.75	0	740.881	2	110.21	F2:21504	8	300	311	N			19	Q1HR69|Q1HR69_AEDAE	R.A(+57.02)KFEELNMDLFR.S	N	61.34	1568.77	0.2	785.39	2	124.79	F5:24974	5	325	336	Y			152	Q16N54|Q16N54_AEDAE	R.YSPTTNPLDIVK(+57.02)DIDKLL	Y	89.17	2101.13	-0.2	1051.57	2	171.6	F7:28326	1	154	171	Y
	8	Q1HQZ5|Q1HQZ5_AEDAE	R.FEELNADLFR.S	Y	65.9	1252.61	1.5	627.313	2	119.87	F1:25728	3	302	311	N			19	Q1HR69|Q1HR69_AEDAE	R.AKFEELNM(+15.99)DLFR.S	N	60.57	1527.74	1.4	764.878	2	103.77	F6:20297	2	325	336	Y			152	Q16N54|Q16N54_AEDAE	R.YSPTTNPLDIVKDID(+57.02)KLL	Y	77.96	2101.13	2	1051.57	2	171.43	F8:28326	1	154	171	Y
	8	Q1HQZ5|Q1HQZ5_AEDAE	K.NFFPEEISSMVLTK.M	Y	64.22	1640.81	-0.4	821.413	2	157.12	F3:31914	4	113	126	N			19	Q1HR69|Q1HR69_AEDAE	R.IINEPTAAAIAYGLDK(+57.02)K.D	N	58.88	1844	0.7	923.01	2	105.03	F4:21004	3	198	214	Y			152	Q16N54|Q16N54_AEDAE	K.FLVDKNGVPVAR.Y	Y	68.16	1313.75	0.4	657.88	2	60.61	F9:10804	3	142	153	N
	8	Q1HQZ5|Q1HQZ5_AEDAE	R.NTTIPTKQTQTFTTYSDNQPGVLIQVFEGER.A	Y	64.06	3512.74	-0.2	1171.92	3	144.66	F1:31682	7	417	447	N			19	Q1HR69|Q1HR69_AEDAE	K.MKETAEAYLGK.K	N	57.85	1239.62	0.4	620.816	2	45.13	F5:6855	1	153	163	N			152	Q16N54|Q16N54_AEDAE	R.Y(+57.02)SPTTNPLDIVKDIDKLL	Y	66.87	2101.13	0.3	1051.57	2	171.62	F9:34755	1	154	171	Y
	8	Q1HQZ5|Q1HQZ5_AEDAE	R.AKRTLSSSTQASIEIDSLFEGTDFYTSITR.A	Y	62.59	3323.65	-0.4	1108.89	3	158.23	F3:32151	10	270	299	N			19	Q1HR69|Q1HR69_AEDAE	R.Q(-17.03)ATKDAGVIAGLNVMR.I	Y	57	1625.86	0.3	813.936	2	112.49	F6:22377	4	182	197	Y			152	Q16N54|Q16N54_AEDAE	R.Y(+57.02)SPTTNPLDIVKD(+57.02)IDKLL	Y	64.57	2158.15	0.7	1080.08	2	171.48	F8:28338	1	154	171	Y
	8	Q1HQZ5|Q1HQZ5_AEDAE	R.IINEPTAAAIAYGLDK(+57.02)K.T	N	60.13	1844	-0.5	923.009	2	104.51	F1:21977	3	172	188	Y			19	Q1HR69|Q1HR69_AEDAE	R.QATKDAGVIAGLNVMR.I	Y	56.39	1642.88	0	822.448	2	90.51	F6:17191	7	182	197	N			152	Q16N54|Q16N54_AEDAE	K.FLVDKN(+.98)GVPVAR.Y	Y	58.68	1314.73	1.1	658.373	2	63.98	F9:11619	4	142	153	Y
	8	Q1HQZ5|Q1HQZ5_AEDAE	R.P(sub A)RFEELNADLFR.S	Y	58.64	1505.76	1	753.889	2	122.85	F3:24666	8	300	311	N			19	Q1HR69|Q1HR69_AEDAE	R.LIGREFTDSTVQHDAK.L	Y	54.27	1815.91	1.4	606.312	3	48.14	F4:7928	6	99	114	N			152	Q16N54|Q16N54_AEDAE	R.VNVN(+.98)GDDAAPLYK.Y	Y	57.52	1375.66	1.7	688.839	2	62.06	F9:11161	4	109	121	Y
	8	Q1HQZ5|Q1HQZ5_AEDAE	R.Q(-17.03)ATKD(+57.02)AGTISGLNVLR.I	Y	58.38	1682.9	1	842.456	2	100.74	F1:21053	1	156	171	Y			19	Q1HR69|Q1HR69_AEDAE	R.ALSSSHQVRIEIESFYEGDDFSETLTR.A	Y	53.68	3115.47	0.2	1039.5	3	134.86	F4:27727	10	298	324	N			152	Q16N54|Q16N54_AEDAE	R.YSPTTNPLDIVK(+43.01)DIDKLL	Y	51.69	2087.11	1.9	1044.57	2	172.48	F8:28576	2	154	171	Y
	8	Q1HQZ5|Q1HQZ5_AEDAE	R.QATKDAGTISGLNVLR.I	Y	57.9	1642.9	1.2	548.641	3	82.01	F2:15077	9	156	171	N			19	Q1HR69|Q1HR69_AEDAE	K.MKETAEAYLGKK.V	Y	53.14	1367.71	0.8	456.912	3	36.66	F5:4925	2	153	164	N			152	Q16N54|Q16N54_AEDAE	R.VNVNGDDAAPLYK.Y	Y	51.1	1374.68	0.1	688.346	2	57.97	F9:10196	6	109	121	N
	8	Q1HQZ5|Q1HQZ5_AEDAE	R.Q(-17.03)ATKDAGTISGLNVLR.I	Y	57.74	1625.87	0.7	813.945	2	100.72	F1:21050	7	156	171	Y			19	Q1HR69|Q1HR69_AEDAE	K.LYASTGGSPPPTADDEDLK(+57.02)DEL	Y	51.23	2347.07	1.4	1174.54	2	97.28	F5:18545	2	634	655	Y			152	Q16N54|Q16N54_AEDAE	K.F(+57.02)LVDKN(+.98)GVPVAR.Y	Y	48.35	1371.75	0.3	686.883	2	74.16	F7:11263	6	142	153	Y
	8	Q1HQZ5|Q1HQZ5_AEDAE	R.ARFEELN(+.98)ADLFR.S	Y	56.46	1480.73	0.1	741.373	2	111.17	F3:21977	5	300	311	Y			19	Q1HR69|Q1HR69_AEDAE	K.L(+57.02)YASTGGSPPPTADDEDLKDEL	Y	51.18	2347.07	1.7	1174.54	2	97.62	F6:18895	1	634	655	Y			152	Q16N54|Q16N54_AEDAE	K.VLLVVNIASK.C	Y	48.19	1054.67	0.8	528.345	2	105.16	F8:16696	3	37	46	N
	8	Q1HQZ5|Q1HQZ5_AEDAE	K.RTLSSSTQASIEIDSLFEGTDFYTSITR.A	Y	54.42	3124.52	-2.5	1042.51	3	168.09	F3:34035	6	272	299	N			19	Q1HR69|Q1HR69_AEDAE	K.IVITNDQNRLTPEDIER.M	Y	46.71	2025.05	0.9	676.024	3	81.85	F6:15155	9	524	540	N			152	Q16N54|Q16N54_AEDAE	R.GKVLLVVNIASK.C	Y	46.07	1239.79	-0.3	620.903	2	85.3	F9:16296	2	35	46	N
	8	Q1HQZ5|Q1HQZ5_AEDAE	L.FEGTDFYTSITR.A	Y	54.09	1435.66	0.4	718.838	2	108.33	F1:22911	1	288	299	N			19	Q1HR69|Q1HR69_AEDAE	R.IINEPTAAAIAYGLDKK(+57.02).D	N	45.46	1844	-0.4	923.009	2	106.13	F6:20854	1	198	214	Y			152	Q16N54|Q16N54_AEDAE	R.Y(+57.02)SPTTNPLDIVKDIDK(+57.02)LL	Y	43.41	2158.15	-0.1	1080.08	2	171.63	F9:34757	1	154	171	Y
	8	Q1HQZ5|Q1HQZ5_AEDAE	R.Q(-17.03)ATK(+57.02)DAGTISGLNVLR.I	Y	53.78	1682.9	2.1	842.457	2	102.41	F3:19939	4	156	171	Y			19	Q1HR69|Q1HR69_AEDAE	R.VEIIANDQGNR.I	N	45.07	1227.62	1.6	614.819	2	38.89	F6:5247	2	51	61	N			152	Q16N54|Q16N54_AEDAE	K.F(+57.02)LVDKNGVPVAR.Y	Y	43.12	1370.77	-0.2	686.391	2	68.19	F9:12568	2	142	153	Y
	8	Q1HQZ5|Q1HQZ5_AEDAE	K.NQVAMNPTNTIFDAK.R	Y	52.93	1662.8	-0.2	832.409	2	98.46	F3:19010	1	57	71	N			19	Q1HR69|Q1HR69_AEDAE	R.AK(+57.02)FEELNMDLFR.S	N	43.68	1568.77	-0.3	523.929	3	125.41	F6:25444	1	325	336	Y			152	Q16N54|Q16N54_AEDAE	K.VLLVVNIASK(+57.02).C	Y	41.28	1111.7	0.5	556.856	2	105.08	F8:16683	2	37	46	Y
	8	Q1HQZ5|Q1HQZ5_AEDAE	K.IQVEYKGETKNFFPEEISSMVLTK.M	Y	51.72	2816.43	-1.2	939.816	3	137.48	F2:27364	5	103	126	N			19	Q1HR69|Q1HR69_AEDAE	R.I(+57.02)INEPTAAAIAYGLDKK.D	N	42.83	1844	1.4	923.011	2	108.79	F6:21494	3	198	214	Y			152	Q16N54|Q16N54_AEDAE	K.ADVGDVFAR.V	Y	40.89	948.466	0.6	475.241	2	66.76	F9:12250	2	100	108	N
	8	Q1HQZ5|Q1HQZ5_AEDAE	R.A(+43.01)RFEELNADLFR.S	Y	51.63	1522.75	0.9	762.384	2	135.47	F1:29508	1	300	311	Y			19	Q1HR69|Q1HR69_AEDAE	R.Q(-17.03)ATK(+57.02)DAGVIAGLNVMR.I	Y	42.49	1682.88	1.1	842.447	2	112.75	F6:22438	2	182	197	Y			40	Q1HR57|Q1HR57_AEDAE	R.AKVNNQSQIGLGYQQK.L	Y	72.98	1774.93	0.3	592.652	3	41.47	F9:6192	3	234	249	N
	8	Q1HQZ5|Q1HQZ5_AEDAE	R.TTPSYVAFTDTER.L	Y	51.48	1486.69	0.3	744.355	2	85.83	F3:16101	2	37	49	N			19	Q1HR69|Q1HR69_AEDAE	R.LIGREFTDSTVQHDAK(+57.02).L	Y	40.34	1872.93	0.1	625.318	3	48.71	F6:7579	1	99	114	Y			40	Q1HR57|Q1HR57_AEDAE	K.VNNQSQIGLGYQQK.L	Y	72.54	1575.8	0.7	788.908	2	49.89	F9:8266	3	236	249	N
	8	Q1HQZ5|Q1HQZ5_AEDAE	R.Q(+43.01)ATKDAGTISGLNVLR.I	Y	51.04	1685.91	0.9	843.961	2	102.28	F1:21434	4	156	171	Y			1	Q0IG02|Q0IG02_AEDAE	R.AAVADGRGDAVPIFLHEIPILFR.R	Y	87.54	2476.36	2	826.462	3	169.6	F5:34731	8	129	151	N			40	Q1HR57|Q1HR57_AEDAE	M.APPAYADLGKQAR.D	Y	61.47	1356.71	0.6	679.365	2	46.1	F9:7324	2	2	14	N
	8	Q1HQZ5|Q1HQZ5_AEDAE	K.MKETAEAYLGK.T	N	50.46	1239.62	0.3	620.816	2	47.91	F3:7615	4	127	137	N			1	Q0IG02|Q0IG02_AEDAE	R.KLIQPDVAFVSVSPPDNHGYATLGTSVDC(+57.02)VR.A	Y	83.03	3341.67	0.2	1114.9	3	120.12	F5:23887	15	153	183	Y			40	Q1HR57|Q1HR57_AEDAE	L.SFDGSFAPQTGSK.T	Y	59.33	1327.6	0.9	664.81	2	61.92	F7:9022	2	97	109	N
	8	Q1HQZ5|Q1HQZ5_AEDAE	D.SLFEGTDFYTSITR.A	Y	49.89	1635.78	-0.1	818.896	2	135.24	F1:29456	4	286	299	N			1	Q0IG02|Q0IG02_AEDAE	R.AHVHYVVTEN(+.98)GIANLFGK.T	Y	81.6	1969.01	-0.7	985.51	2	112.48	F6:22374	12	426	443	Y			40	Q1HR57|Q1HR57_AEDAE	K.GLKLSFDGSFAPQTGSK.T	Y	58.28	1738.89	0.1	870.452	2	103.11	F9:20538	6	93	109	N
	8	Q1HQZ5|Q1HQZ5_AEDAE	R.A(+57.02)RFEELNADLFR.S	Y	49.84	1536.77	0.7	769.392	2	110.68	F2:21606	7	300	311	Y			1	Q0IG02|Q0IG02_AEDAE	K.SLFMGGNVR.A	Y	73.86	979.491	0.5	490.753	2	72.58	F6:13084	7	120	128	N			40	Q1HR57|Q1HR57_AEDAE	M.A(+57.02)PPAYADLGKQAR.D	Y	53	1413.74	0.2	707.876	2	51.88	F8:6809	2	2	14	Y
	8	Q1HQZ5|Q1HQZ5_AEDAE	K.TVSNAVVTVPAYFNDSQR.Q	Y	49.04	1966.97	-1.4	656.665	3	110.15	F3:21738	6	138	155	N			1	Q0IG02|Q0IG02_AEDAE	R.SKSLFMGGNVR.A	Y	70.07	1194.62	0.8	598.317	2	49.67	F5:7925	6	118	128	N			40	Q1HR57|Q1HR57_AEDAE	K.LSFDGSFAPQTGSKTGR.F	Y	49.85	1754.86	1.2	585.961	3	83.1	F7:12830	4	96	112	N
	8	Q1HQZ5|Q1HQZ5_AEDAE	K.LYQSAGGAPGGMPGFPGGAPGAGAGAAPGAGSGSGPTIEEVD	Y	48.83	3596.65	0.5	1199.89	3	126.6	F1:27368	8	610	651	N			1	Q0IG02|Q0IG02_AEDAE	R.AALENSKVIVAQVNK.Q	Y	68.51	1582.9	-1.6	792.458	2	54.77	F5:9101	3	184	198	N			40	Q1HR57|Q1HR57_AEDAE	K.L(+57.02)SFDGSFAPQTGSK.T	Y	48.29	1497.71	1.1	749.863	2	93.58	F9:18305	4	96	109	Y
	8	Q1HQZ5|Q1HQZ5_AEDAE	R.QAT(-18.01)KDAGTISGLNVLR.I	Y	47.63	1624.89	1.1	542.638	3	82.25	F2:15134	2	156	171	Y			1	Q0IG02|Q0IG02_AEDAE	T.YYTYSNQISQPLER.K	Y	64.55	1760.84	1.4	881.427	2	84.99	F4:16371	4	33	46	N			40	Q1HR57|Q1HR57_AEDAE	K.VNNQSQIGLGYQQK(+57.02).L	Y	45.16	1632.82	0.6	817.419	2	54.04	F8:7266	4	236	249	Y
	8	Q1HQZ5|Q1HQZ5_AEDAE	R.Q(+57.02)ATKDAGTISGLNVLR.I	Y	45.82	1699.92	1.2	850.969	2	79.55	F1:15888	5	156	171	Y			1	Q0IG02|Q0IG02_AEDAE	R.M(+15.99)YSGFGGQVDFIR.G	Y	61.88	1491.68	0.4	746.848	2	113.48	F6:22615	1	372	384	Y			40	Q1HR57|Q1HR57_AEDAE	M.APPAYADLGK(+43.01)QAR.D	Y	41.08	1399.72	1.5	700.869	2	64.41	F9:11719	2	2	14	Y
	8	Q1HQZ5|Q1HQZ5_AEDAE	R.I(+57.02)INEPTAAAIAYGLDKK.T	N	45.61	1844	0.4	923.01	2	109.77	F3:21646	5	172	188	Y			1	Q0IG02|Q0IG02_AEDAE	R.IVGSFLIGTK.K	Y	60.49	1033.62	0.8	517.816	2	102.02	F4:20301	3	307	316	N			40	Q1HR57|Q1HR57_AEDAE	F.GLGAKYDLDKDAC(+57.02)VR.A	Y	40.72	1679.83	1.4	560.951	3	51.94	F9:8762	1	219	233	Y
	8	Q1HQZ5|Q1HQZ5_AEDAE	K.VQKLLQDFFN(+.98)GKELNK.S	Y	44.73	1921.03	0.6	641.351	3	112.46	F3:22272	1	346	361	Y			1	Q0IG02|Q0IG02_AEDAE	R.GRIVGSFLIGTK.K	Y	58.06	1246.74	0.1	624.377	2	89.9	F6:17049	4	305	316	N			40	Q1HR57|Q1HR57_AEDAE	M.A(+57.02)PPAYAD(+57.02)LGKQAR.D	Y	38.96	1470.76	0.9	736.387	2	46.36	F9:7390	1	2	14	Y
	8	Q1HQZ5|Q1HQZ5_AEDAE	R.Q(+.98)AT(-18.01)KDAGTISGLNVLR.I	Y	44.22	1625.87	0.8	542.966	3	101	F1:21119	1	156	171	Y			1	Q0IG02|Q0IG02_AEDAE	R.A(+57.02)HVHYVVTEN(+.98)GIANLFGK.T	Y	56.45	2026.03	1.6	676.351	3	116.62	F6:23374	3	426	443	Y			151	Q1HR19|Q1HR19_AEDAE	K.FGVPPQETFQTVDLWERQNLNSVVIC(+57.02)LQSLGR.K	Y	82.05	3729.89	1.6	1244.31	3	171.11	F8:28256	7	100	131	Y
	8	Q1HQZ5|Q1HQZ5_AEDAE	R.ARFEELNADLFRSTMEPVEK(+57.02).A	Y	44.15	2438.19	0.2	813.737	3	120.66	F3:24168	1	300	319	Y			1	Q0IG02|Q0IG02_AEDAE	R.M(+43.01)YSGFGGQVDFIR.G	Y	55.53	1518.69	0.5	760.354	2	115.33	F6:23066	2	372	384	Y			151	Q1HR19|Q1HR19_AEDAE	R.QNLNSVVIC(+57.02)LQSLGR.K	Y	76.06	1699.9	1.6	850.961	2	145.24	F8:23732	4	117	131	Y
	8	Q1HQZ5|Q1HQZ5_AEDAE	R.ARFE(+57.02)ELNADLFR.S	Y	44.02	1536.77	0.4	769.392	2	109.26	F2:21284	5	300	311	Y			1	Q0IG02|Q0IG02_AEDAE	R.AH(+57.02)VHYVVTEN(+.98)GIANLFGK.T	Y	55.2	2026.03	0.8	676.35	3	112.29	F4:22743	3	426	443	Y			151	Q1HR19|Q1HR19_AEDAE	K.GATQSGINFGNTR.H	Y	63.26	1321.64	0.7	661.827	2	50.2	F9:8343	3	174	186	N
	8	Q1HQZ5|Q1HQZ5_AEDAE	R.ARFEELNADLFRSTMEPVEK.A	Y	42.91	2381.17	0.9	794.731	3	118.66	F1:25433	7	300	319	N			1	Q0IG02|Q0IG02_AEDAE	R.A(+43.01)AVADGRGDAVPIFLHEIPILFR.R	Y	54.79	2519.36	1.3	840.797	3	171.03	F5:35067	3	129	151	Y			151	Q1HR19|Q1HR19_AEDAE	R.AGQTVISLQYGSNKGATQSGINFGNTR.H	Y	58.06	2768.38	0.4	923.802	3	101.63	F8:16087	4	160	186	N
	8	Q1HQZ5|Q1HQZ5_AEDAE	R.ARFEELNAD(+57.02)LFR.S	Y	41.76	1536.77	-0.3	769.391	2	110.09	F3:21723	1	300	311	Y			1	Q0IG02|Q0IG02_AEDAE	S.E(-18.01)MFAGGVVDLVK.K	Y	53.46	1245.64	0.1	623.829	2	151.07	F5:30881	3	280	291	Y			151	Q1HR19|Q1HR19_AEDAE	R.Q(-17.03)NLNSVVIC(+57.02)LQSLGR.K	Y	56.08	1682.88	0.8	842.447	2	170.74	F9:34548	1	117	131	Y
	8	Q1HQZ5|Q1HQZ5_AEDAE	R.QATKD(-18.01)AGTISGLNVLR.I	Y	41.42	1624.89	-0.2	542.637	3	82.48	F2:15183	3	156	171	Y			1	Q0IG02|Q0IG02_AEDAE	R.AHVHYVVTENGIANLFGK.T	Y	53.46	1968.02	-2.3	657.013	3	114.18	F5:22502	5	426	443	N			151	Q1HR19|Q1HR19_AEDAE	K.FGVPPQETFQTVDLWER.Q	Y	47.44	2048	-0.8	1025.01	2	146.05	F9:29792	8	100	116	N
	8	Q1HQZ5|Q1HQZ5_AEDAE	K.MKET(-2.02)AEAYLGK.T	N	40.32	1237.6	-0.4	413.541	3	38.36	F1:5910	1	127	137	Y			1	Q0IG02|Q0IG02_AEDAE	R.AAVADGRGDAVPIFLHEIPILFRR.K	Y	53.27	2632.46	0.2	878.494	3	158.69	F6:32801	15	129	152	N			151	Q1HR19|Q1HR19_AEDAE	N.SVVIC(+57.02)LQSLGR.K	Y	44.71	1230.68	1.2	616.346	2	110.66	F8:17639	3	121	131	Y
	8	Q1HQZ5|Q1HQZ5_AEDAE	L.LDVTPLSLGIETAGGVMSVLIKR.N	Y	39	2368.34	0.2	790.454	3	172.39	F2:34464	1	394	416	N			1	Q0IG02|Q0IG02_AEDAE	R.AHVHYVVTEN(+.98)GIANLFGKTLR.Q	Y	53.09	2339.24	0.9	780.754	3	117.1	F6:23489	3	426	446	Y			151	Q1HR19|Q1HR19_AEDAE	M.S(+42.01)VNRAPKSGFAAEAQR.K	Y	43.78	1729.89	1	865.951	2	43.34	F7:5336	5	2	17	Y
	8	Q1HQZ5|Q1HQZ5_AEDAE	K.NQVAMNPTNTIFDAKRLIGR.K	Y	38.99	2258.2	0.1	753.739	3	120.63	F3:24162	3	57	76	N			1	Q0IG02|Q0IG02_AEDAE	R.AALENSKVIVAQVNKQMPR.T	Y	52.94	2095.16	1.2	699.394	3	84.61	F6:15794	5	184	202	N			151	Q1HR19|Q1HR19_AEDAE	K.S(+43.01)GFAAEAQR.K	Y	43.35	978.452	0.3	490.233	2	48.76	F9:7983	2	9	17	Y
	8	Q1HQZ5|Q1HQZ5_AEDAE	R.LIGDAAKNQVAMNPTNTIFDAKR.L	Y	38.22	2487.29	-2.4	830.102	3	94.17	F1:19442	2	50	72	N			1	Q0IG02|Q0IG02_AEDAE	R.MYSGFGGQVDFIR.G	Y	52.27	1475.69	0.5	738.851	2	120.3	F4:24541	2	372	384	N			86	A0A1S4EYP3|A0A1S4EYP3_AEDAE	K.ALEAEVMQLSEDFASSER.A	Y	93.14	2010.92	-0.2	1006.47	2	165.72	F7:27173	5	1690	1707	N
	8	Q1HQZ5|Q1HQZ5_AEDAE	K.NFFPEEISSMVLTK(+43.01).M	Y	38.17	1683.82	1	842.917	2	141.22	F3:28716	3	113	126	Y			1	Q0IG02|Q0IG02_AEDAE	K.VIVAQVNKQMPR.T	Y	51.46	1381.79	0.6	691.901	2	45.01	F4:7166	1	191	202	N			86	A0A1S4EYP3|A0A1S4EYP3_AEDAE	K.LSELETAQR.T	Y	67.59	1045.54	-0.3	523.777	2	35.5	F9:4739	2	1807	1815	N
	8	Q1HQZ5|Q1HQZ5_AEDAE	R.LIGDAAKNQVAMNPTNTIFDAK.R	Y	37.54	2331.19	1.3	778.071	3	104.13	F1:21884	6	50	71	N			1	Q0IG02|Q0IG02_AEDAE	R.SK(+57.02)SLFMGGNVR.A	Y	51.07	1251.64	1.2	626.828	2	49.53	F4:8282	3	118	128	Y			86	A0A1S4EYP3|A0A1S4EYP3_AEDAE	R.IATLEEELEEEQSNAELLVDR.N	Y	49.29	2429.18	-2.8	1215.59	2	159.48	F7:26086	3	1744	1764	N
	8	Q1HQZ5|Q1HQZ5_AEDAE	R.ARFEELNAD(-18.01)LFR.S	Y	37.15	1461.74	0.9	731.876	2	113.89	F1:24268	2	300	311	Y			1	Q0IG02|Q0IG02_AEDAE	R.AHVH(+57.02)YVVTEN(+.98)GIANLFGK.T	Y	46.27	2026.03	1.1	676.35	3	112.89	F6:22472	1	426	443	Y			86	A0A1S4EYP3|A0A1S4EYP3_AEDAE	R.NSFNDPATQAEWTQK.R	Y	39.51	1735.78	2.9	868.9	2	78.22	F9:14741	2	21	35	N
	8	Q1HQZ5|Q1HQZ5_AEDAE	K.NQVAMNPTNTIFDAKR.L	Y	36.98	1818.9	1.2	607.31	3	83.44	F1:16817	6	57	72	N			1	Q0IG02|Q0IG02_AEDAE	R.AYELIQIAHPDHREALEK.A	Y	46.23	2132.1	0.9	711.708	3	76.07	F5:13687	4	449	466	N			87	Q17L97|Q17L97_AEDAE	K.ALEAEVMQLSEDFASSER.A	Y	93.14	2010.92	-0.2	1006.47	2	165.72	F7:27173	5	1722	1739	N
	8	Q1HQZ5|Q1HQZ5_AEDAE	R.I(+43.01)INEPTAAAIAYGLDKK.T	N	35.96	1829.99	0.1	916.002	2	144.21	F3:29341	3	172	188	Y			1	Q0IG02|Q0IG02_AEDAE	K.SLFMGGN(+.98)VR.A	Y	45.84	980.475	0.8	491.245	2	84.76	F5:15612	1	120	128	Y			87	Q17L97|Q17L97_AEDAE	K.LSELETAQR.T	Y	67.59	1045.54	-0.3	523.777	2	35.5	F9:4739	2	1839	1847	N
	8	Q1HQZ5|Q1HQZ5_AEDAE	M.A(+42.01)KAPAVGIDLGTTYSC(+57.02).V	Y	35.92	1664.81	0.3	833.412	2	112.47	F2:21986	1	2	17	Y			1	Q0IG02|Q0IG02_AEDAE	R.AHVHYVVTE(+57.02)N(+.98)GIANLFGK.T	Y	45.18	2026.03	0.8	1014.02	2	111.93	F6:22242	2	426	443	Y			87	Q17L97|Q17L97_AEDAE	R.IATLEEELEEEQSNAELLVDR.N	Y	49.29	2429.18	-2.8	1215.59	2	159.48	F7:26086	3	1776	1796	N
	8	Q1HQZ5|Q1HQZ5_AEDAE	R.ARFEELN(-17.03)ADLFR.S	Y	35.62	1462.72	1	488.581	3	109.57	F1:23212	1	300	311	Y			1	Q0IG02|Q0IG02_AEDAE	R.AHVH(+57.02)YVVTEN(+.98)GIANLFGKTLR.Q	Y	45.09	2396.26	-0.1	799.76	3	116.86	F6:23432	4	426	446	Y			87	Q17L97|Q17L97_AEDAE	R.NSFNDPATQAEWTQK.R	Y	39.51	1735.78	2.9	868.9	2	78.22	F9:14741	2	21	35	N
	138	A0A1S4FZ89|A0A1S4FZ89_AEDAE	R.GITADDVLTALATAAVAQSAAQNQR.R	Y	125.36	2455.27	0.7	1228.64	2	171.11	F2:34157	7	25	49	N			1	Q0IG02|Q0IG02_AEDAE	K.IVPTLK(+57.02)PGAGVVTSR.A	Y	42.72	1550.91	1.5	776.466	2	62.47	F4:11339	4	411	425	Y			14	J9HYM2|J9HYM2_AEDAE	K.AGIQLSDTFVK.L	Y	63.56	1177.63	0.6	589.825	2	99.64	F7:15542	4	296	306	N
	138	A0A1S4FZ89|A0A1S4FZ89_AEDAE	M.PLVPILFRDWMDDC(+57.02)WDSPLR.T	Y	78.89	2530.21	0.5	844.412	3	171.19	F2:34176	3	2	21	Y			1	Q0IG02|Q0IG02_AEDAE	R.M(+15.99)Y(-18.01)SGFGGQVDFIR.G	Y	42.16	1473.67	0.7	737.843	2	116.7	F6:23393	2	372	384	Y			14	J9HYM2|J9HYM2_AEDAE	K.VVSNASC(+57.02)TTNC(+57.02)LAPLAK.V	Y	60.46	1804.88	0.2	903.448	2	68.47	F7:10215	4	143	159	Y
	138	A0A1S4FZ89|A0A1S4FZ89_AEDAE	R.TSRGITADDVLTALATAAVAQSAAQNQR.R	Y	74.82	2799.45	1.9	934.158	3	169.88	F3:34419	3	22	49	N			1	Q0IG02|Q0IG02_AEDAE	K.IVPTLK(+114.04)PGAGVVTSR.A	Y	40.94	1607.94	1	804.976	2	64.25	F4:11744	1	411	425	Y			14	J9HYM2|J9HYM2_AEDAE	R.DGRGAGQNIIPAATGAAK.A	Y	54.44	1666.88	-0.2	834.445	2	49.56	F9:8183	8	195	212	N
	138	A0A1S4FZ89|A0A1S4FZ89_AEDAE	A.LATAAVAQSAAQNQR.R	Y	66.12	1498.79	1.6	750.401	2	39.87	F1:6280	2	35	49	N			1	Q0IG02|Q0IG02_AEDAE	R.S(+57.02)KSLFMGGNVR.A	Y	40.78	1251.64	-0.6	626.827	2	51.5	F5:8354	2	118	128	Y			14	J9HYM2|J9HYM2_AEDAE	K.LISWYDNEFGYSNR.V	Y	53.81	1762.8	1	882.406	2	131.27	F8:21327	4	307	320	N
	138	A0A1S4FZ89|A0A1S4FZ89_AEDAE	M.P(+57.02)LVPILFRDWMDDC(+57.02)WDSPLR.T	Y	59.42	2587.24	1.9	863.421	3	171.68	F3:34846	3	2	21	Y			1	Q0IG02|Q0IG02_AEDAE	R.IVGSFLIGTK(+57.02).K	Y	40.71	1090.64	0.2	546.327	2	101.47	F4:20170	2	307	316	Y			14	J9HYM2|J9HYM2_AEDAE	R.GAGQNIIPAATGAAK.A	Y	47.72	1338.73	0.6	670.37	2	54.49	F9:9371	4	198	212	N
	138	A0A1S4FZ89|A0A1S4FZ89_AEDAE	R.GITADDVLTALATAAVAQSAAQNQRR.N	Y	55.5	2611.37	0.9	871.464	3	170.38	F2:33987	2	25	50	N			1	Q0IG02|Q0IG02_AEDAE	R.KPTYTTAEEAVK.V	Y	40.65	1336.69	0.1	669.351	2	34.77	F6:4334	2	47	58	N			14	J9HYM2|J9HYM2_AEDAE	K.IGIN(+.98)GFGR.I	Y	47.7	833.439	0	417.727	2	72.07	F9:13422	8	4	11	Y
	138	A0A1S4FZ89|A0A1S4FZ89_AEDAE	R.TIQIVQTGQPVKR.L	Y	54.38	1466.86	0.6	734.436	2	45.53	F1:7681	6	164	176	N			1	Q0IG02|Q0IG02_AEDAE	K.SGDVVFVQGAAATPIHLLDAMTK.H	Y	39.61	2340.21	1.1	781.08	3	159.68	F5:32701	1	62	84	N			14	J9HYM2|J9HYM2_AEDAE	K.VVSNASC(+57.02)TTNC(+57.02)LAPLAK(+57.02).V	Y	44.99	1861.9	4.2	931.962	2	70.02	F8:10509	3	143	159	Y
	138	A0A1S4FZ89|A0A1S4FZ89_AEDAE	R.G(+57.02)ITADDVLTALATAAVAQSAAQNQR.R	Y	51.85	2512.29	0.3	838.437	3	171.13	F2:34161	2	25	49	Y			1	Q0IG02|Q0IG02_AEDAE	R.KPTYTTAEEAVKVIK.S	Y	39.6	1676.93	1.3	559.986	3	63.55	F6:11055	2	47	61	N			14	J9HYM2|J9HYM2_AEDAE	R.DGRGAGQNIIPAATGAAK(+57.02).A	Y	44.22	1723.9	0.8	862.956	2	49.95	F9:8283	9	195	212	Y
	138	A0A1S4FZ89|A0A1S4FZ89_AEDAE	R.TIQIVQTGQPVR(sub K).R	Y	47.95	1338.76	0.3	670.389	2	63.09	F2:10710	3	164	175	N			40	Q1HR57|Q1HR57_AEDAE	K.GLKLSFDGSFAPQTGSK.T	Y	97.5	1738.89	1.2	870.453	2	103.33	F5:19916	5	93	109	N			14	J9HYM2|J9HYM2_AEDAE	A.SC(+57.02)TTNC(+57.02)LAPLAK.V	Y	43.98	1334.63	0	668.323	2	53.91	F9:9236	1	148	159	Y
	138	A0A1S4FZ89|A0A1S4FZ89_AEDAE	R.GITADDVLTALATA.A	Y	43.06	1330.7	0.7	666.357	2	170.89	F3:34656	2	25	38	N			40	Q1HR57|Q1HR57_AEDAE	K.VNNQSQIGLGYQQK.L	Y	91.34	1575.8	1.1	788.908	2	49.06	F4:8160	4	236	249	N			14	J9HYM2|J9HYM2_AEDAE	E.STGVFTTIDK(+14.02)(+57.02).A	Y	42.66	1138.59	0	570.301	2	77.28	F9:14531	5	95	104	Y
	138	A0A1S4FZ89|A0A1S4FZ89_AEDAE	R.YMLPEGHDANQVVS.S	N	41.17	1558.71	1.2	780.362	2	73.42	F1:14431	2	126	139	N			40	Q1HR57|Q1HR57_AEDAE	R.AKVNNQSQIGLGYQQK.L	Y	89.33	1774.93	0.7	888.474	2	41.62	F6:5888	4	234	249	N			14	J9HYM2|J9HYM2_AEDAE	K.AVGKVIPALDGK.L	Y	41.05	1166.7	0.3	584.359	2	55.44	F9:9608	1	213	224	N
	138	A0A1S4FZ89|A0A1S4FZ89_AEDAE	L.QINLDVQQFAPEEISVK.A	N	40.1	1957.02	0.5	979.516	2	132.26	F3:26818	2	80	96	N			40	Q1HR57|Q1HR57_AEDAE	M.APPAYADLGKQAR.D	Y	72.27	1356.71	0.9	679.365	2	45.9	F6:6897	4	2	14	N			14	J9HYM2|J9HYM2_AEDAE	K.VINDNFGILEGLMTTVHATTATQK.T	Y	40.97	2573.32	0.1	858.779	3	169.88	F9:34349	1	160	183	N
	138	A0A1S4FZ89|A0A1S4FZ89_AEDAE	I.NLDVQQFAPEEISVK.A	N	38.91	1715.87	0.8	858.944	2	118.02	F3:23561	3	82	96	N			40	Q1HR57|Q1HR57_AEDAE	K.LSFDGSFAPQTGSK.T	Y	62.51	1440.69	-0.3	721.351	2	91.94	F6:17533	2	96	109	N			14	J9HYM2|J9HYM2_AEDAE	R.VVDLIK.Y	Y	40.29	685.437	-0.4	343.726	2	49.97	F9:8288	1	321	326	N
	138	A0A1S4FZ89|A0A1S4FZ89_AEDAE	R.YMLPEGHDANQVVSSLSSDGILTVSAPK.K	Y	38.87	2914.44	1.5	972.488	3	137.38	F2:27340	2	126	153	N			40	Q1HR57|Q1HR57_AEDAE	K.SFNTGGHKIGVALELEA	Y	61.68	1741.9	0.9	871.958	2	102.22	F5:19649	6	266	282	N			14	J9HYM2|J9HYM2_AEDAE	R.VVDLIKYMQTKD	Y	39.99	1451.77	0.4	726.892	2	112	F8:17879	4	321	332	N
	138	A0A1S4FZ89|A0A1S4FZ89_AEDAE	R.YMLPEGHDANQVVSSL.S	N	36.44	1758.82	2.4	880.422	2	113	F1:24051	1	126	141	N			40	Q1HR57|Q1HR57_AEDAE	R.AKVNN(+.98)QSQIGLGYQQK.L	Y	61.04	1775.92	0.4	592.98	3	45.2	F5:6874	2	234	249	Y			14	J9HYM2|J9HYM2_AEDAE	K.VVSN(+.98)ASC(+57.02)TTNC(+57.02)LAPLAK.V	Y	39.31	1805.87	-0.4	903.939	2	76.6	F9:14391	1	143	159	Y
	14	J9HYM2|J9HYM2_AEDAE	K.VVSNASC(+57.02)TTNC(+57.02)LAPLAK.V	Y	79.09	1804.88	-1.2	903.447	2	64.23	F1:12286	4	143	159	Y			40	Q1HR57|Q1HR57_AEDAE	M.APPAYADLGK(+57.02)QAR.D	Y	60.71	1413.74	0.6	707.876	2	45.41	F4:7265	2	2	14	Y			78	Q17AK0|Q17AK0_AEDAE	K.LASGKLAVGAVGNLSSVPYLC(+57.02)SLN	Y	81.09	2389.27	0.9	1195.64	2	146.8	F8:23992	7	418	441	Y
	14	J9HYM2|J9HYM2_AEDAE	R.DGRGAGQNIIPAATGAAK.A	Y	76.34	1666.88	1.1	834.446	2	49.7	F1:8714	6	195	212	N			40	Q1HR57|Q1HR57_AEDAE	L.SFDGSFAPQTGSK.T	Y	60.09	1327.6	0.3	664.81	2	59.54	F6:10104	3	97	109	N			78	Q17AK0|Q17AK0_AEDAE	R.SLNVSDADVARGK.A	Y	79.42	1330.68	-0.1	666.349	2	42.26	F9:6383	3	350	362	N
	14	J9HYM2|J9HYM2_AEDAE	K.LISWYDNEFGYSNR.V	Y	64.43	1762.8	-0.1	882.405	2	128.11	F1:27735	2	307	320	N			40	Q1HR57|Q1HR57_AEDAE	K.L(+57.02)SFDGSFAPQTGSK.T	Y	56.67	1497.71	-0.3	749.862	2	92.94	F4:18214	7	96	109	Y			78	Q17AK0|Q17AK0_AEDAE	R.SLNVSDADVAR.G	Y	66.99	1145.57	1	573.792	2	52.49	F7:7146	3	350	360	N
	14	J9HYM2|J9HYM2_AEDAE	K.AGIQLSDTFVKLISWYDNEFGYSNR.V	Y	62.96	2922.42	2.4	975.149	3	171.66	F3:34841	1	296	320	N			40	Q1HR57|Q1HR57_AEDAE	K.FGLGAKYDLDKDAC(+57.02)VR.A	Y	54.26	1826.9	0.6	609.974	3	79.16	F5:14352	6	218	233	Y			78	Q17AK0|Q17AK0_AEDAE	K.TATTFGITR.N	Y	54.81	966.513	1	484.264	2	52.4	F9:8871	3	90	98	N
	14	J9HYM2|J9HYM2_AEDAE	K.AGIQLSDTFVK.L	Y	60.63	1177.63	0.3	589.825	2	97.01	F1:20139	3	296	306	N			40	Q1HR57|Q1HR57_AEDAE	R.AKVN(+.98)NQSQIGLGYQQK.L	Y	51.42	1775.92	0.4	592.98	3	44.61	F4:7067	1	234	249	Y			78	Q17AK0|Q17AK0_AEDAE	R.S(+57.02)LNVSDADVAR.G	Y	53.85	1202.59	-1.8	602.301	2	52.54	F9:8906	4	350	360	Y
	14	J9HYM2|J9HYM2_AEDAE	R.GAGQNIIPAATGAAK.A	Y	58.59	1338.73	0.5	670.37	2	53.51	F1:9680	3	198	212	N			40	Q1HR57|Q1HR57_AEDAE	L.SFDGSFAPQTGSKTGR.F	Y	51.23	1641.77	0.7	821.895	2	48.75	F4:8082	2	97	112	N			78	Q17AK0|Q17AK0_AEDAE	R.S(+57.02)LNVSDADVARGK.A	Y	50.93	1387.71	-0.1	694.86	2	43.51	F9:6690	1	350	362	Y
	14	J9HYM2|J9HYM2_AEDAE	E.STGVFTTIDK(+14.02)(+57.02).A	Y	58.55	1138.59	0.8	570.301	2	79.13	F3:14628	3	95	104	Y			40	Q1HR57|Q1HR57_AEDAE	K.VNNQSQIGLGYQQK(+57.02).L	Y	51.17	1632.82	-0.4	817.418	2	49.74	F6:7837	4	236	249	Y			78	Q17AK0|Q17AK0_AEDAE	R.NAAGLSTKTATTFGITR.N	Y	43.67	1708.91	0.1	855.463	2	73.22	F9:13678	6	82	98	N
	14	J9HYM2|J9HYM2_AEDAE	K.AIPWGKAGAEYIVE.S	Y	58.48	1502.78	0.7	752.396	2	117.66	F3:23476	3	81	94	N			40	Q1HR57|Q1HR57_AEDAE	M.A(+57.02)PPAYADLGKQAR.D	Y	50.54	1413.74	0.4	707.876	2	46.06	F5:7081	4	2	14	Y			67	A0A0P6IUV3|A0A0P6IUV3_AEDAE	K.VQQTVQDIFGR.T	Y	76.61	1289.67	0.4	645.844	2	94.26	F7:14656	4	383	393	N
	14	J9HYM2|J9HYM2_AEDAE	L.ISWYDNEFGYSNR.V	Y	58.02	1649.71	1.4	825.864	2	116.28	F1:24854	3	308	320	N			40	Q1HR57|Q1HR57_AEDAE	K.VNNQ(+.98)SQIGLGYQQK.L	Y	50.4	1576.78	-1.6	789.398	2	54.64	F6:9003	2	236	249	Y			67	A0A0P6IUV3|A0A0P6IUV3_AEDAE	R.QAVTNSANTFYATK.R	Y	68.78	1514.74	0.5	758.376	2	57.22	F8:7998	4	95	108	N
	14	J9HYM2|J9HYM2_AEDAE	R.AAVDKGAQVVAVNDPFIGVDYM(-29.99).V	Y	56.65	2248.14	0	1125.08	2	126.7	F1:27393	6	19	40	Y			40	Q1HR57|Q1HR57_AEDAE	K.VNN(+.98)QSQIGLGYQQK.L	Y	50.32	1576.78	0.8	789.4	2	54.15	F4:9389	3	236	249	Y			67	A0A0P6IUV3|A0A0P6IUV3_AEDAE	R.Q(-17.03)AVTNSANTFYATKR.L	Y	67.36	1653.81	0.9	827.914	2	66.6	F9:12214	3	95	109	Y
	14	J9HYM2|J9HYM2_AEDAE	K.VINDNFGILEGLMTTV.H	Y	54.61	1734.89	1	868.451	2	172.42	F1:37531	2	160	175	N			40	Q1HR57|Q1HR57_AEDAE	K.LSFDGSFAPQTGSKTGR.F	Y	50.25	1754.86	1.2	878.438	2	80.29	F6:14787	3	96	112	N			67	A0A0P6IUV3|A0A0P6IUV3_AEDAE	R.Q(+.98)AVTNSANTFYATKR.L	Y	57.07	1671.82	5.6	558.284	3	47.56	F7:6086	1	95	109	Y
	14	J9HYM2|J9HYM2_AEDAE	R.DGRGAGQNIIPAATGAAKAVGK.V	Y	54.28	2022.1	1.4	675.04	3	70.53	F2:12413	8	195	216	N			40	Q1HR57|Q1HR57_AEDAE	K.YDLDKDAC(+57.02)VR.A	Y	49.51	1253.57	0.4	418.865	3	42.68	F5:6281	6	224	233	Y			67	A0A0P6IUV3|A0A0P6IUV3_AEDAE	R.QAVT(-18.01)NSANTFYATKR.L	Y	54.39	1652.83	-1.1	551.949	3	45	F9:7049	2	95	109	Y
	14	J9HYM2|J9HYM2_AEDAE	R.VVDLIKYMQTKD	Y	53.73	1451.77	-0.3	726.892	2	109.75	F3:21641	4	321	332	N			40	Q1HR57|Q1HR57_AEDAE	R.C(+57.02)N(-17.03)DRLETAVQLSWASGSNATKFGLGAK.Y	Y	46.64	2863.39	0.2	955.472	3	142.28	F6:29254	1	197	223	Y			67	A0A0P6IUV3|A0A0P6IUV3_AEDAE	K.DAGQIAGLNVLR.V	Y	52.58	1225.68	0.8	613.847	2	105.53	F7:16570	4	195	206	N
	14	J9HYM2|J9HYM2_AEDAE	K.VVSNASC(+57.02)TTNC(+57.02)LAPLAK(+57.02).V	Y	51.98	1861.9	1.9	931.96	2	64.51	F1:12355	5	143	159	Y			40	Q1HR57|Q1HR57_AEDAE	A.PPAYADLGKQAR.D	Y	45.82	1285.68	0.3	643.846	2	46.07	F5:7084	4	3	14	N			67	A0A0P6IUV3|A0A0P6IUV3_AEDAE	R.Q(-17.03)AVTNSANTFYATK(+57.02)R.L	Y	50.58	1710.83	0.7	856.424	2	66.95	F9:12292	4	95	109	Y
	14	J9HYM2|J9HYM2_AEDAE	K.IGIN(+.98)GFGR.I	Y	51.87	833.439	0.3	417.727	2	81.78	F1:16416	5	4	11	Y			40	Q1HR57|Q1HR57_AEDAE	M.APPAYADLGK.Q	Y	44.75	1001.52	0.8	501.767	2	52.15	F6:8398	4	2	11	N			67	A0A0P6IUV3|A0A0P6IUV3_AEDAE	R.AKLEQLVGDLIK.R	Y	48.17	1325.79	0.5	663.904	2	133.48	F8:21778	3	337	348	N
	14	J9HYM2|J9HYM2_AEDAE	R.AAVDKGAQVVAVNDPFIGVDYM.V	Y	50.84	2278.13	-0.8	1140.07	2	146.19	F2:29182	4	19	40	N			40	Q1HR57|Q1HR57_AEDAE	L.SFDGSFAPQTGSK(+57.02).T	Y	44.24	1384.63	0.8	693.321	2	58.35	F4:10363	2	97	109	Y			67	A0A0P6IUV3|A0A0P6IUV3_AEDAE	K.ALSDAEVAKSDIGEVLLVGGMSR.M	Y	47.57	2316.2	1.1	773.075	3	147.49	F8:24121	6	357	379	N
	14	J9HYM2|J9HYM2_AEDAE	R.AAVDKGAQVVAVNDPFIGVD.Y	Y	49.28	1984.03	0.8	993.021	2	121.63	F3:24396	6	19	38	N			40	Q1HR57|Q1HR57_AEDAE	K.LSFDGSFAPQTGSK(+57.02)TGR.F	Y	44.19	1811.88	1.9	906.949	2	79.73	F4:15196	3	96	112	Y			67	A0A0P6IUV3|A0A0P6IUV3_AEDAE	R.QAVTNSANTFYATK(+57.02).R	Y	46.87	1571.76	0.9	786.887	2	55.43	F7:7775	7	95	108	Y
	14	J9HYM2|J9HYM2_AEDAE	M.S(+42.01)KIGIN(+.98)GFGR.I	Y	48.36	1090.58	0.8	546.296	2	85.21	F2:15829	11	2	11	Y			40	Q1HR57|Q1HR57_AEDAE	K.GLKLSFDGSFAPQTGSKTGR.F	Y	43.45	2053.06	0.6	685.361	3	92.32	F4:18078	5	93	112	N			67	A0A0P6IUV3|A0A0P6IUV3_AEDAE	R.QAVTNSANTFYATKR.L	Y	43.87	1670.84	-0.8	836.425	2	44.8	F9:7002	6	95	109	N
	14	J9HYM2|J9HYM2_AEDAE	R.AAVDKGAQVVAVNDPFIGVDYMVY.L	Y	48.31	2540.26	1.7	1271.14	2	161.92	F1:35350	2	19	42	N			40	Q1HR57|Q1HR57_AEDAE	K.LSFDGSFAPQTGSK(+57.02).T	Y	42.95	1497.71	0.8	749.863	2	91.95	F6:17535	4	96	109	Y			67	A0A0P6IUV3|A0A0P6IUV3_AEDAE	K.Q(-17.03)AKVIENAEGAR.T	Y	41.26	1267.65	1.5	634.834	2	53.24	F9:9077	4	61	72	Y
	14	J9HYM2|J9HYM2_AEDAE	R.D(+43.01)GRGAGQNIIPAATGAAK.A	Y	47.3	1709.88	0.6	855.948	2	64.17	F3:11334	1	195	212	Y			40	Q1HR57|Q1HR57_AEDAE	R.AKVNNQSQIGLGYQQKLR.D	Y	42.52	2044.12	0.7	682.38	3	50.13	F5:8034	3	234	251	N			67	A0A0P6IUV3|A0A0P6IUV3_AEDAE	R.QAVTNSANTFYATK(+114.04)R.L	Y	41.25	1784.88	1.5	893.449	2	45.45	F9:7160	2	95	109	Y
	14	J9HYM2|J9HYM2_AEDAE	K.LISWYDNEFGYSNRVVD.L	Y	46.87	2075.96	0.6	1038.99	2	137.51	F2:27372	7	307	323	N			40	Q1HR57|Q1HR57_AEDAE	M.APPAYADLGK(+57.02).Q	Y	40.77	1058.54	0.9	530.278	2	50.81	F6:8080	1	2	11	Y			67	A0A0P6IUV3|A0A0P6IUV3_AEDAE	R.QAVTNSANTFYATK(+114.04).R	Y	40.71	1628.78	2.9	815.399	2	55.56	F7:7805	3	95	108	Y
	14	J9HYM2|J9HYM2_AEDAE	K.VVSN(+.98)ASC(+57.02)TTNC(+57.02)LAPLAK.V	Y	46.34	1805.87	1.5	903.941	2	76.93	F2:13910	4	143	159	Y			41	Q16S79|Q16S79_AEDAE	R.TSQLLDQHFGSGISGDDLLTALTTAAAAQSALQNQR.R	Y	90.02	3698.85	1.4	1233.96	3	170.24	F4:35129	5	22	57	N			67	A0A0P6IUV3|A0A0P6IUV3_AEDAE	R.QAVTN(+.98)SANTFYATKR.L	Y	40.33	1671.82	-0.9	558.281	3	49.8	F8:6380	3	95	109	Y
	14	J9HYM2|J9HYM2_AEDAE	K.LISWYDNEFGYSNRVVDLIK.Y	Y	45.86	2430.22	-1.2	1216.12	2	153.17	F1:33622	6	307	326	N			41	Q16S79|Q16S79_AEDAE	R.DWWDDC(+57.02)WDTPLR.T	N	77.3	1663.67	0.6	832.844	2	158.57	F6:32772	3	10	21	Y			67	A0A0P6IUV3|A0A0P6IUV3_AEDAE	R.QAVTNSANTFYATK(+43.01)R.L	Y	39.66	1713.84	-0.3	857.929	2	63.01	F9:11388	2	95	109	Y
	14	J9HYM2|J9HYM2_AEDAE	K.VINDNFGILEGLMTTVHATTATQK.T	Y	45.7	2573.32	1.2	858.78	3	169.73	F3:34387	1	160	183	N			41	Q16S79|Q16S79_AEDAE	R.RYVLPAGHDC(+57.02)NQIVSSLSSDGILTVTAPK.K	Y	72.43	3097.59	0.2	1033.54	3	126.87	F6:25796	9	133	161	Y			54	Q17HW3|Q17HW3_AEDAE	K.TLTTGPLSADTEVIVGC(+57.02)PAPYLTLAR.S	Y	92.83	2715.42	0.8	1358.72	2	154.75	F9:31488	1	26	51	Y
	14	J9HYM2|J9HYM2_AEDAE	K.VINDNFGILEG.L	Y	44.52	1189.6	0.3	595.806	2	127.82	F3:25810	3	160	170	N			41	Q16S79|Q16S79_AEDAE	R.TSQLLDQHFGSGISGDDLLTALTTAAAAQSALQNQRR.S	Y	67.48	3854.95	-0.1	1285.99	3	169.51	F6:35066	9	22	58	N			54	Q17HW3|Q17HW3_AEDAE	R.SQLPDSVGVAAQNC(+57.02)YK.V	Y	76.5	1735.82	0.8	868.918	2	72.3	F9:13472	3	52	67	Y
	14	J9HYM2|J9HYM2_AEDAE	R.AAVDKGAQVVAVNDPFIGVDYM(-48.00).V	Y	44.27	2230.13	0.6	1116.07	2	135.72	F3:27579	7	19	40	Y			41	Q16S79|Q16S79_AEDAE	A.LTTAAAAQSALQNQR.R	N	62.6	1542.81	0.2	772.413	2	59.44	F5:10071	6	43	57	N			54	Q17HW3|Q17HW3_AEDAE	K.TLTTGPLSADTE(+57.02)VIVGC(+57.02)PAPYLTLAR.S	Y	61.67	2772.44	-1.6	925.151	3	155.51	F8:25521	2	26	51	Y
	14	J9HYM2|J9HYM2_AEDAE	K.TVDGPSGKLWR.D	Y	41.14	1214.64	0.8	608.328	2	52.46	F1:9419	1	184	194	N			41	Q16S79|Q16S79_AEDAE	S.SLSSDGILTVTAPK.K	N	62.27	1387.76	0.4	694.885	2	93.94	F4:18445	3	148	161	N			54	Q17HW3|Q17HW3_AEDAE	R.IQYGGSVTAANC(+57.02)R.E	Y	61	1395.66	1.3	698.836	2	42.77	F9:6510	3	205	217	Y
	14	J9HYM2|J9HYM2_AEDAE	C.TTNC(+57.02)LAPLAK.V	Y	41.06	1087.57	0.1	544.792	2	48.97	F1:8536	1	150	159	Y			41	Q16S79|Q16S79_AEDAE	R.NSSLAARQDSGSTVNV.S	Y	58.25	1604.78	-0.1	803.395	2	44.99	F5:6823	3	67	82	N			54	Q17HW3|Q17HW3_AEDAE	R.I(+57.02)QYGGSVTAANC(+57.02)R.E	Y	54.41	1452.68	-1	727.346	2	43.21	F9:6618	3	205	217	Y
	14	J9HYM2|J9HYM2_AEDAE	L.ISWYDNEFGYSNRVVD.L	Y	38.05	1962.87	0	982.445	2	127.2	F1:27514	1	308	323	N			41	Q16S79|Q16S79_AEDAE	L.TTAAAAQSALQNQR.R	N	57.85	1429.73	0.3	715.871	2	39.62	F4:5869	3	44	57	N			54	Q17HW3|Q17HW3_AEDAE	R.SQLPDSVGVAAQNC(+57.02)YKVAK.G	Y	45.82	2034.02	0.5	1018.02	2	75.98	F7:11590	5	52	70	Y
	14	J9HYM2|J9HYM2_AEDAE	R.DGRGAGQNIIPAATGA.A	Y	37.84	1467.74	0.3	734.879	2	66.44	F1:12817	6	195	210	N			41	Q16S79|Q16S79_AEDAE	R.DWWDDC(+57.02)WDTPLRTSQL.L	N	56.52	2092.89	0.7	1047.46	2	166.77	F5:34140	1	10	25	Y			79	Q16JF9|Q16JF9_AEDAE	R.DWWDDC(+57.02)WDTPLR.T	N	69.42	1663.67	0.6	832.844	2	158.8	F9:32228	2	10	21	Y
	14	J9HYM2|J9HYM2_AEDAE	M.S(+42.01)KIGINGFGR.I	Y	37	1089.59	0.6	545.804	2	81.33	F2:14929	2	2	11	Y			41	Q16S79|Q16S79_AEDAE	V.SDDKFQINLDVQQFAPEEISVK.A	N	54.11	2549.26	0.8	850.763	3	140.09	F5:28448	6	83	104	N			79	Q16JF9|Q16JF9_AEDAE	R.TSQLLNQHFGSGISADD.L	Y	64.43	1788.83	-0.2	895.421	2	92.71	F9:18093	1	22	38	N
	1	Q0IG02|Q0IG02_AEDAE	R.AAVADGRGDAVPIFLHEIPILFR.R	Y	85.09	2476.36	1.7	826.462	3	169.96	F2:33885	13	129	151	N			41	Q16S79|Q16S79_AEDAE	R.YNRPWRNSSLAAR.Q	N	50.05	1589.82	0.3	530.947	3	40.05	F4:5972	4	61	73	N			79	Q16JF9|Q16JF9_AEDAE	M.S(+42.01)LIPIVFRDWWDDC(+57.02)WDTPLR.T	N	56.76	2631.26	-3.1	1316.63	2	173.2	F8:28744	1	2	21	Y
	1	Q0IG02|Q0IG02_AEDAE	R.AHVHYVVTEN(+.98)GIANLFGK.T	Y	73.96	1969.01	-0.6	985.51	2	111.43	F1:23667	11	426	443	Y			41	Q16S79|Q16S79_AEDAE	L.SSDGILTVTAPK.K	N	49.69	1187.64	1	594.828	2	71.13	F6:12760	4	150	161	N			79	Q16JF9|Q16JF9_AEDAE	K.AIPIVQTGQPAK.L	N	53.91	1221.71	0.7	611.862	2	55.33	F9:9582	1	172	183	N
	1	Q0IG02|Q0IG02_AEDAE	R.SKSLFMGGNVR.A	Y	73.94	1194.62	-0.3	598.316	2	53.4	F2:8454	7	118	128	N			41	Q16S79|Q16S79_AEDAE	M.S(+42.01)LIPIVFRDWWDDC(+57.02)WDTPLR.T	N	49	2631.26	1.6	878.095	3	173.16	F6:35948	7	2	21	Y			79	Q16JF9|Q16JF9_AEDAE	R.YMLPEGHDANQVVSSLSSDGILTVTAPK.K	Y	51.07	2928.45	1.7	977.16	3	141.29	F9:28825	2	134	161	N
	1	Q0IG02|Q0IG02_AEDAE	R.AALENSKVIVAQVNK.Q	Y	69.64	1582.9	0.4	792.46	2	53.78	F1:9752	4	184	198	N			41	Q16S79|Q16S79_AEDAE	A.A(+43.01)AAQSALQNQR.R	N	48.32	1199.6	0.2	600.808	2	42.79	F5:6308	2	47	57	Y			79	Q16JF9|Q16JF9_AEDAE	F.T(+43.01)MAAAAQSALQNQR.G	Y	47.05	1502.73	1	752.371	2	46.16	F9:7340	2	44	57	Y
	1	Q0IG02|Q0IG02_AEDAE	R.AHVHYVVTEN(+.98)GIANLFGKTLR.Q	Y	66.42	2339.24	0.4	780.754	3	116.44	F1:24892	6	426	446	Y			41	Q16S79|Q16S79_AEDAE	R.YVLPAGHDC(+57.02)NQIVSSLSSDGILTVTAPK.K	Y	47.54	2941.49	-0.8	981.502	3	134.25	F6:27447	11	134	161	Y			79	Q16JF9|Q16JF9_AEDAE	W.DDC(+57.02)WDTPLR.T	N	46.31	1176.49	0.4	589.251	2	84.64	F9:16140	3	13	21	Y
	1	Q0IG02|Q0IG02_AEDAE	R.GRIVGSFLIGTK.K	Y	66.36	1246.74	-0.1	624.377	2	92.12	F3:17537	2	305	316	N			41	Q16S79|Q16S79_AEDAE	R.TSQLLDQHFGSGISGDD.L	Y	47.12	1775.8	1.4	888.907	2	94.49	F4:18572	5	22	38	N			79	Q16JF9|Q16JF9_AEDAE	V.VSSLSSDGILTVTAPK.K	N	44.1	1573.86	1.6	787.937	2	99.19	F9:19662	2	146	161	N
	1	Q0IG02|Q0IG02_AEDAE	K.SLFMGGNVR.A	Y	64.7	979.491	0.5	490.753	2	74.7	F2:13399	6	120	128	N			41	Q16S79|Q16S79_AEDAE	L.TTAAAAQSALQN(+.98)QR.R	N	45.53	1430.71	-7.1	716.358	2	34.73	F4:4705	5	44	57	Y			79	Q16JF9|Q16JF9_AEDAE	R.D(+57.02)WWDDC(+57.02)WDTPLR.T	N	42.91	1720.69	0.6	861.355	2	159.34	F9:32335	1	10	21	Y
	1	Q0IG02|Q0IG02_AEDAE	R.IVGSFLIGTK.K	Y	64.6	1033.62	0.6	517.816	2	103.69	F3:20224	2	307	316	N			41	Q16S79|Q16S79_AEDAE	F.RDWWDDC(+57.02)WDTPLR.T	N	44.56	1819.77	0.5	910.894	2	136.86	F5:27712	5	9	21	Y			79	Q16JF9|Q16JF9_AEDAE	F.QINLDVQQFAPEEISVK.A	N	41.73	1957.02	3.7	979.519	2	132.11	F9:26932	2	88	104	N
	1	Q0IG02|Q0IG02_AEDAE	R.AH(+57.02)VHYVVTEN(+.98)GIANLFGK.T	Y	61.11	2026.03	1.4	1014.02	2	110.95	F1:23549	3	426	443	Y			41	Q16S79|Q16S79_AEDAE	R.RYVLPAGHDC(+57.02)NQI.V	Y	44.49	1541.74	1.3	771.879	2	57.11	F5:9606	5	133	145	Y			79	Q16JF9|Q16JF9_AEDAE	L.DVQQFAPEEISVK.A	N	41.58	1488.75	1	745.381	2	94.97	F9:18639	2	92	104	N
	1	Q0IG02|Q0IG02_AEDAE	R.AHVH(+57.02)YVVTEN(+.98)GIANLFGK.T	Y	61.11	2026.03	-1.4	1014.02	2	111.08	F1:23580	6	426	443	Y			41	Q16S79|Q16S79_AEDAE	I.VSSLSSDGILTVTAPK.K	N	42.41	1573.86	0.9	787.936	2	99.17	F5:18983	2	146	161	N			79	Q16JF9|Q16JF9_AEDAE	L.SSDGILTVTAPK.K	N	40.8	1187.64	0.5	594.827	2	70.56	F9:13101	2	150	161	N
	1	Q0IG02|Q0IG02_AEDAE	R.AYELIQIAHPDHREALEKAAFER.L	Y	59.89	2706.39	0.2	903.137	3	95.5	F2:18278	12	449	471	N			41	Q16S79|Q16S79_AEDAE	R.RYVLPAGHDC(+57.02).N	Y	40.72	1186.56	0.1	594.285	2	38.59	F5:5342	1	133	142	Y			51	Q1HRQ7|Q1HRQ7_AEDAE	R.G(+57.02)AEISSILEER.I	Y	67.45	1259.64	0.5	630.825	2	99.63	F7:15541	3	46	56	Y
	1	Q0IG02|Q0IG02_AEDAE	R.A(+57.02)HVHYVVTEN(+.98)GIANLFGK.T	Y	59.5	2026.03	1.5	676.351	3	114.74	F3:22796	5	426	443	Y			41	Q16S79|Q16S79_AEDAE	D.DLLTALTTAAAAQSALQNQR.R	N	40.65	2056.09	1	1029.05	2	164.5	F4:34002	1	38	57	N			51	Q1HRQ7|Q1HRQ7_AEDAE	R.GAEISSILEER.I	Y	63.89	1202.61	0.5	602.315	2	96.45	F9:18996	4	46	56	N
	1	Q0IG02|Q0IG02_AEDAE	T.Y(+57.02)YTYSNQISQPLER.K	Y	55.74	1817.86	0.6	909.937	2	87.29	F3:16418	3	33	46	Y			41	Q16S79|Q16S79_AEDAE	R.T(+57.02)SQLLDQHFGSGISGDDLLTALTTAAAAQSALQNQR.R	Y	40.11	3755.87	-1.4	1252.96	3	170.17	F4:35115	1	22	57	Y			51	Q1HRQ7|Q1HRQ7_AEDAE	R.TGAIVDVPVGDELLGR.V	Y	53.71	1609.87	-0.7	805.94	2	125.59	F9:25535	3	132	147	N
	1	Q0IG02|Q0IG02_AEDAE	R.A(+57.02)AVADGRGDAVPIFLHEIPILFR.R	Y	55.71	2533.38	-1.4	845.466	3	170.28	F1:37007	2	129	151	Y			41	Q16S79|Q16S79_AEDAE	I.NLDVQQFAPEEISVK.A	N	40.09	1715.87	-0.9	858.943	2	116.71	F5:23077	2	90	104	N			51	Q1HRQ7|Q1HRQ7_AEDAE	K.NVVTSFMSTFSG	Y	53.36	1275.58	1.6	638.799	2	171.12	F9:34637	1	540	551	N
	1	Q0IG02|Q0IG02_AEDAE	R.A(+43.01)AVADGRGDAVPIFLHEIPILFR.R	Y	55.36	2519.36	0.4	840.796	3	171.31	F1:37260	3	129	151	Y			41	Q16S79|Q16S79_AEDAE	R.T(+42.01)SQLLD(+14.02)Q(+.98)HFGSGISGDDLLTALTTAAAAQSALQNQR.R	Y	39.46	3755.86	-0.4	1252.96	3	170.3	F5:34889	1	22	57	Y			51	Q1HRQ7|Q1HRQ7_AEDAE	K.AVDSLVPIGR.G	Y	53.34	1025.59	0.9	513.801	2	82.12	F9:15585	1	193	202	N
	1	Q0IG02|Q0IG02_AEDAE	R.AAVADGRGDAVPIFLHEIPILFRR.K	Y	54.06	2632.46	1.1	878.495	3	158.34	F1:34656	19	129	152	N			29	Q16PM9|Q16PM9_AEDAE	R.NVILEQSWGSPK.I	Y	88.24	1356.7	2.7	679.361	2	91.34	F5:17143	4	58	69	N			51	Q1HRQ7|Q1HRQ7_AEDAE	R.G(+43.01)AEISSILEER.I	Y	49.38	1245.62	1.1	623.818	2	132.99	F9:27142	3	46	56	Y
	1	Q0IG02|Q0IG02_AEDAE	R.KPTYTTAEEAVKVIK.S	Y	53.93	1676.93	0	559.986	3	65.4	F2:11245	4	47	61	N			29	Q16PM9|Q16PM9_AEDAE	R.AAVEEGIVPGGGTALLR.C	Y	86.44	1608.88	1	805.45	2	104.95	F5:20300	4	427	443	N			51	Q1HRQ7|Q1HRQ7_AEDAE	R.VLSIGDGIAR.V	Y	48.39	999.571	-1.4	500.792	2	75.82	F9:14231	4	72	81	N
	1	Q0IG02|Q0IG02_AEDAE	R.AAVADGRGDAVPIFLH(+57.02)EIPILFR.R	Y	53.42	2533.38	-0.1	845.467	3	169.66	F3:34369	4	129	151	Y			29	Q16PM9|Q16PM9_AEDAE	R.ALMLQGVDVLADAVAVTMGPK.G	Y	82.44	2098.12	1.8	1050.07	2	171.76	F4:35490	1	35	55	N			51	Q1HRQ7|Q1HRQ7_AEDAE	R.F(+57.02)RVGIKAPGIIPR.V	Y	46.96	1479.9	-0.1	494.308	3	92.13	F8:14528	5	168	180	Y
	1	Q0IG02|Q0IG02_AEDAE	R.KLIQPDVAFVSVSPPDNHGYATLGTSVDC(+57.02)VR.A	Y	53.06	3341.67	-0.9	1114.9	3	119.81	F1:25714	15	153	183	Y			29	Q16PM9|Q16PM9_AEDAE	K.NAGVDGSVVVAK.V	Y	71.69	1114.6	0.3	558.307	2	37.16	F4:5275	5	479	490	N			51	Q1HRQ7|Q1HRQ7_AEDAE	R.GAE(+57.02)ISSILEER.I	Y	46.82	1259.64	0.5	630.825	2	97.96	F8:15502	2	46	56	Y
	1	Q0IG02|Q0IG02_AEDAE	T.YYTYSNQISQPLER.K	Y	52.66	1760.84	-0.4	881.425	2	85.03	F1:17197	4	33	46	N			29	Q16PM9|Q16PM9_AEDAE	K.VEFQDALVLFSEK.K	Y	71.48	1523.79	0.8	762.901	2	156.06	F6:32264	1	234	246	N			51	Q1HRQ7|Q1HRQ7_AEDAE	R.G(+57.02)AEISSILE(+57.02)ER.I	Y	45.84	1316.66	-0.3	659.336	2	98.19	F7:15303	3	46	56	Y
	1	Q0IG02|Q0IG02_AEDAE	K.VIVAQVNKQMPR.T	Y	50.68	1381.79	1.9	691.902	2	47.69	F3:7562	3	191	202	N			29	Q16PM9|Q16PM9_AEDAE	R.NVILEQSWGSPKITK.D	Y	71.48	1698.93	-0.5	850.472	2	91.82	F6:17505	2	58	72	N			51	Q1HRQ7|Q1HRQ7_AEDAE	R.V(+57.02)GIKAPGIIPR.V	Y	45.21	1176.73	0.2	589.375	2	73.85	F7:11198	7	170	180	Y
	1	Q0IG02|Q0IG02_AEDAE	T.YYTYSN(+.98)QISQPLER.K	Y	48.76	1761.82	1.2	881.919	2	89.42	F1:18277	2	33	46	Y			29	Q16PM9|Q16PM9_AEDAE	K.FQNIGAKLVQDVANNTNEEAGDGTTTATVLAR.A	Y	67.84	3317.65	0.4	1106.89	3	131.26	F5:26463	2	87	118	N			51	Q1HRQ7|Q1HRQ7_AEDAE	R.VGIKAPGIIPR.V	Y	45.21	1119.71	0.3	560.864	2	68.1	F9:12546	7	170	180	N
	1	Q0IG02|Q0IG02_AEDAE	R.SKSLFM(+15.99)GGNVR.A	Y	48.31	1210.61	-0.3	404.545	3	40.93	F1:6547	3	118	128	Y			29	Q16PM9|Q16PM9_AEDAE	R.A(+57.02)AVEEGIVPGGGTALLR.C	Y	58.1	1665.9	0.9	833.96	2	104.95	F4:20983	3	427	443	Y			51	Q1HRQ7|Q1HRQ7_AEDAE	R.GAEISSILEE(+57.02)R.I	Y	44.36	1259.64	0.7	630.826	2	98.03	F9:19381	4	46	56	Y
	1	Q0IG02|Q0IG02_AEDAE	R.AALENSKVIVAQVNKQMPR.T	Y	47.65	2095.16	0.6	699.393	3	83.49	F1:16831	4	184	202	N			29	Q16PM9|Q16PM9_AEDAE	K.IGLQVAAVKAPGFGDNR.K	Y	57.41	1711.94	0.3	571.653	3	95.14	F4:18726	6	290	306	N			51	Q1HRQ7|Q1HRQ7_AEDAE	K.LKNVVTSFMSTFSG	Y	43.97	1516.76	2.2	759.389	2	159.63	F9:32389	2	538	551	N
	1	Q0IG02|Q0IG02_AEDAE	R.MYSGFGGQVDFIR.G	Y	46.54	1475.69	0.3	738.851	2	120.95	F1:25991	1	372	384	N			29	Q16PM9|Q16PM9_AEDAE	N.TNEEAGDGTTTATVLAR.A	Y	57.41	1705.81	0.4	853.914	2	50.04	F5:8015	5	102	118	N			51	Q1HRQ7|Q1HRQ7_AEDAE	R.VSVREPMQTGIKAVDSLVPIGR.G	Y	42.16	2351.3	-0.1	784.774	3	127.54	F9:25981	2	181	202	N
	1	Q0IG02|Q0IG02_AEDAE	R.IVGSFLIGTKK.L	Y	44.16	1161.71	0.9	581.864	2	77.19	F1:15330	6	307	317	N			29	Q16PM9|Q16PM9_AEDAE	K.LVQDVANNTNEEAGDGTTTATVLAR.A	Y	51.68	2559.24	-1	854.087	3	78.77	F6:14454	5	94	118	N			51	Q1HRQ7|Q1HRQ7_AEDAE	K.ADLEETGRVLSIGDGIAR.V	Y	41.71	1870.97	-0.1	624.665	3	104.2	F9:20773	4	64	81	N
	1	Q0IG02|Q0IG02_AEDAE	R.AHVHYVVTENGIAN(+.98)LFGKTLRQR.A	Y	44.06	2623.4	0.3	875.474	3	108.53	F1:22958	2	426	448	Y			29	Q16PM9|Q16PM9_AEDAE	R.AIAKEGFEKISK.G	Y	51.25	1319.74	0.4	660.88	2	36.35	F5:4863	4	119	130	N			51	Q1HRQ7|Q1HRQ7_AEDAE	R.GAEISSILE(+57.02)ER.I	Y	39.61	1259.64	0.1	630.825	2	98.42	F7:15334	3	46	56	Y
	1	Q0IG02|Q0IG02_AEDAE	R.M(+43.01)YSGFGGQVDFIR.G	Y	43.99	1518.69	0.2	760.354	2	116.31	F3:23167	2	372	384	Y			29	Q16PM9|Q16PM9_AEDAE	R.AAVE(+57.02)EGIVPGGGTALLR.C	Y	49.29	1665.9	1.2	833.961	2	104.44	F6:20456	2	427	443	Y			174	A0A1S4G5W3|A0A1S4G5W3_AEDAE	K.AFEVFGPVER.A	Y	71.94	1149.58	0.8	575.799	2	107.69	F7:16926	5	280	289	N
	1	Q0IG02|Q0IG02_AEDAE	K.LIQPDVAFVSVSPPDNHGYATLGTSVDC(+57.02)VR.A	Y	43.31	3213.58	-0.2	1072.2	3	131.04	F2:26019	4	154	183	Y			29	Q16PM9|Q16PM9_AEDAE	R.ALHQPC(+57.02)TQIAKNAGVDGSVVVAK.V	Y	49.26	2362.24	0.7	788.422	3	60.86	F4:10961	3	468	490	Y			174	A0A1S4G5W3|A0A1S4G5W3_AEDAE	R.SGPGEQYFINEK.L	Y	60.59	1367.64	0.4	684.825	2	72.36	F9:13484	5	151	162	N
	1	Q0IG02|Q0IG02_AEDAE	R.AHVHYVVTENGIANLFGK.T	Y	42.85	1968.02	-1	657.014	3	113.21	F1:24102	4	426	443	N			29	Q16PM9|Q16PM9_AEDAE	K.LVQDVANNTNEE(+57.02)AGDGTTTATVLAR.A	Y	47.95	2616.26	0.5	873.095	3	77.6	F4:14735	2	94	118	Y			174	A0A1S4G5W3|A0A1S4G5W3_AEDAE	R.S(+57.02)GPGEQYFINEKLR.M	Y	59.38	1693.84	1.4	847.93	2	83.7	F9:15933	5	151	164	Y
	1	Q0IG02|Q0IG02_AEDAE	R.AYELIQIAHPDHREALEK.A	Y	41.98	2132.1	-0.4	711.707	3	73	F1:14331	6	449	466	N			29	Q16PM9|Q16PM9_AEDAE	K.GIIDPTKVVR.T	Y	46.18	1096.66	2.6	549.339	2	67.06	F6:11852	5	514	523	N			174	A0A1S4G5W3|A0A1S4G5W3_AEDAE	R.SGPGEQYFINEKLR.M	Y	58.39	1636.82	1.6	819.419	2	86.36	F8:13584	5	151	164	N
	1	Q0IG02|Q0IG02_AEDAE	T.YYTYSNQ(+.98)ISQPLER.K	Y	41.92	1761.82	2.2	881.92	2	89.56	F1:18312	2	33	46	Y			29	Q16PM9|Q16PM9_AEDAE	R.ALMLQGVDVLADAVAVTMGPKGR.N	Y	44.57	2311.24	1.7	771.422	3	170.78	F6:35367	3	35	57	N			174	A0A1S4G5W3|A0A1S4G5W3_AEDAE	R.NMGGDDNQGGFDR.R	Y	50.61	1381.53	0	691.773	2	35.09	F9:4641	2	136	148	N
	1	Q0IG02|Q0IG02_AEDAE	R.AHVHYVVTE(+57.02)N(+.98)GIANLFGK.T	Y	41.59	2026.03	-1.4	1014.02	2	113.67	F3:22545	2	426	443	Y			29	Q16PM9|Q16PM9_AEDAE	R.LSSGVAVLK.I	Y	43.12	872.533	0.3	437.274	2	49.47	F6:7766	1	394	402	N			174	A0A1S4G5W3|A0A1S4G5W3_AEDAE	R.NLTPWVSNELLFKAFEVFGPVER.A	Y	50.52	2691.41	2.5	898.145	3	171.49	F8:28339	2	267	289	N
	1	Q0IG02|Q0IG02_AEDAE	K.IVPTLKPGAGVVTSR.A	Y	41.47	1493.89	0.8	747.954	2	61.32	F1:11574	9	411	425	N			29	Q16PM9|Q16PM9_AEDAE	K.KISSVQSIIPALELANSAR.K	Y	42.63	1996.13	0.5	666.385	3	134.75	F6:27561	1	247	265	N			174	A0A1S4G5W3|A0A1S4G5W3_AEDAE	R.FAPNATAIR.V	Y	42.93	959.519	-0.3	480.767	2	50.48	F8:6516	3	256	264	N
	1	Q0IG02|Q0IG02_AEDAE	R.AHVH(+57.02)YVVTEN(+.98)GIANLFGKTLR.Q	Y	40.2	2396.26	-0.1	799.76	3	118.78	F3:23734	4	426	446	Y			29	Q16PM9|Q16PM9_AEDAE	R.LARLSSGVAVLK.I	Y	42.46	1212.76	-0.8	405.259	3	61.16	F5:10458	6	391	402	N			174	A0A1S4G5W3|A0A1S4G5W3_AEDAE	R.SGPGEQYFINEK(+57.02)LR.M	Y	42.9	1693.84	0.9	565.622	3	86.47	F8:13603	4	151	164	Y
	1	Q0IG02|Q0IG02_AEDAE	R.A(+57.02)HVHYVVTEN(+.98)GIANLFGKTLR.Q	Y	39.65	2396.26	2	799.762	3	115.85	F1:24748	1	426	446	Y			29	Q16PM9|Q16PM9_AEDAE	K.IGLQVAAVK.A	Y	39.98	897.565	-0.6	449.789	2	61.82	F6:10649	1	290	298	N			174	A0A1S4G5W3|A0A1S4G5W3_AEDAE	K.AFE(+57.02)VFGPVER.A	Y	41.03	1206.6	-0.3	604.309	2	104.36	F9:20810	1	280	289	Y
	1	Q0IG02|Q0IG02_AEDAE	K.IVPTLK(+57.02)PGAGVVTSR.A	Y	39.31	1550.91	-0.1	776.464	2	66.13	F3:11758	8	411	425	Y			30	Q0IFK9|Q0IFK9_AEDAE	R.IFYETEEQAVK.A	Y	80.82	1355.66	1.1	678.838	2	70.14	F6:12542	3	246	256	N			174	A0A1S4G5W3|A0A1S4G5W3_AEDAE	R.RSGPGEQYFINEKLR.M	Y	40.21	1792.92	0.6	598.648	3	67.68	F9:12452	1	150	164	N
	1	Q0IG02|Q0IG02_AEDAE	K.I(+57.02)VPTLKPGAGVVTSR.A	Y	39.22	1550.91	0.5	776.465	2	68.74	F2:12011	5	411	425	Y			30	Q0IFK9|Q0IFK9_AEDAE	R.IFYETEEQAVKAAK.A	Y	74.82	1625.83	-0.7	813.922	2	73.49	F6:13289	13	246	259	N			173	J9HFH4|J9HFH4_AEDAE	K.AFEVFGPVER.A	Y	71.94	1149.58	0.8	575.799	2	107.69	F7:16926	5	280	289	N
	1	Q0IG02|Q0IG02_AEDAE	R.A(+57.02)H(+57.02)VHYVVTEN(+.98)GIANLFGK.T	Y	35.77	2083.05	0	695.357	3	114.03	F3:22626	1	426	443	Y			30	Q0IFK9|Q0IFK9_AEDAE	R.NC(+57.02)GDAAIIC(+57.02)YK.N	Y	74.2	1283.56	0.8	642.79	2	60.36	F5:10268	4	319	329	Y			173	J9HFH4|J9HFH4_AEDAE	R.SGPGEQYFINEK.L	Y	60.59	1367.64	0.4	684.825	2	72.36	F9:13484	5	151	162	N
	63	Q16JG1|Q16JG1_AEDAE	R.TSQLLDQHFGSEISADDLLTALTTAAAAQSALQNQR.R	Y	81.75	3784.89	0	1262.64	3	170.62	F2:34045	1	22	57	N			30	Q0IFK9|Q0IFK9_AEDAE	R.MEFGGPGFNQGPGGFVPNNNMNNPNAIQDLLR.L	Y	71.93	3415.58	-0.3	1139.53	3	161.27	F5:33019	6	606	637	N			173	J9HFH4|J9HFH4_AEDAE	R.S(+57.02)GPGEQYFINEKLR.M	Y	59.38	1693.84	1.4	847.93	2	83.7	F9:15933	5	151	164	Y
	63	Q16JG1|Q16JG1_AEDAE	R.DWWDDC(+57.02)WDTPLR.T	N	79.34	1663.67	1.3	832.845	2	158.78	F3:32271	3	10	21	Y			30	Q0IFK9|Q0IFK9_AEDAE	N.NVTQNPQMASNYAR.I	Y	69.51	1592.74	0.7	797.376	2	44.96	F5:6815	3	232	245	N			173	J9HFH4|J9HFH4_AEDAE	R.SGPGEQYFINEKLR.M	Y	58.39	1636.82	1.6	819.419	2	86.36	F8:13584	5	151	164	N
	63	Q16JG1|Q16JG1_AEDAE	R.TSQLLDQHFGSEISADDLLTALTTAAAAQSALQNQRR.S	Y	67.31	3940.99	1.2	1314.67	3	170.65	F1:37096	5	22	58	N			30	Q0IFK9|Q0IFK9_AEDAE	R.LAGSIFSR.R	Y	63.73	849.471	0.3	425.743	2	64.85	F5:11260	4	997	1004	N			173	J9HFH4|J9HFH4_AEDAE	R.NMGGDDNQGGFDR.R	Y	50.61	1381.53	0	691.773	2	35.09	F9:4641	2	136	148	N
	63	Q16JG1|Q16JG1_AEDAE	D.LLTALTTAAAAQSALQNQR.R	N	65.03	1941.06	1.8	971.541	2	120.58	F1:25901	7	39	57	N			30	Q0IFK9|Q0IFK9_AEDAE	R.LYNEDDVR.V	Y	59.36	1022.47	1.3	512.241	2	34.91	F6:4365	1	570	577	N			173	J9HFH4|J9HFH4_AEDAE	R.NLTPWVSNELLFKAFEVFGPVER.A	Y	50.52	2691.41	2.5	898.145	3	171.49	F8:28339	2	267	289	N
	63	Q16JG1|Q16JG1_AEDAE	L.SSDGILTVTAPK.K	N	63.16	1187.64	0.5	594.827	2	71.82	F2:12713	4	150	161	N			30	Q0IFK9|Q0IFK9_AEDAE	R.LYNEDDVRVLN(+.98)GIAK.I	Y	57.33	1718.88	0.8	860.45	2	83.18	F6:15470	15	570	584	Y			173	J9HFH4|J9HFH4_AEDAE	R.FAPNATAIR.V	Y	42.93	959.519	-0.3	480.767	2	50.48	F8:6516	3	256	264	N
	63	Q16JG1|Q16JG1_AEDAE	R.YVLPEGHDANQIVSSLSSDGILTVTAPK.K	Y	61.75	2910.5	0.2	971.173	3	146.34	F1:32064	6	134	161	N			30	Q0IFK9|Q0IFK9_AEDAE	R.IFYETEEQAVKAAK(+57.02).A	Y	56.48	1682.85	1.1	842.434	2	72.04	F6:12965	7	246	259	Y			173	J9HFH4|J9HFH4_AEDAE	R.SGPGEQYFINEK(+57.02)LR.M	Y	42.9	1693.84	0.9	565.622	3	86.47	F8:13603	4	151	164	Y
	63	Q16JG1|Q16JG1_AEDAE	R.DWWDDC(+57.02)WDTPLRTSQLLD.Q	N	61.23	2321.01	0	1161.51	2	171.05	F1:37195	1	10	27	Y			30	Q0IFK9|Q0IFK9_AEDAE	R.IFYETEEQAVK(+57.02).A	Y	55.38	1412.68	2.1	707.35	2	69.59	F4:12943	7	246	256	Y			173	J9HFH4|J9HFH4_AEDAE	K.AFE(+57.02)VFGPVER.A	Y	41.03	1206.6	-0.3	604.309	2	104.36	F9:20810	1	280	289	Y
	63	Q16JG1|Q16JG1_AEDAE	L.TTAAAAQSALQNQR.R	N	60.04	1429.73	0.7	715.871	2	39.63	F1:6219	3	44	57	N			30	Q0IFK9|Q0IFK9_AEDAE	R.I(+57.02)FYETEEQAVKAAK.A	Y	53.06	1682.85	1	842.434	2	73.59	F6:13313	2	246	259	Y			173	J9HFH4|J9HFH4_AEDAE	R.RSGPGEQYFINEKLR.M	Y	40.21	1792.92	0.6	598.648	3	67.68	F9:12452	1	150	164	N
	63	Q16JG1|Q16JG1_AEDAE	R.RYVLPEGHDANQIVSSLSSDGILTVTAPK.K	Y	58.36	3066.6	-0.6	1023.21	3	136.19	F1:29680	12	133	161	N			30	Q0IFK9|Q0IFK9_AEDAE	R.I(+57.02)FYETEEQAVK(+57.02)AAK.A	Y	51.71	1739.87	1.4	870.945	2	71.95	F4:13465	1	246	259	Y			82	Q1HR13|Q1HR13_AEDAE	R.SRGVAYLPAGQTTLLQLPQ	Y	76.49	2012.11	0	1007.06	2	132.7	F8:21634	7	254	272	N
	63	Q16JG1|Q16JG1_AEDAE	S.SLSSDGILTVTAPK.K	N	58.11	1387.76	0.2	694.885	2	95.94	F3:18433	2	148	161	N			30	Q0IFK9|Q0IFK9_AEDAE	R.IFYETEEQAVK(+43.01)AAK.A	Y	51.12	1668.84	1.2	835.426	2	90.98	F5:17057	3	246	259	Y			82	Q1HR13|Q1HR13_AEDAE	K.SFADSGDGLVELR.R	Y	70.03	1364.66	0.3	683.336	2	100.92	F9:20053	5	227	239	N
	63	Q16JG1|Q16JG1_AEDAE	R.TSQLLDQHFGSE(+57.02)ISADDLLTALTTAAAAQSALQNQR.R	Y	48.94	3841.91	2.5	1281.65	3	170.57	F2:34034	1	22	57	Y			30	Q0IFK9|Q0IFK9_AEDAE	R.NC(+57.02)GDAAIIC(+57.02)YKNAASAEK.A	Y	50.5	1954.89	1.6	978.453	2	66.54	F4:12262	11	319	336	Y			82	Q1HR13|Q1HR13_AEDAE	K.AAIISAEGDAEAAALLAK.S	Y	65.37	1683.9	0.9	842.96	2	125.32	F7:20043	3	209	226	N
	63	Q16JG1|Q16JG1_AEDAE	L.TTAAAAQSALQN(+.98)QR.R	N	48.92	1430.71	0.1	716.363	2	34.8	F1:5062	4	44	57	Y			30	Q0IFK9|Q0IFK9_AEDAE	K.GKMEQLKTPISAR.L	Y	50.27	1457.8	0.8	486.942	3	42.23	F5:6188	4	557	569	N			82	Q1HR13|Q1HR13_AEDAE	K.S(+57.02)FADSGDGLVELR.R	Y	63.28	1421.68	0.3	711.847	2	99.23	F9:19670	3	227	239	Y
	63	Q16JG1|Q16JG1_AEDAE	F.RDWWDDC(+57.02)WDTPLR.T	N	48.78	1819.77	0.7	607.599	3	138.52	F3:28185	6	9	21	Y			30	Q0IFK9|Q0IFK9_AEDAE	K.MEQLKTPISAR.L	Y	48.61	1272.69	-1.6	637.349	2	49.45	F5:7870	2	559	569	N			82	Q1HR13|Q1HR13_AEDAE	R.S(+57.02)RGVAYLPAGQTTLLQLPQ	Y	50.01	2069.13	0.4	1035.57	2	133.09	F7:21482	6	254	272	Y
	63	Q16JG1|Q16JG1_AEDAE	R.YVLPEGHDANQIVSSL.S	Y	45.72	1740.87	2.2	871.443	2	120.92	F1:25984	4	134	149	N			30	Q0IFK9|Q0IFK9_AEDAE	R.M(+15.99)EFGGPGFNQGPGGFVPNNNMNNPNAIQDLLR.L	Y	47.99	3431.58	0.3	1144.87	3	155.44	F6:32139	4	606	637	Y			82	Q1HR13|Q1HR13_AEDAE	R.RIEAAEDIAYQMSR.S	Y	46.24	1651.8	0.6	826.907	2	91.14	F9:17714	5	240	253	N
	63	Q16JG1|Q16JG1_AEDAE	R.RYVLPEGHDANQIVS.S	Y	45.33	1696.85	0.6	849.434	2	64.59	F1:12372	1	133	147	N			30	Q0IFK9|Q0IFK9_AEDAE	R.LP(sub A)GSIFSR.R	Y	47.95	875.486	0.6	438.751	2	92.74	F5:17474	6	997	1004	N			82	Q1HR13|Q1HR13_AEDAE	R.S(+43.01)RGVAYLPAGQTTLLQLPQ	Y	39.7	2055.11	0.9	1028.56	2	146.67	F7:23832	3	254	272	Y
	63	Q16JG1|Q16JG1_AEDAE	I.VSSLSSDGILTVTAPK.K	N	45.23	1573.86	0.2	787.936	2	100.34	F3:19457	1	146	161	N			30	Q0IFK9|Q0IFK9_AEDAE	R.LAFMSGKNVGESLASNQSSFGPD.P	Y	46.3	2342.08	-1.1	1172.05	2	118.08	F6:23716	1	638	660	N			110	Q16QU2|Q16QU2_AEDAE	R.TSTGETLYIGR.A	Y	73.27	1196.6	0.5	599.309	2	60.07	F9:10680	5	241	251	N
	63	Q16JG1|Q16JG1_AEDAE	A.LTTAAAAQSALQNQR.R	N	45.11	1542.81	1.2	772.414	2	58.02	F1:10759	5	43	57	N			30	Q0IFK9|Q0IFK9_AEDAE	N.NPNAIQDLLR.L	Y	46.14	1152.63	0.5	577.32	2	109.15	F5:21306	2	628	637	N			110	Q16QU2|Q16QU2_AEDAE	R.AFHEGDQLPAK.V	Y	66.72	1211.59	-0.2	606.804	2	35.11	F9:4646	4	37	47	N
	63	Q16JG1|Q16JG1_AEDAE	L.T(+57.02)TAAAAQSALQNQR.R	N	43.48	1486.75	-0.5	744.381	2	42.36	F3:6321	4	44	57	Y			30	Q0IFK9|Q0IFK9_AEDAE	R.IFYETEE(+57.02)QAVKAAK.A	Y	46	1682.85	0	842.433	2	68.58	F6:12190	6	246	259	Y			110	Q16QU2|Q16QU2_AEDAE	R.T(+57.02)STGETLYIGR.A	Y	58.65	1253.63	0.6	627.82	2	62.9	F7:9190	2	241	251	Y
	63	Q16JG1|Q16JG1_AEDAE	M.S(+42.01)LIPIVFRDWWDDC(+57.02)WDTPLR.T	N	43.28	2631.26	0.2	1316.64	2	172.9	F2:34588	4	2	21	Y			30	Q0IFK9|Q0IFK9_AEDAE	R.IFYETEEQAVKAAK(+114.04).A	Y	45.61	1739.87	-0.2	870.944	2	72.99	F4:13698	2	246	259	Y			110	Q16QU2|Q16QU2_AEDAE	G.NTVSGEPLYIGR.T	Y	49.56	1304.67	0.5	653.344	2	73.34	F9:13706	2	96	107	N
	63	Q16JG1|Q16JG1_AEDAE	K.AIPIVQTGQPAK.N	N	41.41	1221.71	2	611.862	2	54.31	F1:9885	1	172	183	N			30	Q0IFK9|Q0IFK9_AEDAE	R.I(+57.02)FYETEEQAVK.A	Y	44.53	1412.68	0	707.348	2	69.5	F6:12398	5	246	256	Y			110	Q16QU2|Q16QU2_AEDAE	R.SHGC(+57.02)LYIPFGGAEQSFLNYEVLVGQQK.S	Y	46.19	3040.48	-0.2	1014.5	3	167.1	F7:27402	6	122	148	Y
	63	Q16JG1|Q16JG1_AEDAE	M.S(+42.01)LIPIVFRDW(+31.99)WDDC(+57.02)WDTPLR.T	N	40.73	2663.25	0.4	1332.63	2	172.6	F3:35073	4	2	21	Y			30	Q0IFK9|Q0IFK9_AEDAE	K.QC(+57.02)AEGGTITEAVSNNVTQNPQMASNYAR.I	Y	43.49	3010.35	2.9	1004.46	3	97	F6:18745	1	218	245	Y			110	Q16QU2|Q16QU2_AEDAE	K.STWTHC(+57.02)AAGAPVPPGAILAGHDVDTAPIYVGR.A	Y	45.99	3256.61	0.2	1086.54	3	118.05	F9:23971	4	149	180	Y
	63	Q16JG1|Q16JG1_AEDAE	M.S(+42.01)LIPIVFRDWWD(-18.01)DC(+57.02)WDTPLR.T	N	40.34	2613.25	1	1307.63	2	172.73	F3:35104	3	2	21	Y			30	Q0IFK9|Q0IFK9_AEDAE	N.TGSRLAGSIFSR.R	Y	41.89	1250.67	-0.1	417.898	3	60.87	F4:10963	2	993	1004	N			110	Q16QU2|Q16QU2_AEDAE	R.AFHEGDQLPAKVIPSK.Q	Y	43.35	1735.93	-0.6	579.649	3	58.93	F9:10414	1	37	52	N
	63	Q16JG1|Q16JG1_AEDAE	R.YNRPWRNSSLAAR.Q	N	40.21	1589.82	0.1	530.947	3	39.96	F1:6302	6	61	73	N			30	Q0IFK9|Q0IFK9_AEDAE	R.AAKLFFR.N	N	41.52	851.502	0	426.758	2	54.96	F6:9083	1	188	194	N			108	Q17MF2|Q17MF2_AEDAE	K.VLEGTIVAVGPGAR.N	Y	70.61	1337.77	1.4	669.891	2	83.87	F9:15969	6	38	51	N
	63	Q16JG1|Q16JG1_AEDAE	I.VFRDWWDDC(+57.02)WDTPLR.T	N	40.17	2065.91	1.1	689.645	3	148.49	F1:32560	3	7	21	Y			30	Q0IFK9|Q0IFK9_AEDAE	R.NC(+57.02)GDAAIIC(+57.02)YKNAASAE(+57.02)K.A	Y	40.79	2011.91	0.6	1006.96	2	67.21	F6:11887	1	319	336	Y			108	Q17MF2|Q17MF2_AEDAE	R.NSQTGQHVPLAVTVGEK.V	Y	68.15	1763.92	0.9	882.966	2	54.42	F9:9354	2	52	68	N
	63	Q16JG1|Q16JG1_AEDAE	F.QINLDVQQFAPEEISVK.A	N	40.1	1957.02	0.5	979.516	2	132.26	F3:26818	2	88	104	N			30	Q0IFK9|Q0IFK9_AEDAE	N.VTQNPQMASNYAR.I	Y	40.64	1478.69	-1.9	740.353	2	39.75	F5:5615	4	233	245	N			108	Q17MF2|Q17MF2_AEDAE	R.VLVQRAEALTK.T	Y	66.46	1226.73	0.6	614.375	2	46.03	F9:7305	4	13	23	N
	63	Q16JG1|Q16JG1_AEDAE	D.DLLTALTTAAAAQSALQNQR.R	N	39.47	2056.09	0.6	1029.05	2	166.16	F2:33154	2	38	57	N			20	Q17GX9|Q17GX9_AEDAE	R.AVLVDLEPGTMDSVR.S	N	86.74	1600.81	0.8	801.414	2	111.93	F4:22653	3	63	77	N			108	Q17MF2|Q17MF2_AEDAE	K.V(+57.02)LEGTIVAVGPGAR.N	Y	62.2	1394.79	0.7	698.402	2	84.16	F9:16030	2	38	51	Y
	63	Q16JG1|Q16JG1_AEDAE	I.NLDVQQFAPEEISVK.A	N	38.91	1715.87	0.8	858.944	2	118.02	F3:23561	3	90	104	N			20	Q17GX9|Q17GX9_AEDAE	R.INVYYNEASGGKYVPR.A	Y	81.22	1828.91	0.5	915.463	2	75.45	F6:13737	6	47	62	N			108	Q17MF2|Q17MF2_AEDAE	R.EADILAKIE	Y	51.15	1000.54	0.5	501.279	2	93.98	F9:18400	1	92	100	N
	63	Q16JG1|Q16JG1_AEDAE	M.S(+42.01)LIPIVFRDWWDDC(+57.02)WD(+57.02)TPLR.T	N	37.95	2688.28	-0.6	1345.15	2	172.95	F3:35159	4	2	21	Y			20	Q17GX9|Q17GX9_AEDAE	MREIVHIQAGQC(+57.02)GNQIGAK.F	N	73.94	2109.06	0.7	704.027	3	54.31	F5:8991	7	1	19	Y			108	Q17MF2|Q17MF2_AEDAE	R.LIPLLDRVLVQR.A	Y	45.36	1433.91	0.7	717.962	2	139.21	F9:28437	7	6	17	N
	63	Q16JG1|Q16JG1_AEDAE	L.TTAAAAQSALQNQRR.S	N	37.47	1585.83	0.8	529.617	3	37.33	F2:4745	4	44	58	N			20	Q17GX9|Q17GX9_AEDAE	R.SGPFGQIFRPDNFVFGQSGAGNNWAK.G	Y	71.03	2797.34	-0.6	933.452	3	151.48	F5:30970	5	78	103	N			108	Q17MF2|Q17MF2_AEDAE	K.VLE(+57.02)GTIVAVGPGAR.N	Y	44.45	1394.79	1.6	698.402	2	80.62	F9:15259	4	38	51	Y
	63	Q16JG1|Q16JG1_AEDAE	R.YNRPWRN(+.98)SSLAAR.Q	N	37.37	1590.8	0.3	531.275	3	48.77	F2:7346	4	61	73	Y			20	Q17GX9|Q17GX9_AEDAE	R.SGPFGQIFRPDNFVFGQSGAGN(+.98)NWAK.G	Y	65.86	2798.32	0.1	933.781	3	153.3	F5:31331	3	78	103	Y			108	Q17MF2|Q17MF2_AEDAE	E.GTIVAVGPGAR.N	Y	43.42	996.572	0	499.293	2	46.13	F9:7331	1	41	51	N
	63	Q16JG1|Q16JG1_AEDAE	R.YVLPEGH(+57.02)DANQIVSSLSSDGILTVTAPK.K	Y	36.66	2967.52	0.2	990.18	3	147.94	F3:30100	2	134	161	Y			20	Q17GX9|Q17GX9_AEDAE	R.A(+57.02)VLVDLEPGTMDSVR.S	N	63.74	1657.83	1.2	829.926	2	112.19	F4:22716	5	63	77	Y			108	Q17MF2|Q17MF2_AEDAE	G.TIVAVGPGAR.N	Y	42.92	939.55	0.6	470.783	2	43.07	F9:6584	3	42	51	N
	63	Q16JG1|Q16JG1_AEDAE	R.DWWDDC(+57.02)WDTPLRTSQL.L	N	36.3	2092.89	0.6	1047.46	2	168.14	F3:34043	3	10	25	Y			20	Q17GX9|Q17GX9_AEDAE	R.ISEQFTAMFR.R	N	63.4	1228.59	0.2	615.303	2	117.18	F6:23508	2	381	390	N			113	Q4PKD7|Q4PKD7_AEDAE	R.YYLAPKIEDDEN	Y	91.74	1468.67	0.7	735.344	2	80.64	F7:12452	5	249	260	N
	63	Q16JG1|Q16JG1_AEDAE	D.DLLTALTTAAAAQSALQNQRR.S	N	36.05	2212.19	1.6	738.406	3	154.88	F2:30946	2	38	58	N			20	Q17GX9|Q17GX9_AEDAE	R.I(+57.02)NVYYNEASGGKYVPR.A	Y	62.8	1885.93	-0.5	943.973	2	77.17	F6:14118	2	47	62	Y			113	Q4PKD7|Q4PKD7_AEDAE	R.YYLAPK(+57.02)IEDDEN	Y	67.5	1525.69	0.9	763.855	2	81.68	F8:12800	3	249	260	Y
	63	Q16JG1|Q16JG1_AEDAE	A.A(+43.01)AAQSALQNQR.R	N	35.58	1199.6	0.7	600.808	2	42.42	F1:6908	1	47	57	Y			20	Q17GX9|Q17GX9_AEDAE	Q.IFRPDNFVFGQSGAGNNWAK.G	N	61.58	2224.08	0.4	742.368	3	124.78	F6:25291	3	84	103	N			113	Q4PKD7|Q4PKD7_AEDAE	R.MPAIEFAR.I	Y	67.28	933.474	0.8	467.745	2	87.17	F9:16750	3	139	146	N
	63	Q16JG1|Q16JG1_AEDAE	M.S(+42.01)LIPIVFRDWWDDC(+57.02)WD.T	N	35.54	2163.97	0.6	1082.99	2	174.19	F2:34865	5	2	17	Y			20	Q17GX9|Q17GX9_AEDAE	K.LAVNMVPFPR.L	N	58.52	1142.63	1.7	572.322	2	112.88	F4:22885	3	253	262	N			113	Q4PKD7|Q4PKD7_AEDAE	R.Y(+57.02)YLAPKIEDDEN	Y	54.86	1525.69	1.1	763.855	2	83.2	F8:13087	3	249	260	Y
	12	Q16QR7|Q16QR7_AEDAE	R.AVFPSIVGRPR.H	N	75.56	1197.7	0.9	599.857	2	79.74	F2:14570	12	30	40	N			20	Q17GX9|Q17GX9_AEDAE	R.INVYYN(+.98)EASGGKYVPR.A	Y	57.85	1829.89	1.7	915.956	2	77.51	F5:14009	7	47	62	Y			113	Q4PKD7|Q4PKD7_AEDAE	R.YLNSFTK.A	Y	53.58	871.444	0.1	436.729	2	47.15	F9:7583	1	211	217	N
	12	Q16QR7|Q16QR7_AEDAE	K.SYELPDGQVITIGNER.F	N	74.08	1789.88	-0.2	895.949	2	123.45	F3:24801	8	240	255	N			20	Q17GX9|Q17GX9_AEDAE	R.INVYYNEASGGK(+57.02)YVPR.A	Y	56.31	1885.93	0.8	943.974	2	74.89	F4:14135	6	47	62	Y			113	Q4PKD7|Q4PKD7_AEDAE	R.M(+15.99)PAIEFAR.I	Y	52.67	949.469	-1.3	475.741	2	60.22	F9:10715	4	139	146	Y
	12	Q16QR7|Q16QR7_AEDAE	R.HQGVMVGMGQKDSYVGDEAQSK.R	N	70.6	2350.07	2.1	784.365	3	50.71	F1:8981	7	41	62	N			20	Q17GX9|Q17GX9_AEDAE	R.AVLVDLEPGTM(+15.99)DSVR.S	N	55.01	1616.81	1.3	809.412	2	95.06	F5:18020	3	63	77	Y			113	Q4PKD7|Q4PKD7_AEDAE	R.YYLAPK(+114.04)IEDDEN	Y	46.77	1582.72	1.6	792.366	2	80.5	F9:15233	3	249	260	Y
	12	Q16QR7|Q16QR7_AEDAE	C.D(+42.01)EEVAALVVDNGSGMC(+57.02)K.A	Y	66.79	1834.81	0.5	918.412	2	134.95	F1:29387	4	3	19	Y			20	Q17GX9|Q17GX9_AEDAE	R.LHFFMPGFAPLTSR.G	N	52.27	1619.83	0	810.921	2	144.04	F4:29696	5	263	276	N			113	Q4PKD7|Q4PKD7_AEDAE	R.YLNSFTK(+57.02).A	Y	43.95	928.465	0.2	465.24	2	47.06	F9:7562	1	211	217	Y
	12	Q16QR7|Q16QR7_AEDAE	K.A(+57.02)GFAGDDAPRAVFPSIVGRPR.H	N	66.76	2212.15	0.1	738.391	3	100.4	F1:20970	4	20	40	Y			20	Q17GX9|Q17GX9_AEDAE	R.INVYYNEASGGK(+114.04)YVPR.A	Y	50.82	1942.95	-0.5	972.484	2	75.73	F4:14333	2	47	62	Y			113	Q4PKD7|Q4PKD7_AEDAE	R.IC(+57.02)RDLSQFGESVVISC(+57.02)TK.E	Y	43.77	2098.02	-1.9	1050.01	2	107.29	F9:21503	1	147	164	Y
	12	Q16QR7|Q16QR7_AEDAE	N.TVLSGGTTMYPGIADR.M	N	63.5	1637.81	0.9	819.912	2	93.26	F1:19220	2	298	313	N			20	Q17GX9|Q17GX9_AEDAE	R.YLTVAAVFRGR.M	N	50.05	1251.71	0.1	626.862	2	103.02	F6:20118	4	310	320	N			113	Q4PKD7|Q4PKD7_AEDAE	R.YYLAPKIEDD(+57.02)EN	Y	43.66	1525.69	0.9	763.855	2	81.25	F7:12559	1	249	260	Y
	12	Q16QR7|Q16QR7_AEDAE	R.VAPEEHPVLLTEAPLNPK.A	N	62.69	1953.06	0.2	977.536	2	90.59	F1:18567	8	97	114	N			20	Q17GX9|Q17GX9_AEDAE	R.INVYYNEASGGK.Y	Y	48.61	1313.63	1	657.821	2	53.27	F6:8672	2	47	58	N			202	Q17GT4|Q17GT4_AEDAE	R.LLITKSSGLDPTPATC(+57.02)C(+57.02)S	Y	82.52	1919.93	1.1	960.975	2	83.39	F8:13125	3	504	521	Y
	12	Q16QR7|Q16QR7_AEDAE	R.TTGIVLDSGDGVSHTVPIYEGY.A	N	62.5	2279.1	-1.9	1140.55	2	124.81	F1:26933	2	149	170	N			20	Q17GX9|Q17GX9_AEDAE	R.KLAVNMVPFPR.L	N	47.99	1270.72	-0.8	636.368	2	98.01	F6:18988	1	252	262	N			202	Q17GT4|Q17GT4_AEDAE	K.SSGLDPTPATC(+57.02)C(+57.02)S	Y	71.45	1351.54	0.2	676.777	2	45.25	F9:7110	3	509	521	Y
	12	Q16QR7|Q16QR7_AEDAE	K.P(sub A)GFAGDDAPRAVFPSIVGRPR.H	N	62.35	2181.14	0.2	728.056	3	106.3	F3:20837	7	20	40	N			20	Q17GX9|Q17GX9_AEDAE	F.FMPGFAPLTSR.G	N	46.36	1222.62	0.2	612.316	2	113.3	F5:22287	2	266	276	N			202	Q17GT4|Q17GT4_AEDAE	K.VAVLDFVKPSPR.G	Y	56.94	1326.77	0.1	664.39	2	96.94	F8:15315	2	60	71	N
	12	Q16QR7|Q16QR7_AEDAE	C.D(+42.01)EEVAALVVDNGSGMC(+57.02)K(+57.02).A	Y	61.46	1891.83	0.8	946.923	2	133.49	F3:27095	3	3	19	Y			20	Q17GX9|Q17GX9_AEDAE	MREIVH(+57.02)IQAGQC(+57.02)GNQIGAK.F	N	44.56	2166.08	0.1	723.034	3	53.95	F5:8908	3	1	19	Y			202	Q17GT4|Q17GT4_AEDAE	K.V(+57.02)AVLDFVKPSPR.G	Y	53.75	1383.79	0.9	692.902	2	94.96	F9:18636	3	60	71	Y
	12	Q16QR7|Q16QR7_AEDAE	R.A(+43.01)VFPSIVGRPR.H	N	60.8	1240.7	0.4	621.36	2	107.28	F1:22655	3	30	40	Y			20	Q17GX9|Q17GX9_AEDAE	M(+43.01)REIVHIQAGQC(+57.02)GNQIGAK.F	N	44.52	2152.06	1.6	718.363	3	47.95	F6:7392	3	1	19	Y			202	Q17GT4|Q17GT4_AEDAE	K.YRSDDGTEGSDVYDTVLFAIGR.T	Y	53.65	2435.12	0.5	812.716	3	155.38	F9:31614	9	292	313	N
	12	Q16QR7|Q16QR7_AEDAE	L.SGGTTMYPGIADR.M	N	60.11	1324.61	-0.2	663.311	2	60.09	F1:11269	2	301	313	N			20	Q17GX9|Q17GX9_AEDAE	R.I(+43.01)NVYYNEASGGKYVPR.A	Y	44.42	1871.92	1.9	936.967	2	111.15	F6:22055	2	47	62	Y			202	Q17GT4|Q17GT4_AEDAE	R.GTKWGLGGTC(+57.02)VNVGC(+57.02)IPK.K	Y	53.38	1902.94	-0.6	635.322	3	103.75	F8:16480	4	72	89	Y
	12	Q16QR7|Q16QR7_AEDAE	V.FPSIVGRPR.H	N	59.45	1027.59	0.3	514.804	2	79.93	F2:14614	10	32	40	N			20	Q17GX9|Q17GX9_AEDAE	R.ALTVPELTQQMFDAK.N	N	43.99	1690.86	-2	846.436	2	142.61	F4:29365	3	283	297	N			202	Q17GT4|Q17GT4_AEDAE	R.LLITK(+114.04)SSGLDPTPATC(+57.02)C(+57.02)S	Y	50.13	2033.98	0.2	1018	2	82.51	F9:15676	1	504	521	Y
	12	Q16QR7|Q16QR7_AEDAE	R.HQGVMVGMGQKDSYVGDEAQSKR.G	N	58.26	2506.17	-1.4	627.549	4	45.09	F1:7567	4	41	63	N			20	Q17GX9|Q17GX9_AEDAE	R.SGPFGQIFRPDNFVFGQSGAGNNWAKG.H	Y	43.71	2854.36	0	952.46	3	149.88	F4:30937	1	78	104	N			202	Q17GT4|Q17GT4_AEDAE	K.V(+57.02)AVLDFVK(+57.02)PSPR.G	Y	49.05	1440.81	0.9	721.412	2	94.6	F9:18549	2	60	71	Y
	12	Q16QR7|Q16QR7_AEDAE	C.D(+42.01)EEVAALVVDN(+.98)GSGMC(+57.02)K.A	Y	56.57	1835.79	0.8	918.904	2	129.14	F3:26104	16	3	19	Y			20	Q17GX9|Q17GX9_AEDAE	R.HGRYLTVAAVFR.G	N	43.05	1388.77	1.7	463.931	3	82.32	F6:15266	1	307	318	N			202	Q17GT4|Q17GT4_AEDAE	R.L(+57.02)LITK(+57.02)SSGLDPTPATC(+57.02)C(+57.02)S	Y	44.35	2033.98	1.7	1018	2	82.63	F9:15704	1	504	521	Y
	12	Q16QR7|Q16QR7_AEDAE	R.A(+57.02)VFPSIVGRPR.H	N	52.42	1254.72	0.7	628.367	2	80.44	F2:14735	10	30	40	Y			20	Q17GX9|Q17GX9_AEDAE	R.SGPFGQIFRPDNFVFGQSGAGNN(+.98)WAK.G	Y	42.4	2798.32	0.2	933.781	3	153.27	F5:31326	1	78	103	Y			202	Q17GT4|Q17GT4_AEDAE	R.L(+57.02)LITKSSGLDPTPATC(+57.02)C(+57.02)S	Y	42.93	1976.95	1.8	989.486	2	81.04	F9:15345	1	504	521	Y
	12	Q16QR7|Q16QR7_AEDAE	L.DLAGRDLTDYLMKILTER.G	N	50.25	2122.11	0.9	708.378	3	171.23	F1:37239	1	180	197	N			20	Q17GX9|Q17GX9_AEDAE	R.IMNTYSVVPSPK.V	N	40.54	1334.69	1.4	668.353	2	76.81	F6:14047	2	163	174	N			202	Q17GT4|Q17GT4_AEDAE	K.VAVLDFVK(+43.01)PSPR(+14.02).G	Y	40.52	1383.79	-0.4	692.901	2	93.81	F9:18360	1	60	71	Y
	12	Q16QR7|Q16QR7_AEDAE	A.VLSLYASGR.T	N	50.19	964.534	3.4	483.276	2	59.9	F1:11222	2	140	148	N			63	Q16JG1|Q16JG1_AEDAE	R.DWWDDC(+57.02)WDTPLR.T	N	77.3	1663.67	0.6	832.844	2	158.57	F6:32772	3	10	21	Y			202	Q17GT4|Q17GT4_AEDAE	K.S(+57.02)SGLDPTPATC(+57.02)C(+57.02)S	Y	40.44	1408.56	0.6	705.288	2	46.77	F7:5946	1	509	521	Y
	12	Q16QR7|Q16QR7_AEDAE	K.S(+57.02)YELPDGQVITIGNER.F	N	48.28	1846.91	0.6	924.461	2	139.95	F3:28472	2	240	255	Y			63	Q16JG1|Q16JG1_AEDAE	R.RYVLPEGHDANQIVSSLSSDGILTVTAPK.K	Y	75.17	3066.6	0.9	767.658	4	136.44	F5:27612	9	133	161	N			137	Q17GT5|Q17GT5_AEDAE	R.LLITKSSGLDPTPATC(+57.02)C(+57.02)S	Y	82.52	1919.93	1.1	960.975	2	83.39	F8:13125	3	480	497	Y
	12	Q16QR7|Q16QR7_AEDAE	C.DEEVAALVVDN(+.98)GSGMC(+57.02)K.A	Y	47.56	1793.78	1.5	897.899	2	96.16	F2:18437	4	3	19	Y			63	Q16JG1|Q16JG1_AEDAE	R.TSQLLDQHFGSEISADDLLTALTTAAAAQSALQNQRR.S	Y	72.09	3940.99	-2.8	1314.67	3	170.27	F5:34883	4	22	58	N			137	Q17GT5|Q17GT5_AEDAE	K.SSGLDPTPATC(+57.02)C(+57.02)S	Y	71.45	1351.54	0.2	676.777	2	45.25	F9:7110	3	485	497	Y
	12	Q16QR7|Q16QR7_AEDAE	R.HQGVMVGM(-48.00)GQKDSYVGDEAQSKR.G	N	44.96	2458.17	0.3	615.549	4	26.9	F3:2981	3	41	63	Y			63	Q16JG1|Q16JG1_AEDAE	R.TSQLLDQHFGSEISADDLLTALTTAAAAQSALQNQR.R	Y	71.36	3784.89	-4.4	1262.63	3	170.93	F5:35041	3	22	57	N			137	Q17GT5|Q17GT5_AEDAE	K.VAVLDFVKPSPR.G	Y	56.94	1326.77	0.1	664.39	2	96.94	F8:15315	2	36	47	N
	12	Q16QR7|Q16QR7_AEDAE	R.FRC(+57.02)PEALFQPSFLGMEAC(+57.02).G	Y	44.68	2158.96	-0.4	1080.49	2	158.6	F1:34706	2	256	273	Y			63	Q16JG1|Q16JG1_AEDAE	A.LTTAAAAQSALQNQR.R	N	62.6	1542.81	0.2	772.413	2	59.44	F5:10071	6	43	57	N			137	Q17GT5|Q17GT5_AEDAE	K.V(+57.02)AVLDFVKPSPR.G	Y	53.75	1383.79	0.9	692.902	2	94.96	F9:18636	3	36	47	Y
	12	Q16QR7|Q16QR7_AEDAE	C.D(+42.01)EEVAALVVDNGSGMC(+57.02)K(+57.02)AGFAGDDAPR.A	Y	44.53	2849.26	0.7	950.761	3	138.32	F1:30191	2	3	29	Y			63	Q16JG1|Q16JG1_AEDAE	S.SLSSDGILTVTAPK.K	N	62.27	1387.76	0.4	694.885	2	93.94	F4:18445	3	148	161	N			137	Q17GT5|Q17GT5_AEDAE	K.YRSDDGTEGSDVYDTVLFAIGR.T	Y	53.65	2435.12	0.5	812.716	3	155.38	F9:31614	9	268	289	N
	12	Q16QR7|Q16QR7_AEDAE	R.TTGIVLDSGDGVSH(+57.02)TVPIYEGY.A	N	44.1	2336.12	1.5	1169.07	2	123.73	F1:26669	2	149	170	Y			63	Q16JG1|Q16JG1_AEDAE	R.YVLPEGHDANQIVSSLSSDGILTVTAPK.K	Y	60.09	2910.5	1	971.174	3	147.35	F6:30359	5	134	161	N			137	Q17GT5|Q17GT5_AEDAE	R.GTKWGLGGTC(+57.02)VNVGC(+57.02)IPK.K	Y	53.38	1902.94	-0.6	635.322	3	103.75	F8:16480	4	48	65	Y
	12	Q16QR7|Q16QR7_AEDAE	R.FRC(+57.02)PEALFQPSFLGME.A	N	42.1	1927.9	-0.3	964.955	2	159.79	F1:34922	3	256	271	Y			63	Q16JG1|Q16JG1_AEDAE	L.TTAAAAQSALQNQR.R	N	57.85	1429.73	0.3	715.871	2	39.62	F4:5869	3	44	57	N			137	Q17GT5|Q17GT5_AEDAE	R.LLITK(+114.04)SSGLDPTPATC(+57.02)C(+57.02)S	Y	50.13	2033.98	0.2	1018	2	82.51	F9:15676	1	480	497	Y
	12	Q16QR7|Q16QR7_AEDAE	I.Q(-17.03)AVLSLYASGR.T	N	42.01	1146.6	2.7	574.311	2	118.78	F1:25463	1	138	148	Y			63	Q16JG1|Q16JG1_AEDAE	R.DWWDDC(+57.02)WDTPLRTSQL.L	N	56.52	2092.89	0.7	1047.46	2	166.77	F5:34140	1	10	25	Y			137	Q17GT5|Q17GT5_AEDAE	K.V(+57.02)AVLDFVK(+57.02)PSPR.G	Y	49.05	1440.81	0.9	721.412	2	94.6	F9:18549	2	36	47	Y
	12	Q16QR7|Q16QR7_AEDAE	R.FRC(+57.02)PEALFQPSFLGMEA.C	Y	41.85	1998.93	0	1000.47	2	161.6	F1:35284	4	256	272	Y			63	Q16JG1|Q16JG1_AEDAE	V.SDDKFQINLDVQQFAPEEISVK.A	N	54.11	2549.26	0.8	850.763	3	140.09	F5:28448	6	83	104	N			137	Q17GT5|Q17GT5_AEDAE	R.L(+57.02)LITK(+57.02)SSGLDPTPATC(+57.02)C(+57.02)S	Y	44.35	2033.98	1.7	1018	2	82.63	F9:15704	1	480	497	Y
	12	Q16QR7|Q16QR7_AEDAE	R.FRC(+57.02)PEALFQPSFL.G	N	41.84	1610.79	1.3	806.404	2	153.82	F2:30720	3	256	268	Y			63	Q16JG1|Q16JG1_AEDAE	R.RYVLPEGHDANQIVSSL.S	Y	53.67	1896.97	-0.3	949.492	2	108.15	F5:21065	1	133	149	N			137	Q17GT5|Q17GT5_AEDAE	R.L(+57.02)LITKSSGLDPTPATC(+57.02)C(+57.02)S	Y	42.93	1976.95	1.8	989.486	2	81.04	F9:15345	1	480	497	Y
	12	Q16QR7|Q16QR7_AEDAE	K.ILTERGYSF.T	N	41.78	1084.56	0.8	543.285	2	89.39	F1:18269	1	193	201	N			63	Q16JG1|Q16JG1_AEDAE	K.AIPIVQTGQPAK.N	N	53.3	1221.71	1	611.862	2	54.74	F6:9029	1	172	183	N			137	Q17GT5|Q17GT5_AEDAE	K.VAVLDFVK(+43.01)PSPR(+14.02).G	Y	40.52	1383.79	-0.4	692.901	2	93.81	F9:18360	1	36	47	Y
	12	Q16QR7|Q16QR7_AEDAE	C.D(+42.01)EE(+57.02)VAALVVDNGSGMC(+57.02)K.A	Y	41.33	1891.83	-0.9	946.921	2	130.66	F2:25928	1	3	19	Y			63	Q16JG1|Q16JG1_AEDAE	R.YNRPWRNSSLAAR.Q	N	50.05	1589.82	0.3	530.947	3	40.05	F4:5972	4	61	73	N			137	Q17GT5|Q17GT5_AEDAE	K.S(+57.02)SGLDPTPATC(+57.02)C(+57.02)S	Y	40.44	1408.56	0.6	705.288	2	46.77	F7:5946	1	485	497	Y
	12	Q16QR7|Q16QR7_AEDAE	L.DLAGRDLTDYLMK.I	N	40.05	1509.75	0.7	755.883	2	115.33	F1:24622	1	180	192	N			63	Q16JG1|Q16JG1_AEDAE	L.SSDGILTVTAPK.K	N	49.69	1187.64	1	594.828	2	71.13	F6:12760	4	150	161	N			72	Q1HR88|Q1HR88_AEDAE	K.SGDAAIVNLVPSKPLC(+57.02)VESFQEFPPLGR.F	Y	82.07	3026.55	0.9	1009.86	3	155.84	F7:25475	13	396	423	Y
	12	Q16QR7|Q16QR7_AEDAE	F.PSIVGRPR.H	N	39.17	880.524	-0.1	441.269	2	76.13	F1:15074	6	33	40	N			63	Q16JG1|Q16JG1_AEDAE	M.S(+42.01)LIPIVFRDWWDDC(+57.02)WDTPLR.T	N	49	2631.26	1.6	878.095	3	173.16	F6:35948	7	2	21	Y			72	Q1HR88|Q1HR88_AEDAE	K.ALRLPLQDVYK.I	Y	62.3	1314.77	0.3	658.39	2	101.33	F9:20132	8	245	255	N
	12	Q16QR7|Q16QR7_AEDAE	R.P(sub A)VFPSIVGRPR.H	N	38.89	1223.71	-0.1	612.864	2	89.26	F3:16884	5	30	40	N			63	Q16JG1|Q16JG1_AEDAE	A.A(+43.01)AAQSALQNQR.R	N	48.32	1199.6	0.2	600.808	2	42.79	F5:6308	2	47	57	Y			72	Q1HR88|Q1HR88_AEDAE	R.QTVAVGVIK.S	Y	47.78	913.56	0.4	457.787	2	48.19	F9:7841	3	431	439	N
	12	Q16QR7|Q16QR7_AEDAE	C.D(+42.01)EEVAALVVDNGSGMC(+57.02)KAGFAGDDAPR.A	Y	38.78	2792.24	-0.3	931.753	3	138.27	F1:30179	4	3	29	Y			63	Q16JG1|Q16JG1_AEDAE	L.TTAAAAQSALQN(+.98)QR.R	N	45.53	1430.71	-7.1	716.358	2	34.73	F4:4705	5	44	57	Y			72	Q1HR88|Q1HR88_AEDAE	K.I(+57.02)GGIGTVPVGR.V	Y	47.57	1081.62	0.8	541.82	2	63.23	F9:11441	2	256	266	Y
	12	Q16QR7|Q16QR7_AEDAE	R.VAPEEHPVLLTEAPLN.P	N	38.38	1727.91	0.1	864.962	2	107.48	F2:20892	5	97	112	N			63	Q16JG1|Q16JG1_AEDAE	R.TSQLLDQHFGSE(+57.02)ISADDLLTALTTAAAAQSALQNQR.R	Y	44.88	3841.91	-5.4	1281.64	3	170.68	F4:35233	1	22	57	Y			72	Q1HR88|Q1HR88_AEDAE	R.VETGVLKPGTVVVFAPVNLTTEVK.S	Y	46.68	2496.42	-0.4	833.147	3	136.91	F9:27912	3	267	290	N
	12	Q16QR7|Q16QR7_AEDAE	C.D(+42.01)EEVAALVVDN(+.98)GSGMC(+57.02)KAGFAGDDAPR.A	Y	37.8	2793.22	1.1	932.082	3	143.74	F1:31477	12	3	29	Y			63	Q16JG1|Q16JG1_AEDAE	F.RDWWDDC(+57.02)WDTPLR.T	N	44.56	1819.77	0.5	910.894	2	136.86	F5:27712	5	9	21	Y			72	Q1HR88|Q1HR88_AEDAE	R.QT(-18.01)VAVGVIK.S	Y	46.21	895.549	-0.8	448.781	2	48.38	F9:7889	1	431	439	Y
	12	Q16QR7|Q16QR7_AEDAE	R.VAPEE(+57.02)HPVLLTEAPLNPK.A	N	37.44	2010.08	0.1	671.034	3	89.4	F1:18273	1	97	114	Y			63	Q16JG1|Q16JG1_AEDAE	I.VSSLSSDGILTVTAPK.K	N	42.41	1573.86	0.9	787.936	2	99.17	F5:18983	2	146	161	N			72	Q1HR88|Q1HR88_AEDAE	K.A(+57.02)LRLPLQDVYK.I	Y	43.72	1371.79	-0.4	686.901	2	103.59	F7:16223	2	245	255	Y
	40	Q1HR57|Q1HR57_AEDAE	K.GLKLSFDGSFAPQTGSK.T	Y	81.89	1738.89	1	870.453	2	102.34	F1:21448	7	93	109	N			63	Q16JG1|Q16JG1_AEDAE	R.YVLPEGHDANQIVSSL.S	Y	40.69	1740.87	1.2	871.442	2	120.74	F5:24025	2	134	149	N			72	Q1HR88|Q1HR88_AEDAE	K.ALRLPLQDVYKIGGIGTVPVGR.V	Y	42.02	2321.36	0.6	774.794	3	133.29	F9:27212	1	245	266	N
	40	Q1HR57|Q1HR57_AEDAE	K.VNNQSQIGLGYQQK.L	Y	80.85	1575.8	-0.2	788.907	2	49.25	F1:8608	4	236	249	N			63	Q16JG1|Q16JG1_AEDAE	D.DLLTALTTAAAAQSALQNQR.R	N	40.65	2056.09	1	1029.05	2	164.5	F4:34002	1	38	57	N			72	Q1HR88|Q1HR88_AEDAE	R.DMRQTVAVGVIK(+57.02).S	Y	41.74	1372.75	-0.4	687.382	2	66.6	F9:12215	1	428	439	Y
	40	Q1HR57|Q1HR57_AEDAE	K.LSFDGSFAPQTGSK.T	Y	77.57	1440.69	0.2	721.352	2	91.83	F1:18872	3	96	109	N			63	Q16JG1|Q16JG1_AEDAE	I.NLDVQQFAPEEISVK.A	N	40.09	1715.87	-0.9	858.943	2	116.71	F5:23077	2	90	104	N			72	Q1HR88|Q1HR88_AEDAE	K.IGGIGTVPVGR.V	Y	39.6	1024.6	-0.1	513.309	2	67.8	F8:10063	2	256	266	N
	40	Q1HR57|Q1HR57_AEDAE	L.SFDGSFAPQTGSK.T	Y	72.15	1327.6	0.1	664.809	2	61.91	F2:10439	3	97	109	N			14	J9HYM2|J9HYM2_AEDAE	R.VVDLIKYMQTKD	Y	76.51	1451.77	1.7	726.893	2	108.62	F6:21452	3	321	332	N			70	Q17E10|Q17E10_AEDAE	K.FGQPEIALGTIPGAGGSQR.T	Y	90.25	1854.96	0.5	928.487	2	110.74	F9:22313	9	162	180	N
	40	Q1HR57|Q1HR57_AEDAE	R.AKVNNQSQIGLGYQQK.L	Y	69.44	1774.93	0.6	888.474	2	43.55	F2:6132	6	234	249	N			14	J9HYM2|J9HYM2_AEDAE	K.VVSNASC(+57.02)TTNC(+57.02)LAPLAK.V	Y	75.55	1804.88	0.7	903.448	2	66.37	F6:11695	5	143	159	Y			70	Q17E10|Q17E10_AEDAE	K.C(+57.02)ITGN(-17.03)FLNNWTSVAK.A	Y	62.37	1706.81	0.1	854.412	2	170.52	F9:34494	1	113	127	Y
	40	Q1HR57|Q1HR57_AEDAE	M.APPAYADLGKQAR.D	Y	68.54	1356.71	-0.1	679.365	2	45.39	F1:7643	6	2	14	N			14	J9HYM2|J9HYM2_AEDAE	K.LISWYDNEFGYSNR.V	Y	72.04	1762.8	0.5	882.405	2	128.43	F6:26154	2	307	320	N			70	Q17E10|Q17E10_AEDAE	K.NVALITLNRPK.A	Y	57.78	1237.75	0.7	619.883	2	66.78	F9:12254	5	48	58	N
	40	Q1HR57|Q1HR57_AEDAE	R.AKVN(+.98)NQSQIGLGYQQK.L	Y	63.51	1775.92	0.2	592.98	3	47.59	F3:7536	1	234	249	Y			14	J9HYM2|J9HYM2_AEDAE	R.DGRGAGQNIIPAATGAAK.A	Y	69.78	1666.88	0.7	834.445	2	49.48	F5:7878	8	195	212	N			70	Q17E10|Q17E10_AEDAE	K.C(+57.02)ITGNFLNNWTSVAK.A	Y	50.08	1723.84	0.5	862.925	2	138.71	F8:22676	3	113	127	Y
	40	Q1HR57|Q1HR57_AEDAE	K.LSFDGSFAPQTGSKTGR.F	Y	61.87	1754.86	1.1	878.438	2	78.69	F1:15687	10	96	112	N			14	J9HYM2|J9HYM2_AEDAE	E.STGVFTTIDK(+14.02)(+57.02).A	Y	67.62	1138.59	0.5	570.301	2	77.57	F5:14022	2	95	104	Y			70	Q17E10|Q17E10_AEDAE	K.C(+57.02)ITGNFLNNWTSVAK(+57.02).A	Y	41.69	1780.86	-1.2	891.435	2	137.59	F7:22292	3	113	127	Y
	40	Q1HR57|Q1HR57_AEDAE	L.SFDGSFAPQTGSKTGR.F	Y	60.34	1641.77	0.5	821.895	2	48.93	F1:8525	6	97	112	N			14	J9HYM2|J9HYM2_AEDAE	R.GAGQNIIPAATGAAK.A	Y	61.57	1338.73	0.8	670.37	2	54.1	F6:8872	5	198	212	N			70	Q17E10|Q17E10_AEDAE	K.FGQPE(+57.02)IALGTIPGAGGSQR.T	Y	40.99	1911.98	2.2	957	2	113.01	F8:18062	6	162	180	Y
	40	Q1HR57|Q1HR57_AEDAE	K.VNN(+.98)QSQIGLGYQQK.L	Y	59.15	1576.78	0.1	789.4	2	56.54	F2:9200	2	236	249	Y			14	J9HYM2|J9HYM2_AEDAE	K.AGIQLSDTFVK.L	Y	61.07	1177.63	2.4	589.826	2	96.67	F4:19085	3	296	306	N			69	Q1HR83|Q1HR83_AEDAE	K.LVC(+57.02)SPDYAYGSR.G	Y	65.25	1386.62	1	694.32	2	58.07	F9:10217	4	75	86	Y
	40	Q1HR57|Q1HR57_AEDAE	M.APPAYADLGK(+57.02)QAR.D	Y	57.49	1413.74	0.3	707.876	2	48.6	F2:7307	3	2	14	Y			14	J9HYM2|J9HYM2_AEDAE	R.AAVDKGAQVVAVNDPFIGVD.Y	Y	55.22	1984.03	1	993.021	2	119.81	F4:24440	4	19	38	N			69	Q1HR83|Q1HR83_AEDAE	R.AKLVC(+57.02)SPDYAYGSR.G	Y	62.49	1585.76	0.5	793.886	2	51.6	F9:8681	7	73	86	Y
	40	Q1HR57|Q1HR57_AEDAE	K.VNNQSQIGLGYQQK(+57.02).L	Y	55.84	1632.82	-0.7	817.418	2	52.03	F2:8121	4	236	249	Y			14	J9HYM2|J9HYM2_AEDAE	R.VPTPNVSVVDLTC(+57.02)R.L	Y	55.04	1555.8	1.4	778.91	2	102.37	F6:19961	2	232	245	Y			69	Q1HR83|Q1HR83_AEDAE	M.GVQVVTLAAGDEATYPK.A	Y	59.52	1717.89	1.4	859.953	2	94.35	F7:14668	2	2	18	N
	40	Q1HR57|Q1HR57_AEDAE	K.FGLGAKYDLDKDAC(+57.02)VR.A	Y	54.59	1826.9	0	609.973	3	80.79	F3:14971	4	218	233	Y			14	J9HYM2|J9HYM2_AEDAE	K.VVSN(+.98)ASC(+57.02)TTNC(+57.02)LAPLAK.V	Y	53.27	1805.87	1.7	903.941	2	76.91	F6:14066	4	143	159	Y			69	Q1HR83|Q1HR83_AEDAE	R.A(+57.02)KLVC(+57.02)SPDYAYGSR.G	Y	55.13	1642.78	-1.1	822.395	2	56.24	F8:7778	3	73	86	Y
	40	Q1HR57|Q1HR57_AEDAE	K.SFNTGGHKIGVALELEA	Y	53.26	1741.9	-2.3	871.955	2	103.41	F3:20162	5	266	282	N			14	J9HYM2|J9HYM2_AEDAE	K.IGIN(+.98)GFGR.I	Y	53.24	833.439	0	417.727	2	72.9	F6:13155	9	4	11	Y			69	Q1HR83|Q1HR83_AEDAE	R.GWDEGVAQMSVGQR.A	Y	50.42	1518.69	1.8	760.353	2	90.27	F9:17500	2	59	72	N
	40	Q1HR57|Q1HR57_AEDAE	K.GLKLSFDGSFAPQTGSKTGR.F	Y	52.9	2053.06	2.1	685.362	3	91.93	F1:18896	6	93	112	N			14	J9HYM2|J9HYM2_AEDAE	K.AIPWGKAGAEYIVE.S	Y	52.76	1502.78	0.7	752.396	2	115.35	F4:23429	3	81	94	N			69	Q1HR83|Q1HR83_AEDAE	K.L(+57.02)VC(+57.02)SPDYAYGSR.G	Y	48.82	1443.65	0.7	722.83	2	59.48	F7:8597	3	75	86	Y
	40	Q1HR57|Q1HR57_AEDAE	F.GLGAKYDLDKDAC(+57.02)VR.A	Y	51.61	1679.83	0.4	560.951	3	55.11	F3:9284	2	219	233	Y			14	J9HYM2|J9HYM2_AEDAE	K.TVDGPSGKLWR.D	Y	52.74	1214.64	1.9	608.329	2	52.65	F4:9030	4	184	194	N			69	Q1HR83|Q1HR83_AEDAE	L.TFDVELLRVE	Y	48.49	1219.64	0.6	610.83	2	130.69	F9:26623	1	99	108	N
	40	Q1HR57|Q1HR57_AEDAE	M.A(+57.02)PPAYADLGKQAR.D	Y	51.48	1413.74	0.2	707.876	2	50.01	F3:8089	4	2	14	Y			14	J9HYM2|J9HYM2_AEDAE	K.VVSNASC(+57.02)TTNC(+57.02)LAPLAK(+57.02).V	Y	50.32	1861.9	0.1	931.959	2	66.54	F6:11735	1	143	159	Y			69	Q1HR83|Q1HR83_AEDAE	K.LVC(+57.02)SPDYAYGSRGHPGVIPPNATLTFDVELLRVE	Y	48.23	3741.88	0.5	1248.3	3	155.88	F8:25584	6	75	108	Y
	40	Q1HR57|Q1HR57_AEDAE	K.SKVTANNFALGYSTGDFVLHTNVNDGREFGGLIYQR.C	Y	51.24	3959.96	-0.1	990.996	4	139.24	F2:27700	5	161	196	N			14	J9HYM2|J9HYM2_AEDAE	K.LISWYDNEFGYSNRVVDLIK.Y	Y	49.91	2430.22	1.5	1216.12	2	153.64	F6:31757	3	307	326	N			69	Q1HR83|Q1HR83_AEDAE	K.AGQVAVVHY.T	Y	45.97	942.492	0.6	472.254	2	49.15	F9:8081	1	19	27	N
	40	Q1HR57|Q1HR57_AEDAE	R.C(+57.02)N(-17.03)DRLETAVQLSWASGSNATK.F	Y	48.93	2290.06	0.5	1146.04	2	124.99	F3:25156	1	197	217	Y			14	J9HYM2|J9HYM2_AEDAE	R.DGRGAGQNIIPAATGAAK(+57.02).A	Y	47.69	1723.9	2	862.957	2	49.55	F4:8286	5	195	212	Y			69	Q1HR83|Q1HR83_AEDAE	R.A(+57.02)K(+57.02)LVC(+57.02)SPDYAYGSR.G	Y	45.63	1699.8	1.4	850.908	2	58.11	F8:8178	9	73	86	Y
	40	Q1HR57|Q1HR57_AEDAE	K.LSFDGSFAPQTGSK(+57.02)TGR.F	Y	47.28	1811.88	0.7	906.948	2	78.74	F1:15699	3	96	112	Y			14	J9HYM2|J9HYM2_AEDAE	N.ASC(+57.02)TTNC(+57.02)LAPLAK.V	Y	46.38	1405.67	0.4	703.842	2	53.7	F4:9280	2	147	159	Y			69	Q1HR83|Q1HR83_AEDAE	F.DVELLRVE	Y	41.72	971.529	-0.1	486.772	2	93.56	F9:18299	1	101	108	N
	40	Q1HR57|Q1HR57_AEDAE	M.A(+57.02)PPAYADLGK(+57.02)QAR.D	Y	45.36	1470.76	0.8	736.387	2	45.98	F1:7791	4	2	14	Y			14	J9HYM2|J9HYM2_AEDAE	R.AAVDKGAQVVAVNDPFIGVDYM(-48.00).V	Y	45.76	2230.13	0.2	1116.07	2	134.65	F5:27209	4	19	40	Y			336	Q16ZI8|Q16ZI8_AEDAE	K.GNIVNVSSVAGTR.S	Y	77.09	1272.68	1.2	637.347	2	67.69	F8:10039	4	134	146	N
	40	Q1HR57|Q1HR57_AEDAE	K.LSFDGSFAPQTGSK(+57.02).T	Y	43.47	1497.71	1	749.863	2	91.95	F1:18902	3	96	109	Y			14	J9HYM2|J9HYM2_AEDAE	K.VVSNASC(+57.02)TTN(+.98)C(+57.02)LAPLAK.V	Y	45.29	1805.87	1.1	903.941	2	71.5	F6:12843	4	143	159	Y			336	Q16ZI8|Q16ZI8_AEDAE	K.AALDQFTR.C	Y	69.91	920.472	-0.2	461.243	2	61.25	F8:8793	4	159	166	N
	40	Q1HR57|Q1HR57_AEDAE	D.NTLTSEVSVENQLVK.G	Y	43.41	1659.87	0.3	830.942	2	97.39	F2:18730	1	78	92	N			14	J9HYM2|J9HYM2_AEDAE	M.S(+42.01)KIGIN(+.98)GFGR.I	Y	42.85	1090.58	0.3	546.296	2	86.12	F5:15924	12	2	11	Y			336	Q16ZI8|Q16ZI8_AEDAE	R.SFPNVLAYC(+57.02)VSKAALDQFTR.C	Y	64.86	2286.15	0.8	763.057	3	166.81	F8:27426	8	147	166	Y
	40	Q1HR57|Q1HR57_AEDAE	R.DVFNKGYHF.G	Y	41.9	1125.52	0.7	563.77	2	85.39	F1:17288	3	15	23	N			14	J9HYM2|J9HYM2_AEDAE	K.AGIQLSDTFVK(+57.02).L	Y	39.31	1234.66	1.5	618.336	2	97.37	F6:18834	2	296	306	Y			336	Q16ZI8|Q16ZI8_AEDAE	K.TKGNIVNVSSVAGTR.S	Y	59.52	1501.82	0.6	751.918	2	53.87	F8:7230	4	132	146	N
	40	Q1HR57|Q1HR57_AEDAE	R.AKVNNQSQIGLGYQQKLR.D	Y	41.55	2044.12	1.1	682.381	3	49.46	F1:8657	3	234	251	N			71	Q1HRR8|Q1HRR8_AEDAE	R.LYHQSPAGVGSIC(+57.02)R.I	Y	105.75	1543.76	0.9	772.886	2	45.34	F5:6908	6	64	77	Y			336	Q16ZI8|Q16ZI8_AEDAE	R.SFPNVLAYC(+57.02)VSK(+57.02).A	Y	48.51	1440.71	0.6	721.361	2	117.8	F9:23921	1	147	158	Y
	40	Q1HR57|Q1HR57_AEDAE	K.L(+57.02)SFDGSFAPQTGSK.T	Y	40.22	1497.71	0.6	749.863	2	94.98	F3:18208	1	96	109	Y			71	Q1HRR8|Q1HRR8_AEDAE	R.RLYHQSPAGVGSIC(+57.02)R.I	Y	101.03	1699.86	1.2	850.937	2	39.64	F5:5589	9	63	77	Y			336	Q16ZI8|Q16ZI8_AEDAE	K.A(+57.02)ALDQFTR.C	Y	47.15	977.493	0.6	489.754	2	57.43	F9:10076	3	159	166	Y
	40	Q1HR57|Q1HR57_AEDAE	M.APPAYADLGK(+43.01)QAR.D	Y	39.77	1399.72	0	700.868	2	66.92	F3:11931	3	2	14	Y			71	Q1HRR8|Q1HRR8_AEDAE	R.RLYH(+57.02)QSPAGVGSIC(+57.02)R.I	Y	76.4	1756.88	0.2	586.634	3	39.56	F5:5568	10	63	77	Y			336	Q16ZI8|Q16ZI8_AEDAE	R.SFPNVLAYC(+57.02)VSK.A	Y	43.12	1383.69	1.7	692.851	2	120	F8:19305	3	147	158	Y
	40	Q1HR57|Q1HR57_AEDAE	K.YDLDKDAC(+57.02)VR.A	Y	39.32	1253.57	1	627.793	2	44.57	F3:6828	3	224	233	Y			71	Q1HRR8|Q1HRR8_AEDAE	K.TAKYKELAPSDQDWFYVR.C	Y	74.25	2216.09	0.5	739.704	3	106.58	F4:21376	9	39	56	N			172	Q16JE9|Q16JE9_AEDAE	M.S(+42.01)WQDYVDNQLLASQC(+57.02)VSK.A	Y	63.22	2182	0.4	1092.01	2	156.95	F9:31890	11	2	19	Y
	40	Q1HR57|Q1HR57_AEDAE	K.GLKLSFD(+57.02)GSFAPQTGSK.T	Y	37.68	1795.91	0.4	599.644	3	103.79	F2:20089	1	93	109	Y			71	Q1HRR8|Q1HRR8_AEDAE	K.YKELAPSDQDWFYVR.C	Y	63.34	1915.91	0	639.644	3	117.39	F6:23557	10	42	56	N			172	Q16JE9|Q16JE9_AEDAE	R.YIYLSGTDR.V	Y	58.75	1086.53	0.5	544.275	2	60.67	F9:10819	1	68	76	N
	40	Q1HR57|Q1HR57_AEDAE	N.TGGHKIGVALELEA	Y	37.35	1393.76	-0.4	697.885	2	85.89	F2:15987	2	269	282	N			71	Q1HRR8|Q1HRR8_AEDAE	R.DLDRIAAQIISK.Q	Y	58.4	1341.76	0.4	671.888	2	112.2	F4:22720	3	130	141	N			172	Q16JE9|Q16JE9_AEDAE	L.LTSGGVTLAGQR.Y	Y	57.13	1158.64	0.4	580.325	2	45.9	F7:5794	4	56	67	N
	40	Q1HR57|Q1HR57_AEDAE	R.DVFNKGYHFGLWK.L	Y	36.46	1609.8	1.2	537.609	3	113.88	F1:24266	4	15	27	N			71	Q1HRR8|Q1HRR8_AEDAE	R.L(+57.02)YHQSPAGVGSIC(+57.02)R.I	Y	54.38	1600.78	0.8	534.6	3	45.06	F4:7179	5	64	77	Y			172	Q16JE9|Q16JE9_AEDAE	I.VEKLGDYLITC(+57.02)GY	Y	56.07	1529.74	-0.7	765.879	2	122.25	F9:24867	3	114	126	Y
	30	Q0IFK9|Q0IFK9_AEDAE	R.IFYETEEQAVKAAK.A	Y	88.73	1625.83	0.5	813.923	2	71.13	F1:13896	9	246	259	N			71	Q1HRR8|Q1HRR8_AEDAE	R.AALKKEAATLVLA	Y	54	1297.8	0.4	649.906	2	66.51	F5:11626	8	144	156	N			172	Q16JE9|Q16JE9_AEDAE	M.S(+42.01)WQDYVDNQLLASQC(+57.02)VSK(+57.02).A	Y	53.04	2239.02	0	1120.52	2	156.06	F8:25622	6	2	19	Y
	30	Q0IFK9|Q0IFK9_AEDAE	R.IFYETEEQAVK.A	Y	81.3	1355.66	0.4	678.838	2	71.42	F2:12620	4	246	256	N			71	Q1HRR8|Q1HRR8_AEDAE	R.R(+57.02)LYHQSPAGVGSIC(+57.02)R.I	Y	54	1756.88	0.2	586.634	3	40.95	F6:5728	6	63	77	Y			172	Q16JE9|Q16JE9_AEDAE	K.AAIAGH(+57.02)DGGIWAK.S	Y	50.58	1322.67	1.7	662.345	2	48.98	F9:8039	1	20	32	Y
	30	Q0IFK9|Q0IFK9_AEDAE	R.NC(+57.02)GDAAIIC(+57.02)YK.N	Y	77.98	1283.56	-0.4	642.789	2	63.41	F2:10785	3	319	329	Y			71	Q1HRR8|Q1HRR8_AEDAE	R.LYH(+57.02)QSPAGVGSIC(+57.02)R.I	Y	51.28	1600.78	0.7	801.397	2	45.02	F4:7168	8	64	77	Y			172	Q16JE9|Q16JE9_AEDAE	E.KLGDYLITC(+57.02)GY	Y	49.56	1301.63	0.5	651.824	2	113.01	F9:22845	2	116	126	Y
	30	Q0IFK9|Q0IFK9_AEDAE	R.NC(+57.02)GDAAIIC(+57.02)YKNAASAEK.A	Y	73.52	1954.89	0.6	978.452	2	65.32	F1:12555	1	319	336	Y			71	Q1HRR8|Q1HRR8_AEDAE	K.Y(+57.02)KELAPSDQDWFYVR.C	Y	50.91	1972.93	1.7	987.475	2	117.25	F5:23205	10	42	56	Y			172	Q16JE9|Q16JE9_AEDAE	K.AAIAGHDGGIWAK.S	Y	46.13	1265.65	1.2	633.834	2	51.26	F9:8593	3	20	32	N
	30	Q0IFK9|Q0IFK9_AEDAE	N.NVTQNPQMASNYAR.I	Y	71.4	1592.74	0.2	797.376	2	44.51	F1:7416	5	232	245	N			71	Q1HRR8|Q1HRR8_AEDAE	R.L(+43.01)YHQSPAGVGSIC(+57.02)R.I	Y	46.78	1586.76	1	794.389	2	82.32	F5:15051	7	64	77	Y			172	Q16JE9|Q16JE9_AEDAE	K.A(+57.02)AIAGHDGGIWAK.S	Y	44.83	1322.67	-0.3	662.344	2	52.24	F9:8834	2	20	32	Y
	30	Q0IFK9|Q0IFK9_AEDAE	R.LYNEDDVRVLN(+.98)GIAK.I	Y	62.17	1718.88	0.2	573.969	3	83.61	F2:15445	12	570	584	Y			71	Q1HRR8|Q1HRR8_AEDAE	R.DLDRIAAQIISKQR.A	Y	45.8	1625.92	1	542.982	3	106.72	F4:21411	4	130	143	N			172	Q16JE9|Q16JE9_AEDAE	K.IVQGFDKTELLTSGGVTLAGQR.Y	Y	43.32	2289.23	0.5	764.085	3	112.41	F7:17743	2	46	67	N
	30	Q0IFK9|Q0IFK9_AEDAE	R.LAGSIFSR.R	Y	55.84	849.471	0.3	425.743	2	68.66	F3:12326	3	997	1004	N			71	Q1HRR8|Q1HRR8_AEDAE	R.L(+57.02)YH(+57.02)QSPAGVGSIC(+57.02)R.I	Y	45.07	1657.8	0.3	829.907	2	45.54	F4:7297	5	64	77	Y			172	Q16JE9|Q16JE9_AEDAE	K.SDGFEVSKEELAK.I	Y	42.65	1437.7	0.2	719.857	2	55.81	F9:9706	1	33	45	N
	30	Q0IFK9|Q0IFK9_AEDAE	R.IFYETEEQAVK(+57.02).A	Y	54.01	1412.68	-0.8	707.348	2	72.3	F3:13106	4	246	256	Y			71	Q1HRR8|Q1HRR8_AEDAE	R.RLYH(+26.02)QSPAGVGSIC(+57.02)R.I	Y	44.35	1725.87	1.1	576.299	3	52.7	F6:8533	5	63	77	Y			172	Q16JE9|Q16JE9_AEDAE	R.YIYLSGTDRVIR.A	Y	41.35	1454.79	1.2	728.402	2	80.51	F9:15234	4	68	79	N
	30	Q0IFK9|Q0IFK9_AEDAE	R.IFYETEEQAVKAAK(+57.02).A	Y	53.45	1682.85	-0.8	842.432	2	69.8	F1:13591	7	246	259	Y			71	Q1HRR8|Q1HRR8_AEDAE	R.LYH(+26.02)QSPAGVGSIC(+57.02)R.I	Y	44.02	1569.77	0.9	785.894	2	62.12	F5:10669	14	64	77	Y			120	Q16JG6|Q16JG6_AEDAE	R.DWWDDC(+57.02)WDTPLR.S	N	69.42	1663.67	0.6	832.844	2	158.8	F9:32228	2	10	21	Y
	30	Q0IFK9|Q0IFK9_AEDAE	R.MEFGGPGFNQGPGGFVPNNNMNNPNAIQDLLR.L	Y	51.43	3415.58	1.6	1139.54	3	162.19	F2:32366	6	606	637	N			71	Q1HRR8|Q1HRR8_AEDAE	K.Y(+57.02)K(+57.02)ELAPSDQDWFYVR.C	Y	40.48	2029.95	1.1	1015.99	2	117.49	F4:23921	1	42	56	Y			120	Q16JG6|Q16JG6_AEDAE	R.SSQLLDQHFGSGISGDDLLTAITSASAAR.S	Y	59.57	2917.44	-0.4	973.487	3	159.05	F9:32276	4	22	50	N
	30	Q0IFK9|Q0IFK9_AEDAE	K.GKMEQLKTPISAR.L	Y	50.35	1457.8	-0.5	486.941	3	41.65	F1:6720	3	557	569	N			71	Q1HRR8|Q1HRR8_AEDAE	R.AALKKE(+57.02)AATLVLA	Y	40.26	1354.82	1	678.417	2	65.88	F6:11587	3	144	156	Y			120	Q16JG6|Q16JG6_AEDAE	M.S(+42.01)LIPIVFRDWWDDC(+57.02)WDTPLR.S	N	56.76	2631.26	-3.1	1316.63	2	173.2	F8:28744	1	2	21	Y
	30	Q0IFK9|Q0IFK9_AEDAE	R.IFY(+15.99)ETEEQAVKAAK.A	Y	49.78	1641.83	-1	821.919	2	73.51	F2:13117	4	246	259	Y			71	Q1HRR8|Q1HRR8_AEDAE	K.YKELAPS(+114.04)DQDWFYVR.C	Y	40.22	2029.95	1.2	677.659	3	117.61	F4:23951	1	42	56	Y			120	Q16JG6|Q16JG6_AEDAE	R.SSQLLD(+57.02)QHFGSGISGDDLLTAITSASAAR.S	Y	47.13	2974.46	0.4	992.495	3	159.18	F7:26031	1	22	50	Y
	30	Q0IFK9|Q0IFK9_AEDAE	R.IFYETEEQAVK(+43.01)AAK.A	Y	49.45	1668.84	2.2	835.427	2	90.48	F1:18540	3	246	259	Y			9	A0A1S4F2Y4|A0A1S4F2Y4_AEDAE	R.AILLDLEPGTMEAVR.S	Y	88.87	1626.87	0.8	814.44	2	133.88	F5:27028	5	69	83	N			120	Q16JG6|Q16JG6_AEDAE	W.DDC(+57.02)WDTPLR.S	N	46.31	1176.49	0.4	589.251	2	84.64	F9:16140	3	13	21	Y
	30	Q0IFK9|Q0IFK9_AEDAE	R.LYNEDDVRVLNGIAK.I	Y	49.03	1717.9	0.7	859.958	2	91.77	F1:18858	1	570	584	N			9	A0A1S4F2Y4|A0A1S4F2Y4_AEDAE	R.VSVYYNEASAVSR.S	Y	77.23	1443.7	0.7	722.857	2	66.54	F5:11632	19	47	59	N			120	Q16JG6|Q16JG6_AEDAE	I.VSSLSSDGILTVTAPK.K	N	44.1	1573.86	1.6	787.937	2	99.19	F9:19662	2	146	161	N
	30	Q0IFK9|Q0IFK9_AEDAE	N.PNAIQDLLR.L	Y	48.21	1038.58	0.7	520.299	2	112.6	F1:23953	1	629	637	N			9	A0A1S4F2Y4|A0A1S4F2Y4_AEDAE	MREIVHLQAGQC(+57.02)GNQIGAK.F	N	73.94	2109.06	0.7	704.027	3	54.31	F5:8991	7	1	19	Y			120	Q16JG6|Q16JG6_AEDAE	R.D(+57.02)WWDDC(+57.02)WDTPLR.S	N	42.91	1720.69	0.6	861.355	2	159.34	F9:32335	1	10	21	Y
	30	Q0IFK9|Q0IFK9_AEDAE	N.NPNAIQDLLR.L	Y	47.26	1152.63	0.1	577.32	2	109.02	F1:23077	2	628	637	N			9	A0A1S4F2Y4|A0A1S4F2Y4_AEDAE	R.V(+57.02)SVYYNEASAVSR.S	Y	66.58	1500.72	0.5	751.368	2	67.51	F4:12480	6	47	59	Y			120	Q16JG6|Q16JG6_AEDAE	F.QINLDVQQFAPEEISVK.A	N	41.73	1957.02	3.7	979.519	2	132.11	F9:26932	2	88	104	N
	30	Q0IFK9|Q0IFK9_AEDAE	R.AAKLFFR.N	Y	45.34	851.502	-0.2	426.758	2	54.58	F1:9953	1	188	194	N			9	A0A1S4F2Y4|A0A1S4F2Y4_AEDAE	K.LFRPDNFVFGQSGAGNNWAK.G	N	61.58	2224.08	0.4	742.368	3	124.78	F6:25291	3	90	109	N			120	Q16JG6|Q16JG6_AEDAE	L.DVQQFAPEEISVK.A	N	41.58	1488.75	1	745.381	2	94.97	F9:18639	2	92	104	N
	30	Q0IFK9|Q0IFK9_AEDAE	N.VTQNPQMASNYAR.I	Y	45.21	1478.69	1.5	740.355	2	41.26	F2:5612	5	233	245	N			9	A0A1S4F2Y4|A0A1S4F2Y4_AEDAE	K.LAVNMVPFPR.L	N	58.52	1142.63	1.7	572.322	2	112.88	F4:22885	3	259	268	N			120	Q16JG6|Q16JG6_AEDAE	D.Q(-17.03)HFGSGISGDDLLTAITSASAAR.S	Y	41.45	2257.1	-0.2	1129.56	2	160.49	F9:32557	2	28	50	Y
	30	Q0IFK9|Q0IFK9_AEDAE	R.I(+43.01)FYETEEQAVKAAK.A	Y	43.8	1668.84	2.3	835.427	2	134.38	F3:27288	4	246	259	Y			9	A0A1S4F2Y4|A0A1S4F2Y4_AEDAE	R.VSVYYNE(+57.02)ASAVSR.S	Y	58.09	1500.72	-0.3	751.367	2	65.84	F4:12106	3	47	59	Y			120	Q16JG6|Q16JG6_AEDAE	L.SSDGILTVTAPK.K	N	40.8	1187.64	0.5	594.827	2	70.56	F9:13101	2	150	161	N
	30	Q0IFK9|Q0IFK9_AEDAE	R.IFYETEE(+57.02)QAVKAAK.A	Y	43.45	1682.85	1.2	842.434	2	71.34	F1:13944	3	246	259	Y			9	A0A1S4F2Y4|A0A1S4F2Y4_AEDAE	R.VSVYYN(+.98)EASAVSR.S	Y	57.95	1444.68	1	723.35	2	65.54	F6:11506	5	47	59	Y			120	Q16JG6|Q16JG6_AEDAE	R.SSQLLDQHFGSGISGD(+57.02)DLLTAITSASAAR.S	Y	39.6	2974.46	1.1	992.496	3	160.77	F8:26407	2	22	50	Y
	30	Q0IFK9|Q0IFK9_AEDAE	R.IFYETE(+57.02)EQAVKAAK(+57.02).A	Y	42.9	1739.87	0.5	870.944	2	74.65	F3:13631	1	246	259	Y			9	A0A1S4F2Y4|A0A1S4F2Y4_AEDAE	R.A(+57.02)ILLDLEPGTMEAVR.S	Y	56.7	1683.89	0.6	842.951	2	134.93	F5:27276	3	69	83	Y			159	A0A1S4EXN6|A0A1S4EXN6_AEDAE	M(+27.99)D(+57.02)FYYLPGSAPC(+57.02)R.A	N	71.77	1660.7	0.6	831.359	2	133.98	F8:21859	3	1	13	Y
	30	Q0IFK9|Q0IFK9_AEDAE	R.L(+57.02)AGSIFSR.R	Y	41.27	906.492	-0.3	454.253	2	69.84	F2:12255	3	997	1004	Y			9	A0A1S4F2Y4|A0A1S4F2Y4_AEDAE	R.AILLDLEPGTMEAVRSGAYGK.L	Y	52.32	2190.14	-0.3	1096.07	2	128.9	F5:25905	6	69	89	N			159	A0A1S4EXN6|A0A1S4EXN6_AEDAE	M(+42.01)DFYYLPGSAPC(+57.02)R.A	N	69.85	1617.7	0.5	809.856	2	153.65	F9:31262	6	1	13	Y
	30	Q0IFK9|Q0IFK9_AEDAE	R.LYNEDDVRVLN(+.98)GIAK(+57.02).I	Y	40.17	1775.91	0.3	888.96	2	82.2	F1:16519	2	570	584	Y			9	A0A1S4F2Y4|A0A1S4F2Y4_AEDAE	R.LHFFMPGFAPLTSR.G	N	52.27	1619.83	0	810.921	2	144.04	F4:29696	5	269	282	N			159	A0A1S4EXN6|A0A1S4EXN6_AEDAE	D.GDFSLWESR.A	Y	60.73	1095.5	-0.1	548.756	2	124.83	F7:19948	8	58	66	N
	30	Q0IFK9|Q0IFK9_AEDAE	K.AAGFNAHDLNQRDQNQHLDIWR.A	Y	37.82	2618.25	0.5	655.57	4	88.76	F3:16764	3	166	187	N			9	A0A1S4F2Y4|A0A1S4F2Y4_AEDAE	R.AILLDLE(+57.02)PGTMEAVR.S	Y	51.3	1683.89	1.5	842.952	2	133.93	F6:27372	2	69	83	Y			159	A0A1S4EXN6|A0A1S4EXN6_AEDAE	V.PTLVDGDFSLWESR.A	Y	48.38	1620.78	-0.7	811.396	2	142.62	F7:23162	2	53	66	N
	30	Q0IFK9|Q0IFK9_AEDAE	R.I(+57.02)FYETEEQAVKAAK(+57.02).A	Y	37.77	1739.87	0.6	870.944	2	70.63	F1:13782	4	246	259	Y			9	A0A1S4F2Y4|A0A1S4F2Y4_AEDAE	R.YLTVAAVFRGR.M	N	50.05	1251.71	0.1	626.862	2	103.02	F6:20118	4	316	326	N			159	A0A1S4EXN6|A0A1S4EXN6_AEDAE	D.FYYLPGSAPC(+57.02)R.A	N	46.99	1329.62	-0.2	665.816	2	92.99	F9:18164	4	3	13	Y
	30	Q0IFK9|Q0IFK9_AEDAE	N.TGSRLAGSIFSR.R	Y	37.17	1250.67	-0.1	417.898	3	66.63	F3:11868	4	993	1004	N			9	A0A1S4F2Y4|A0A1S4F2Y4_AEDAE	R.KLAVNMVPFPR.L	N	47.99	1270.72	-0.8	636.368	2	98.01	F6:18988	1	258	268	N			159	A0A1S4EXN6|A0A1S4EXN6_AEDAE	M(+42.01)D(+57.02)FYYLPGSAPC(+57.02)R.A	N	43.19	1674.72	1	838.367	2	106.5	F9:21310	7	1	13	Y
	30	Q0IFK9|Q0IFK9_AEDAE	R.L(+57.02)YNEDDVRVLN(+.98)GIAK.I	Y	35.91	1775.91	1.8	888.962	2	83.7	F3:15625	4	570	584	Y			9	A0A1S4F2Y4|A0A1S4F2Y4_AEDAE	F.FMPGFAPLTSR.G	N	46.36	1222.62	0.2	612.316	2	113.3	F5:22287	2	272	282	N			159	A0A1S4EXN6|A0A1S4EXN6_AEDAE	M.DFYYLPGSAPC(+57.02)R.A	N	39.09	1444.64	0.5	723.33	2	107.29	F7:16860	2	2	13	Y
	30	Q0IFK9|Q0IFK9_AEDAE	N.NSQQSNTGSRLAGSIFSR.R	Y	35.45	1908.94	1	955.478	2	77.42	F1:15384	3	987	1004	N			9	A0A1S4F2Y4|A0A1S4F2Y4_AEDAE	MREIVH(+57.02)LQAGQC(+57.02)GNQIGAK.F	N	44.78	2166.08	0.1	723.034	3	53.95	F5:8908	3	1	19	Y			127	J9HSH6|J9HSH6_AEDAE	R.GAALQC(+57.02)AILSPAVR.V	Y	72.42	1425.78	1	713.896	2	95.45	F9:18755	3	374	387	Y
	19	Q1HR69|Q1HR69_AEDAE	R.AKFEELNMDLFR.S	N	87.61	1511.74	0.5	756.88	2	125.45	F2:24802	6	325	336	N			9	A0A1S4F2Y4|A0A1S4F2Y4_AEDAE	M(+43.01)REIVHLQAGQC(+57.02)GNQIGAK.F	N	44.57	2152.06	1.6	718.363	3	47.95	F6:7392	3	1	19	Y			127	J9HSH6|J9HSH6_AEDAE	R.NALEEFVYEVR.G	Y	69.77	1367.67	0.5	684.844	2	143.04	F7:23243	3	588	598	N
	19	Q1HR69|Q1HR69_AEDAE	K.LYASTGGSPPPTADDEDLKDEL	Y	77.17	2290.05	0.7	1146.03	2	98.08	F2:18891	6	634	655	N			9	A0A1S4F2Y4|A0A1S4F2Y4_AEDAE	R.ALTVPELTQQMFDAK.N	N	43.99	1690.86	-2	846.436	2	142.61	F4:29365	3	289	303	N			127	J9HSH6|J9HSH6_AEDAE	R.QALLDAAGIC(+57.02)GLNVLR.L	Y	60.01	1682.91	1.3	842.465	2	143.59	F9:29303	1	154	169	Y
	19	Q1HR69|Q1HR69_AEDAE	R.IINEPTAAAIAYGLDKK.D	N	76.41	1786.98	0.7	894.499	2	104.93	F1:22081	5	198	214	N			9	A0A1S4F2Y4|A0A1S4F2Y4_AEDAE	R.HGRYLTVAAVFR.G	N	43.05	1388.77	1.7	463.931	3	82.32	F6:15266	1	313	324	N			127	J9HSH6|J9HSH6_AEDAE	K.AGGIETIANDYSLR.A	Y	57.55	1478.74	0.6	740.376	2	108.1	F7:16995	4	20	33	N
	19	Q1HR69|Q1HR69_AEDAE	K.VTHAVVTVPAYFNDAQR.Q	N	74.84	1886.96	-0.9	944.488	2	92.37	F1:19006	13	165	181	N			9	A0A1S4F2Y4|A0A1S4F2Y4_AEDAE	R.ISEQFSAMFR.R	Y	42.95	1214.58	1.7	608.296	2	110.93	F4:22413	3	387	396	N			127	J9HSH6|J9HSH6_AEDAE	K.A(+57.02)GGIETIANDYSLR.A	Y	53.47	1535.76	0.5	768.887	2	106.37	F9:21281	5	20	33	Y
	19	Q1HR69|Q1HR69_AEDAE	R.IINEPTAAAIAYGLDK.K	N	72.07	1658.89	0.4	830.452	2	119.92	F3:23994	3	198	213	N			9	A0A1S4F2Y4|A0A1S4F2Y4_AEDAE	M.SSTFIGNTTAIQELFKR.I	Y	42.88	1912.01	1.4	957.011	2	142.14	F6:29221	1	370	386	N			127	J9HSH6|J9HSH6_AEDAE	R.ATPSC(+57.02)VAFAGR.N	Y	48.56	1135.54	0.4	568.78	2	54.6	F8:7398	3	34	44	Y
	19	Q1HR69|Q1HR69_AEDAE	R.QATKDAGVIAGLNVMR.I	Y	61.6	1642.88	0.3	548.635	3	92.43	F3:17610	9	182	197	N			9	A0A1S4F2Y4|A0A1S4F2Y4_AEDAE	R.SGAYGKLFRPDNFVFGQSGAGNNWAK.G	Y	41.74	2787.35	2.6	930.127	3	122.89	F4:25130	7	84	109	N			68	Q1HR67|Q1HR67_AEDAE	M.V(+42.01)DAAVMEKMEAGFAKL.A	Y	67.79	1750.86	0	876.439	2	170.95	F9:34595	1	2	17	Y
	19	Q1HR69|Q1HR69_AEDAE	R.IINEPTAAAIAYGLDK(+57.02)K.D	N	60.13	1844	-0.5	923.009	2	104.51	F1:21977	3	198	214	Y			9	A0A1S4F2Y4|A0A1S4F2Y4_AEDAE	R.IMNTYSVVPSPK.V	N	40.54	1334.69	1.4	668.353	2	76.81	F6:14047	2	169	180	N			68	Q1HR67|Q1HR67_AEDAE	R.LGFLTFC(+57.02)PTNLGTTIR.A	Y	63.36	1809.94	0.5	905.98	2	155.56	F9:31648	4	264	279	Y
	19	Q1HR69|Q1HR69_AEDAE	R.Q(-17.03)ATKDAGVIAGLNVMR.I	Y	58.04	1625.86	0.5	813.936	2	113.45	F3:22491	5	182	197	Y			17	Q16R27|Q16R27_AEDAE	R.KAVIVVPDEAEHER.R	Y	79.84	1590.84	0.4	531.286	3	45.49	F6:6797	6	732	745	N			68	Q1HR67|Q1HR67_AEDAE	M.GGDLGQVYR.R	Y	59.38	963.477	0.4	482.746	2	43.09	F9:6588	1	235	243	N
	19	Q1HR69|Q1HR69_AEDAE	R.LIGREFTDSTVQHDAK.L	Y	56.92	1815.91	0.4	606.311	3	51.33	F2:7954	4	99	114	N			17	Q16R27|Q16R27_AEDAE	R.NIAFKVNFGQLER.S	Y	78.68	1534.83	-4.2	768.417	2	113.81	F5:22412	6	477	489	N			68	Q1HR67|Q1HR67_AEDAE	D.FGDVASFGNVDPTGEFVVSTR.V	Y	42.23	2200.04	0.6	1101.03	2	135.6	F9:27669	1	103	123	N
	19	Q1HR69|Q1HR69_AEDAE	K.NQLTTNPENTVFDAK.R	Y	55.36	1690.82	-0.8	846.415	2	84.17	F3:15733	3	83	97	N			17	Q16R27|Q16R27_AEDAE	R.VGWSTADTSLQLGEAK.H	Y	67.98	1661.83	1.4	831.921	2	103.78	F6:20300	5	386	401	N			16	Q16R25|Q16R25_AEDAE	R.NIAFK(+43.01)VNFGQLER.S	Y	62.87	1577.83	0.3	789.923	2	136.71	F8:22346	4	477	489	Y
	19	Q1HR69|Q1HR69_AEDAE	R.IEIESFYEGDDFSETLTR.A	Y	55.21	2149.97	-2.2	1075.99	2	141.24	F3:28722	2	307	324	N			17	Q16R27|Q16R27_AEDAE	R.YSGVQQYHQGGYNPQQQR.Y	Y	67.46	2136.97	-0.2	713.331	3	41.02	F4:6210	5	836	853	N			16	Q16R25|Q16R25_AEDAE	K.VNFGQLER.S	Y	49.83	961.498	-0.2	481.756	2	66.78	F9:12255	1	482	489	N
	19	Q1HR69|Q1HR69_AEDAE	R.AK(+57.02)FEELNMDLFR.S	N	53.49	1568.77	0.3	785.39	2	124.49	F1:26855	1	325	336	Y			17	Q16R27|Q16R27_AEDAE	R.LKEAIDNENSGTPADSTPAVAAAK.K	Y	67.4	2369.17	0.8	790.731	3	48.52	F4:8024	5	33	56	N			16	Q16R25|Q16R25_AEDAE	R.YSGVQQYHQGGYNPQQQR.Y	Y	48.39	2136.97	1.4	713.332	3	43.81	F7:5427	3	836	853	N
	19	Q1HR69|Q1HR69_AEDAE	R.ALSSSHQVRIEIESFYEGDDFSETLTR.A	Y	51.36	3115.47	-0.5	1039.5	3	137.47	F3:27974	6	298	324	N			17	Q16R27|Q16R27_AEDAE	K.VAFEVILTK.T	Y	58	1018.61	0.8	510.311	2	109.46	F6:21656	1	360	368	N			16	Q16R25|Q16R25_AEDAE	R.NIAFKVNFGQLER.S	Y	46.24	1534.83	0.3	768.42	2	117.32	F8:18834	3	477	489	N
	19	Q1HR69|Q1HR69_AEDAE	K.MKETAEAYLGK.K	N	50.46	1239.62	0.3	620.816	2	47.91	F3:7615	4	153	163	N			17	Q16R27|Q16R27_AEDAE	K.AVLVERLKEAIDNENSGTPADSTPAVAAAK.K	Y	56.93	3036.57	1.6	1013.2	3	111.32	F6:22095	3	27	56	N			16	Q16R25|Q16R25_AEDAE	R.YNSPQQYSQNR.N	Y	41.28	1383.62	-0.3	692.815	2	31.73	F9:3873	1	854	864	N
	19	Q1HR69|Q1HR69_AEDAE	R.I(+57.02)INEPTAAAIAYGLDKK.D	N	45.61	1844	0.4	923.01	2	109.77	F3:21646	5	198	214	Y			17	Q16R27|Q16R27_AEDAE	R.NYIFDQTNVFPSEQKR.K	Y	56.46	1984.96	1.3	993.491	2	104.43	F4:20868	7	705	720	N			16	Q16R25|Q16R25_AEDAE	K.LRGFGEFAAR.K	Y	39.48	1122.59	0.5	562.304	2	69.04	F9:12763	3	722	731	N
	19	Q1HR69|Q1HR69_AEDAE	R.A(+57.02)KFEELNMDLFR.S	N	43.82	1568.77	-0.3	785.39	2	124.57	F1:26874	2	325	336	Y			17	Q16R27|Q16R27_AEDAE	R.NYIFDQTNVFPSEQK(+57.02)R.K	Y	54.78	2041.99	0.5	1022	2	104.36	F4:20851	4	705	720	Y			16	Q16R25|Q16R25_AEDAE	K.K(+57.02)LDVGTPGQSTPIRR.S	Y	39.11	1680.93	0.3	561.317	3	41.52	F7:5030	3	57	71	Y
	19	Q1HR69|Q1HR69_AEDAE	R.AK(+43.01)FEELNMDLFR.S	N	43.41	1554.75	0.3	778.383	2	147.23	F1:32269	4	325	336	Y			17	Q16R27|Q16R27_AEDAE	R.YNSPQQYSQNR.N	Y	54.08	1383.62	-0.2	692.816	2	30.8	F6:3541	2	854	864	N			17	Q16R27|Q16R27_AEDAE	R.NIAFK(+43.01)VNFGQLER.S	Y	62.87	1577.83	0.3	789.923	2	136.71	F8:22346	4	477	489	Y
	19	Q1HR69|Q1HR69_AEDAE	K.IVITNDQNRLTPEDIER.M	Y	43.21	2025.05	-0.6	1013.53	2	80.61	F1:16135	7	524	540	N			17	Q16R27|Q16R27_AEDAE	R.NLDTKGVKAVLVER.L	Y	52.15	1540.89	1.2	771.455	2	61.36	F6:10537	5	19	32	N			17	Q16R27|Q16R27_AEDAE	K.VNFGQLER.S	Y	49.83	961.498	-0.2	481.756	2	66.78	F9:12255	1	482	489	N
	19	Q1HR69|Q1HR69_AEDAE	K.VSTSQGDKVFAPEEISAMVLGK.M	Y	42.05	2292.17	-0.1	765.063	3	143.02	F3:29111	4	131	152	N			17	Q16R27|Q16R27_AEDAE	K.AMFPHIC(+57.02)SR.N	Y	51.56	1117.52	-0.9	559.765	2	59.38	F6:10067	4	468	476	Y			17	Q16R27|Q16R27_AEDAE	R.YSGVQQYHQGGYNPQQQR.Y	Y	48.39	2136.97	1.4	713.332	3	43.81	F7:5427	3	836	853	N
	19	Q1HR69|Q1HR69_AEDAE	K.MKET(-2.02)AEAYLGK.K	N	40.32	1237.6	-0.4	413.541	3	38.36	F1:5910	1	153	163	Y			17	Q16R27|Q16R27_AEDAE	R.YSGVQQYH(+57.02)QGGYNPQQQR.Y	Y	51.51	2193.99	-1.1	732.338	3	40.44	F4:6069	3	836	853	Y			17	Q16R27|Q16R27_AEDAE	R.NIAFKVNFGQLER.S	Y	46.24	1534.83	0.3	768.42	2	117.32	F8:18834	3	477	489	N
	19	Q1HR69|Q1HR69_AEDAE	R.LIGREFTDSTVQHD(+57.02)AK.L	Y	40.21	1872.93	0.1	625.318	3	51.72	F3:8491	1	99	114	Y			17	Q16R27|Q16R27_AEDAE	R.KLRGFGEFAAR.K	Y	50.29	1250.69	-0.5	417.903	3	54.08	F4:9373	4	721	731	N			17	Q16R27|Q16R27_AEDAE	R.YNSPQQYSQNR.N	Y	41.28	1383.62	-0.3	692.815	2	31.73	F9:3873	1	854	864	N
	19	Q1HR69|Q1HR69_AEDAE	K.RLIGREFTDSTVQHDAK.L	Y	37.06	1972.01	-0.1	494.01	4	45.42	F2:6566	5	98	114	N			17	Q16R27|Q16R27_AEDAE	R.NIAFK(+43.01)VNFGQLER.S	Y	49.79	1577.83	0.6	789.923	2	133.03	F4:27363	3	477	489	Y			17	Q16R27|Q16R27_AEDAE	K.LRGFGEFAAR.K	Y	39.48	1122.59	0.5	562.304	2	69.04	F9:12763	3	722	731	N
	19	Q1HR69|Q1HR69_AEDAE	R.I(+43.01)INEPTAAAIAYGLDKK.D	N	35.96	1829.99	0.1	916.002	2	144.21	F3:29341	3	198	214	Y			17	Q16R27|Q16R27_AEDAE	K.SLNKLSDIASK.R	Y	49.51	1174.66	0.5	588.335	2	47.17	F6:7199	1	691	701	N			17	Q16R27|Q16R27_AEDAE	K.K(+57.02)LDVGTPGQSTPIRR.S	Y	39.11	1680.93	0.3	561.317	3	41.52	F7:5030	3	57	71	Y
	19	Q1HR69|Q1HR69_AEDAE	R.AKFE(+57.02)ELNMDLFR.S	N	35.77	1568.77	-0.5	523.929	3	126.68	F3:25560	2	325	336	Y			17	Q16R27|Q16R27_AEDAE	R.KVTEEPVTSEFR.V	Y	47.59	1420.72	-1	711.366	2	48.89	F5:7729	5	374	385	N			15	Q16R26|Q16R26_AEDAE	R.NIAFK(+43.01)VNFGQLER.S	Y	62.87	1577.83	0.3	789.923	2	136.71	F8:22346	4	477	489	Y
	33	Q178U9|Q178U9_AEDAE	M.T(+42.01)TYFNYPPKDVQEELAR.I	N	79.54	2112.02	-0.2	1057.02	2	125.75	F2:24869	19	2	18	Y			17	Q16R27|Q16R27_AEDAE	R.NIAFKVN(+.98)FGQLER.S	Y	47.28	1535.81	-0.3	768.912	2	119.52	F6:24055	4	477	489	Y			15	Q16R26|Q16R26_AEDAE	K.VNFGQLER.S	Y	49.83	961.498	-0.2	481.756	2	66.78	F9:12255	1	482	489	N
	33	Q178U9|Q178U9_AEDAE	K.YGGGVVGAAGQGSLFVANHAY	Y	76.05	1993.96	1	997.99	2	117.98	F2:23185	5	343	363	N			17	Q16R27|Q16R27_AEDAE	K.LRGFGEFAAR.K	Y	47.13	1122.59	0.6	562.304	2	71.39	F5:12662	5	722	731	N			15	Q16R26|Q16R26_AEDAE	R.YSGVQQYHQGGYNPQQQR.Y	Y	48.39	2136.97	1.4	713.332	3	43.81	F7:5427	3	836	853	N
	33	Q178U9|Q178U9_AEDAE	K.IGKNTPSYQAILENANVLAR.Y	N	73.34	2171.17	0.7	724.731	3	124.8	F1:26930	3	154	173	N			17	Q16R27|Q16R27_AEDAE	R.N(+43.01)IAFKVNFGQLER.S	Y	44.91	1577.83	-0.5	789.923	2	130.66	F4:26884	3	477	489	Y			15	Q16R26|Q16R26_AEDAE	R.NIAFKVNFGQLER.S	Y	46.24	1534.83	0.3	768.42	2	117.32	F8:18834	3	477	489	N
	33	Q178U9|Q178U9_AEDAE	K.AIVAPGKGILAADESTATC(+57.02)GKR.F	N	72.33	2185.15	1	729.392	3	65.15	F1:12513	9	22	43	Y			17	Q16R27|Q16R27_AEDAE	R.NIAFK(+57.02)VNFGQLER.S	Y	44.23	1591.85	-0.2	796.931	2	112.73	F4:22850	4	477	489	Y			15	Q16R26|Q16R26_AEDAE	R.YNSPQQYSQNR.N	Y	41.28	1383.62	-0.3	692.815	2	31.73	F9:3873	1	854	864	N
	33	Q178U9|Q178U9_AEDAE	D.LMGSEGEC(+57.02)TTQGLDDLGAR.C	N	70.79	2008.88	0.8	1005.45	2	89.09	F1:18197	3	116	134	Y			17	Q16R27|Q16R27_AEDAE	K.KLDVGTPGQSTPIRR.S	Y	44.05	1623.91	0.4	542.309	3	39.45	F6:5374	7	57	71	N			15	Q16R26|Q16R26_AEDAE	K.LRGFGEFAAR.K	Y	39.48	1122.59	0.5	562.304	2	69.04	F9:12763	3	722	731	N
	33	Q178U9|Q178U9_AEDAE	M.T(+42.01)TYFNYPPK(+57.02)DVQEELAR.I	N	66.18	2169.04	0.3	1085.53	2	124.13	F1:26766	17	2	18	Y			17	Q16R27|Q16R27_AEDAE	R.NIAFK(+114.04)VNFGQLER.S	Y	42.37	1648.87	0.6	825.442	2	114.61	F4:23263	2	477	489	Y			15	Q16R26|Q16R26_AEDAE	K.K(+57.02)LDVGTPGQSTPIRR.S	Y	39.11	1680.93	0.3	561.317	3	41.52	F7:5030	3	57	71	Y
	33	Q178U9|Q178U9_AEDAE	R.FADIGVENNEDNRR.Q	N	55.33	1647.76	0.7	824.888	2	47.13	F1:8073	5	44	57	N			17	Q16R27|Q16R27_AEDAE	R.NIAFKVNFGQ(+.98)LER.S	Y	41.74	1535.81	1.3	768.913	2	118.7	F5:23546	1	477	489	Y			35	Q16JS3|Q16JS3_AEDAE	R.AVFVDLEPTVVDEVR.T	Y	70.76	1686.88	-0.2	844.448	2	132.22	F9:26958	6	65	79	N
	33	Q178U9|Q178U9_AEDAE	R.IVPIVEPEILPDGDHDLER.C	N	53.55	2155.12	1.1	1078.57	2	118.04	F1:25284	1	183	201	N			16	Q16R25|Q16R25_AEDAE	R.KAVIVVPDEAEHER.R	Y	79.84	1590.84	0.4	531.286	3	45.49	F6:6797	6	732	745	N			35	Q16JS3|Q16JS3_AEDAE	R.NLDIERPTYTNL.N	Y	56.32	1447.73	1.2	724.874	2	102.85	F9:20475	2	216	227	N
	33	Q178U9|Q178U9_AEDAE	K.NTPSYQAILENANVLAR.Y	N	52.14	1872.97	1.7	937.494	2	137.2	F1:29925	4	157	173	N			16	Q16R25|Q16R25_AEDAE	R.NIAFKVNFGQLER.S	Y	78.68	1534.83	-4.2	768.417	2	113.81	F5:22412	6	477	489	N			35	Q16JS3|Q16JS3_AEDAE	R.TIQFVDWC(+57.02)PTGFK.V	Y	52.83	1597.76	1.8	799.889	2	142.28	F7:23083	4	340	352	Y
	33	Q178U9|Q178U9_AEDAE	K.AN(+.98)GDASLGKYGGGVVGAAGQGSLFVANHAY	Y	50.56	2808.35	0.6	937.123	3	125.19	F2:24742	8	334	363	Y			16	Q16R25|Q16R25_AEDAE	R.VGWSTADTSLQLGEAK.H	Y	67.98	1661.83	1.4	831.921	2	103.78	F6:20300	5	386	401	N			35	Q16JS3|Q16JS3_AEDAE	R.TIQFVDWC(+57.02)PTGFKVGINYQPPTVVPGGDLAK.V	Y	48.69	3403.73	-0.1	1135.58	3	160.41	F8:26350	5	340	370	Y
	33	Q178U9|Q178U9_AEDAE	R.RTVPAAVPGVTFL.S	N	50.46	1326.77	0.1	664.39	2	127.03	F3:25638	2	259	271	N			16	Q16R25|Q16R25_AEDAE	R.YSGVQQYHQGGYNPQQQR.Y	Y	67.46	2136.97	-0.2	713.331	3	41.02	F4:6210	5	836	853	N			35	Q16JS3|Q16JS3_AEDAE	L.SNTTAIAEAWAR.L	Y	41.68	1289.64	1.5	645.826	2	88.74	F9:17132	1	379	390	N
	33	Q178U9|Q178U9_AEDAE	K.I(+57.02)GKNTPSYQAILENANVLAR.Y	N	50.14	2228.19	0.4	743.738	3	124.41	F1:26835	4	154	173	Y			16	Q16R25|Q16R25_AEDAE	R.LKEAIDNENSGTPADSTPAVAAAK.K	Y	67.4	2369.17	0.8	790.731	3	48.52	F4:8024	5	33	56	N			34	Q1HR53|Q1HR53_AEDAE	R.AVFVDLEPTVVDEVR.T	Y	70.76	1686.88	-0.2	844.448	2	132.22	F9:26958	6	65	79	N
	33	Q178U9|Q178U9_AEDAE	K.IGKNTPSYQAILENANVL.A	N	48.71	1944.03	0.4	973.023	2	136.68	F3:27807	3	154	171	N			16	Q16R25|Q16R25_AEDAE	K.VAFEVILTK.T	Y	58	1018.61	0.8	510.311	2	109.46	F6:21656	1	360	368	N			34	Q1HR53|Q1HR53_AEDAE	R.NLDIERPTYTNL.N	Y	56.32	1447.73	1.2	724.874	2	102.85	F9:20475	2	216	227	N
	33	Q178U9|Q178U9_AEDAE	M.T(+42.01)TYFNYPPKDVQEELARIAK(+57.02).A	N	48.71	2481.25	0.2	828.092	3	146.24	F2:29193	4	2	21	Y			16	Q16R25|Q16R25_AEDAE	K.AVLVERLKEAIDNENSGTPADSTPAVAAAK.K	Y	56.93	3036.57	1.6	1013.2	3	111.32	F6:22095	3	27	56	N			34	Q1HR53|Q1HR53_AEDAE	R.TIQFVDWC(+57.02)PTGFK.V	Y	52.83	1597.76	1.8	799.889	2	142.28	F7:23083	4	340	352	Y
	33	Q178U9|Q178U9_AEDAE	M.T(+42.01)TYFNYPPKD(+57.02)VQEELAR.I	N	48.67	2169.04	-0.1	1085.53	2	125.19	F2:24741	3	2	18	Y			16	Q16R25|Q16R25_AEDAE	R.NYIFDQTNVFPSEQKR.K	Y	56.46	1984.96	1.3	993.491	2	104.43	F4:20868	7	705	720	N			34	Q1HR53|Q1HR53_AEDAE	R.TIQFVDWC(+57.02)PTGFKVGINYQPPTVVPGGDLAK.V	Y	48.69	3403.73	-0.1	1135.58	3	160.41	F8:26350	5	340	370	Y
	33	Q178U9|Q178U9_AEDAE	A.ILENANVLAR.Y	N	45.71	1111.63	1	556.825	2	67.91	F2:11811	1	164	173	N			16	Q16R25|Q16R25_AEDAE	R.NYIFDQTNVFPSEQK(+57.02)R.K	Y	54.78	2041.99	0.5	1022	2	104.36	F4:20851	4	705	720	Y			34	Q1HR53|Q1HR53_AEDAE	L.SNTTAIAEAWAR.L	Y	41.68	1289.64	1.5	645.826	2	88.74	F9:17132	1	379	390	N
	33	Q178U9|Q178U9_AEDAE	K.IGKNTPSYQAILENAN(+.98)VLAR.Y	N	45.6	2172.15	1.5	725.06	3	112.54	F1:23939	1	154	173	Y			16	Q16R25|Q16R25_AEDAE	R.YNSPQQYSQNR.N	Y	54.08	1383.62	-0.2	692.816	2	30.8	F6:3541	2	854	864	N			85	A0A1S4F1W0|A0A1S4F1W0_AEDAE	K.LGVSADQSVK.Y	Y	70.67	1002.53	0	502.275	2	33.83	F9:4343	1	112	121	N
	33	Q178U9|Q178U9_AEDAE	K.A(+57.02)IVAPGKGILAADESTATC(+57.02)GKR.F	N	43.33	2242.17	1.1	748.399	3	66.45	F1:12819	2	22	43	Y			16	Q16R25|Q16R25_AEDAE	R.NLDTKGVKAVLVER.L	Y	52.15	1540.89	1.2	771.455	2	61.36	F6:10537	5	19	32	N			85	A0A1S4F1W0|A0A1S4F1W0_AEDAE	K.IGRVDC(+57.02)TTDGDLC(+57.02)SEQDVTGYPTLK.F	Y	55.03	2799.27	-0.2	934.097	3	92.19	F7:14311	5	84	108	Y
	33	Q178U9|Q178U9_AEDAE	M.T(+42.01)TYFNYPPKDVQEE(+57.02)LARIAK.A	N	43.1	2481.25	0.9	828.093	3	147.5	F3:29997	1	2	21	Y			16	Q16R25|Q16R25_AEDAE	K.AMFPHIC(+57.02)SR.N	Y	51.56	1117.52	-0.9	559.765	2	59.38	F6:10067	4	468	476	Y			85	A0A1S4F1W0|A0A1S4F1W0_AEDAE	R.DLDAFNAFIR.E	Y	51.71	1180.59	1.2	591.302	2	140.76	F9:28721	1	127	136	N
	33	Q178U9|Q178U9_AEDAE	N.TPSYQAILENANVLAR.Y	N	43.1	1758.93	-0.5	880.47	2	137.03	F1:29883	4	158	173	N			16	Q16R25|Q16R25_AEDAE	R.YSGVQQYH(+57.02)QGGYNPQQQR.Y	Y	51.51	2193.99	-1.1	732.338	3	40.44	F4:6069	3	836	853	Y			85	A0A1S4F1W0|A0A1S4F1W0_AEDAE	K.FYAPWC(+57.02)GHC(+57.02)MR.L	Y	45.84	1483.59	0.8	742.805	2	92.16	F9:17962	3	307	317	Y
	33	Q178U9|Q178U9_AEDAE	R.C(+57.02)VLKIGKNTPSYQAILENANVLAR.Y	N	42.93	2671.45	-0.8	891.489	3	130.67	F3:26440	9	150	173	Y			16	Q16R25|Q16R25_AEDAE	R.KLRGFGEFAAR.K	Y	50.29	1250.69	-0.5	417.903	3	54.08	F4:9373	4	721	731	N			85	A0A1S4F1W0|A0A1S4F1W0_AEDAE	R.S(+57.02)LEDLHDFVTR.H	Y	43.54	1387.67	0.5	694.844	2	98.13	F9:19407	3	379	389	Y
	33	Q178U9|Q178U9_AEDAE	M.T(+42.01)TYFNYPPKDVQEELARIAK.A	N	41.74	2424.23	0.4	809.085	3	148.25	F1:32504	12	2	21	Y			16	Q16R25|Q16R25_AEDAE	R.NIAFK(+43.01)VNFGQLER.S	Y	49.79	1577.83	0.6	789.923	2	133.03	F4:27363	3	477	489	Y			85	A0A1S4F1W0|A0A1S4F1W0_AEDAE	K.FFAPWC(+57.02)GHC(+57.02)TK.L	Y	40.23	1409.6	0.2	705.808	2	88.66	F9:17114	2	181	191	Y
	33	Q178U9|Q178U9_AEDAE	R.AKAN(+.98)GDASLGKYGGGVVGAAGQGSLFVANHAY	Y	40.83	3007.48	1.1	1003.5	3	114.9	F1:24517	6	332	363	Y			16	Q16R25|Q16R25_AEDAE	K.SLNKLSDIASK.R	Y	49.51	1174.66	0.5	588.335	2	47.17	F6:7199	1	691	701	N			85	A0A1S4F1W0|A0A1S4F1W0_AEDAE	K.IGRVDC(+57.02)TTDGDLC(+57.02)SE.Q	Y	39.01	1696.7	1.7	849.36	2	51.63	F9:8688	1	84	98	Y
	33	Q178U9|Q178U9_AEDAE	K.AIVAPGKGILAADE.S	N	40.45	1323.74	0.3	662.877	2	88.49	F3:16699	1	22	35	N			16	Q16R25|Q16R25_AEDAE	R.KVTEEPVTSEFR.V	Y	47.59	1420.72	-1	711.366	2	48.89	F5:7729	5	374	385	N			84	Q17I04|Q17I04_AEDAE	K.LGVSADQSVK.Y	Y	70.67	1002.53	0	502.275	2	33.83	F9:4343	1	112	121	N
	33	Q178U9|Q178U9_AEDAE	K.AN(+.98)GDASLGKYGGGVVGAAGQGSLFVANH(+57.02)AY	Y	39.94	2865.37	-1	956.129	3	125.04	F3:25168	2	334	363	Y			16	Q16R25|Q16R25_AEDAE	R.NIAFKVN(+.98)FGQLER.S	Y	47.28	1535.81	-0.3	768.912	2	119.52	F6:24055	4	477	489	Y			84	Q17I04|Q17I04_AEDAE	K.IGRVDC(+57.02)TTDGDLC(+57.02)SEQDVTGYPTLK.F	Y	55.03	2799.27	-0.2	934.097	3	92.19	F7:14311	5	84	108	Y
	33	Q178U9|Q178U9_AEDAE	N.GDASLGKYGGGVVGAAGQGSLFVANHAY	Y	39.46	2622.28	1	875.102	3	120.65	F2:23759	3	336	363	N			16	Q16R25|Q16R25_AEDAE	K.LRGFGEFAAR.K	Y	47.13	1122.59	0.6	562.304	2	71.39	F5:12662	5	722	731	N			84	Q17I04|Q17I04_AEDAE	R.DLDAFNAFIR.E	Y	51.71	1180.59	1.2	591.302	2	140.76	F9:28721	1	127	136	N
	33	Q178U9|Q178U9_AEDAE	K.A(+43.01)IVAPGKGILAADESTATC(+57.02)GKR.F	N	39.33	2228.16	0.4	743.727	3	94.92	F3:18193	3	22	43	Y			16	Q16R25|Q16R25_AEDAE	R.N(+43.01)IAFKVNFGQLER.S	Y	44.91	1577.83	-0.5	789.923	2	130.66	F4:26884	3	477	489	Y			84	Q17I04|Q17I04_AEDAE	K.FYAPWC(+57.02)GHC(+57.02)MR.L	Y	45.84	1483.59	0.8	742.805	2	92.16	F9:17962	3	307	317	Y
	33	Q178U9|Q178U9_AEDAE	K.AIVAPGK(+57.02)GILAADESTATC(+57.02)GKR.F	N	37.57	2242.17	0.2	561.551	4	65.76	F1:12654	1	22	43	Y			16	Q16R25|Q16R25_AEDAE	R.NIAFK(+57.02)VNFGQLER.S	Y	44.23	1591.85	-0.2	796.931	2	112.73	F4:22850	4	477	489	Y			84	Q17I04|Q17I04_AEDAE	R.S(+57.02)LEDLHDFVTR.H	Y	43.54	1387.67	0.5	694.844	2	98.13	F9:19407	3	379	389	Y
	33	Q178U9|Q178U9_AEDAE	K.NTPSYQAILEN(+.98)ANVLAR.Y	N	37.45	1873.95	-1.5	937.982	2	125.41	F3:25258	2	157	173	Y			16	Q16R25|Q16R25_AEDAE	K.KLDVGTPGQSTPIRR.S	Y	44.05	1623.91	0.4	542.309	3	39.45	F6:5374	7	57	71	N			84	Q17I04|Q17I04_AEDAE	K.FFAPWC(+57.02)GHC(+57.02)TK.L	Y	40.23	1409.6	0.2	705.808	2	88.66	F9:17114	2	181	191	Y
	33	Q178U9|Q178U9_AEDAE	I.GKNTPSYQAILENANVLAR.Y	N	37.1	2058.09	1	687.037	3	124.55	F3:25052	4	155	173	N			16	Q16R25|Q16R25_AEDAE	R.NIAFK(+114.04)VNFGQLER.S	Y	42.37	1648.87	0.6	825.442	2	114.61	F4:23263	2	477	489	Y			84	Q17I04|Q17I04_AEDAE	K.IGRVDC(+57.02)TTDGDLC(+57.02)SE.Q	Y	39.01	1696.7	1.7	849.36	2	51.63	F9:8688	1	84	98	Y
	33	Q178U9|Q178U9_AEDAE	R.C(+57.02)VLKIGKNTPSYQAILE(+57.02)NANVLAR.Y	N	36.78	2728.47	1	683.125	4	129.34	F2:25619	1	150	173	Y			16	Q16R25|Q16R25_AEDAE	R.NIAFKVNFGQ(+.98)LER.S	Y	41.74	1535.81	1.3	768.913	2	118.7	F5:23546	1	477	489	Y			83	Q1HR90|Q1HR90_AEDAE	K.LGVSADQSVK.Y	Y	70.67	1002.53	0	502.275	2	33.83	F9:4343	1	112	121	N
	33	Q178U9|Q178U9_AEDAE	R.C(+57.02)VLKIGK(+57.02)NTPSYQAILENANVLAR.Y	N	36.65	2728.47	1.6	910.499	3	129.82	F2:25730	2	150	173	Y			15	Q16R26|Q16R26_AEDAE	R.KAVIVVPDEAEHER.R	Y	79.84	1590.84	0.4	531.286	3	45.49	F6:6797	6	732	745	N			83	Q1HR90|Q1HR90_AEDAE	K.IGRVDC(+57.02)TTDGDLC(+57.02)SEQDVTGYPTLK.F	Y	55.03	2799.27	-0.2	934.097	3	92.19	F7:14311	5	84	108	Y
	33	Q178U9|Q178U9_AEDAE	R.C(+57.02)VLK(+97.02)IGKNTPSYQAILENANVLAR.Y	N	36.16	2768.46	-0.5	923.828	3	153.04	F3:31160	3	150	173	Y			15	Q16R26|Q16R26_AEDAE	R.NIAFKVNFGQLER.S	Y	78.68	1534.83	-4.2	768.417	2	113.81	F5:22412	6	477	489	N			83	Q1HR90|Q1HR90_AEDAE	R.DLDAFNAFIR.E	Y	51.71	1180.59	1.2	591.302	2	140.76	F9:28721	1	127	136	N
	33	Q178U9|Q178U9_AEDAE	R.FADIGVENNEDNRRQYR.Q	N	36.13	2094.98	0.2	699.335	3	47.71	F1:8219	5	44	60	N			15	Q16R26|Q16R26_AEDAE	R.VGWSTADTSLQLGEAK.H	Y	67.98	1661.83	1.4	831.921	2	103.78	F6:20300	5	386	401	N			83	Q1HR90|Q1HR90_AEDAE	K.FYAPWC(+57.02)GHC(+57.02)MR.L	Y	45.84	1483.59	0.8	742.805	2	92.16	F9:17962	3	307	317	Y
	33	Q178U9|Q178U9_AEDAE	K.AIVAPGK(+57.02)GILAADESTATC(+57.02)GK(+57.02)R.F	N	35.45	2299.2	-0.3	767.405	3	68.56	F1:13314	2	22	43	Y			15	Q16R26|Q16R26_AEDAE	R.YSGVQQYHQGGYNPQQQR.Y	Y	67.46	2136.97	-0.2	713.331	3	41.02	F4:6210	5	836	853	N			83	Q1HR90|Q1HR90_AEDAE	R.S(+57.02)LEDLHDFVTR.H	Y	43.54	1387.67	0.5	694.844	2	98.13	F9:19407	3	379	389	Y
	33	Q178U9|Q178U9_AEDAE	V.PLLRPWALTFSYGR.A	N	35.36	1675.92	0.9	559.648	3	143.57	F3:29218	3	291	304	N			15	Q16R26|Q16R26_AEDAE	R.LKEAIDNENSGTPADSTPAVAAAK.K	Y	67.4	2369.17	0.8	790.731	3	48.52	F4:8024	5	33	56	N			83	Q1HR90|Q1HR90_AEDAE	K.FFAPWC(+57.02)GHC(+57.02)TK.L	Y	40.23	1409.6	0.2	705.808	2	88.66	F9:17114	2	181	191	Y
	54	Q17HW3|Q17HW3_AEDAE	R.SQLPDSVGVAAQNC(+57.02)YK.V	Y	105.91	1735.82	0.1	868.917	2	73.29	F2:13062	4	52	67	Y			15	Q16R26|Q16R26_AEDAE	K.VAFEVILTK.T	Y	58	1018.61	0.8	510.311	2	109.46	F6:21656	1	360	368	N			83	Q1HR90|Q1HR90_AEDAE	K.IGRVDC(+57.02)TTDGDLC(+57.02)SE.Q	Y	39.01	1696.7	1.7	849.36	2	51.63	F9:8688	1	84	98	Y
	54	Q17HW3|Q17HW3_AEDAE	K.WFTENVSADVSGAIR.I	Y	77.51	1650.8	0.7	826.408	2	123.19	F1:26536	5	190	204	N			15	Q16R26|Q16R26_AEDAE	K.AVLVERLKEAIDNENSGTPADSTPAVAAAK.K	Y	56.93	3036.57	1.6	1013.2	3	111.32	F6:22095	3	27	56	N			93	A0A1S4FIY1|A0A1S4FIY1_AEDAE	K.A(+57.02)LIGIISNPVNSTVPIAC(+57.02)ETLAK.A	Y	66.88	2437.32	0.6	1219.67	2	145.1	F9:29598	3	135	157	Y
	54	Q17HW3|Q17HW3_AEDAE	R.SQLPDSVGVAAQNC(+57.02)YKVAK.G	Y	72.62	2034.02	0.5	1018.02	2	75.04	F3:13714	8	52	70	Y			15	Q16R26|Q16R26_AEDAE	R.NYIFDQTNVFPSEQKR.K	Y	56.46	1984.96	1.3	993.491	2	104.43	F4:20868	7	705	720	N			93	A0A1S4FIY1|A0A1S4FIY1_AEDAE	K.A(+57.02)GAGSATLSMAYAGAR.F	Y	65.47	1510.72	1.6	756.368	2	78.28	F7:12040	6	242	257	Y
	54	Q17HW3|Q17HW3_AEDAE	R.IQYGGSVTAANC(+57.02)R.E	Y	69.82	1395.66	0.1	698.836	2	42.04	F1:6816	3	205	217	Y			15	Q16R26|Q16R26_AEDAE	R.NYIFDQTNVFPSEQK(+57.02)R.K	Y	54.78	2041.99	0.5	1022	2	104.36	F4:20851	4	705	720	Y			93	A0A1S4FIY1|A0A1S4FIY1_AEDAE	K.ALIGIISNPVNSTVPIAC(+57.02)ETLAK.A	Y	56.58	2380.3	0.3	1191.16	2	145.52	F8:23778	7	135	157	Y
	54	Q17HW3|Q17HW3_AEDAE	R.ELAAKPDIDGFLVGGASLKPEFIQIVNARQ	Y	68.78	3195.73	0.4	1066.25	3	155.24	F2:31022	12	218	247	N			15	Q16R26|Q16R26_AEDAE	R.YNSPQQYSQNR.N	Y	54.08	1383.62	-0.2	692.816	2	30.8	F6:3541	2	854	864	N			93	A0A1S4FIY1|A0A1S4FIY1_AEDAE	R.FALALAR.A	Y	50.34	760.46	-0.4	381.237	2	90.29	F8:14218	3	258	264	N
	54	Q17HW3|Q17HW3_AEDAE	R.SQLPDSVGVAAQNC(+57.02)YKVAKG.A	Y	65.63	2091.04	-0.3	1046.53	2	71.8	F1:14050	2	52	71	Y			15	Q16R26|Q16R26_AEDAE	R.NLDTKGVKAVLVER.L	Y	52.15	1540.89	1.2	771.455	2	61.36	F6:10537	5	19	32	N			93	A0A1S4FIY1|A0A1S4FIY1_AEDAE	R.VFGVSTLDIVR.A	Y	48.01	1204.68	0.8	603.348	2	125.64	F7:20107	6	166	176	N
	54	Q17HW3|Q17HW3_AEDAE	R.SQLPDSVGVAAQNC(+57.02)YK(+57.02).V	Y	58.94	1792.84	1.4	897.429	2	71.05	F1:13878	4	52	67	Y			15	Q16R26|Q16R26_AEDAE	K.AMFPHIC(+57.02)SR.N	Y	51.56	1117.52	-0.9	559.765	2	59.38	F6:10067	4	468	476	Y			93	A0A1S4FIY1|A0A1S4FIY1_AEDAE	K.AGAGSATLSMAYAGAR.F	Y	45.59	1453.7	1.2	727.857	2	76.61	F9:14393	6	242	257	N
	54	Q17HW3|Q17HW3_AEDAE	R.KWFTENVSADVSGAIR.I	Y	48.48	1778.9	1	890.456	2	111.78	F3:22113	2	189	204	N			15	Q16R26|Q16R26_AEDAE	R.YSGVQQYH(+57.02)QGGYNPQQQR.Y	Y	51.51	2193.99	-1.1	732.338	3	40.44	F4:6069	3	836	853	Y			93	A0A1S4FIY1|A0A1S4FIY1_AEDAE	K.AGAGSATLSM(+15.99)AYAGAR.F	Y	44.32	1469.69	0.2	735.854	2	54.73	F9:9432	5	242	257	Y
	54	Q17HW3|Q17HW3_AEDAE	R.SQLPDSVGVAAQN(+.98)C(+57.02)YK.V	Y	42.68	1736.8	0.5	869.41	2	71.95	F3:13034	1	52	67	Y			15	Q16R26|Q16R26_AEDAE	R.KLRGFGEFAAR.K	Y	50.29	1250.69	-0.5	417.903	3	54.08	F4:9373	4	721	731	N			93	A0A1S4FIY1|A0A1S4FIY1_AEDAE	R.V(+57.02)FGVSTLDIVR.A	Y	43.37	1261.7	0.4	631.859	2	123.88	F8:20010	2	166	176	Y
	54	Q17HW3|Q17HW3_AEDAE	K.TLTTGPLSADTEVIVGC(+57.02)PAPYLTLAR.S	Y	42.68	2715.42	0.5	906.146	3	153.56	F3:31254	5	26	51	Y			15	Q16R26|Q16R26_AEDAE	R.NIAFK(+43.01)VNFGQLER.S	Y	49.79	1577.83	0.6	789.923	2	133.03	F4:27363	3	477	489	Y			93	A0A1S4FIY1|A0A1S4FIY1_AEDAE	N.VKVAVC(+57.02)GASGGIGQPLSLLLK.Q	Y	42.39	2066.19	0.5	689.738	3	140.84	F7:22831	6	25	45	Y
	54	Q17HW3|Q17HW3_AEDAE	R.IQYGGSVTAANC(+57.02)RELAAKPDIDGFLVGGASLKPEFIQIVNARQ	Y	41.07	4573.38	0	1144.35	4	150.43	F2:30063	7	205	247	Y			15	Q16R26|Q16R26_AEDAE	K.SLNKLSDIASK.R	Y	49.51	1174.66	0.5	588.335	2	47.17	F6:7199	1	691	701	N			93	A0A1S4FIY1|A0A1S4FIY1_AEDAE	K.ALANADIVIIPAGVPR.K	Y	40.86	1588.93	1.3	795.473	2	124.28	F9:25282	1	89	104	N
	54	Q17HW3|Q17HW3_AEDAE	R.S(+43.01)QLPDSVGVAAQNC(+57.02)YKVAK.G	Y	36.43	2077.03	1	1039.52	2	90.75	F1:18606	3	52	70	Y			15	Q16R26|Q16R26_AEDAE	R.KVTEEPVTSEFR.V	Y	47.59	1420.72	-1	711.366	2	48.89	F5:7729	5	374	385	N			93	A0A1S4FIY1|A0A1S4FIY1_AEDAE	K.ALIGIISNPVNSTVPIAC(+57.02)ETLAK(+57.02).A	Y	40.43	2437.32	2	1219.67	2	145.34	F8:23750	2	135	157	Y
	54	Q17HW3|Q17HW3_AEDAE	K.GAFTGEISPAMLKDLNIGWVILGHSERR.A	Y	36	3066.61	2.1	767.661	4	170.01	F1:36941	6	71	98	N			15	Q16R26|Q16R26_AEDAE	R.NIAFKVN(+.98)FGQLER.S	Y	47.28	1535.81	-0.3	768.912	2	119.52	F6:24055	4	477	489	Y			94	Q16ZI5|Q16ZI5_AEDAE	K.A(+57.02)LIGIISNPVNSTVPIAC(+57.02)ETLAK.A	Y	66.88	2437.32	0.6	1219.67	2	145.1	F9:29598	3	217	239	Y
	54	Q17HW3|Q17HW3_AEDAE	R.SQLPDSVGVAAQNC(+57.02)YK(+57.02)VAK(+57.02).G	Y	35.9	2148.06	0.4	1075.04	2	72.42	F1:14198	6	52	70	Y			15	Q16R26|Q16R26_AEDAE	K.LRGFGEFAAR.K	Y	47.13	1122.59	0.6	562.304	2	71.39	F5:12662	5	722	731	N			94	Q16ZI5|Q16ZI5_AEDAE	K.A(+57.02)GAGSATLSMAYAGAR.F	Y	65.47	1510.72	1.6	756.368	2	78.28	F7:12040	6	324	339	Y
	117	Q173V2|Q173V2_AEDAE	R.KGNYAERVGAGAPVYLAAVMEYLAAEVLELAGNAAR.D	N	80.82	3706.91	0.6	1236.65	3	173.62	F3:35317	8	36	71	N			15	Q16R26|Q16R26_AEDAE	R.N(+43.01)IAFKVNFGQLER.S	Y	44.91	1577.83	-0.5	789.923	2	130.66	F4:26884	3	477	489	Y			94	Q16ZI5|Q16ZI5_AEDAE	K.ALIGIISNPVNSTVPIAC(+57.02)ETLAK.A	Y	56.58	2380.3	0.3	1191.16	2	145.52	F8:23778	7	217	239	Y
	117	Q173V2|Q173V2_AEDAE	R.VGAGAPVYLAAVMEYLAAEVLELAGNAAR.D	N	76.78	2888.51	1.3	1445.26	2	175.63	F3:35679	6	43	71	N			15	Q16R26|Q16R26_AEDAE	R.NIAFK(+57.02)VNFGQLER.S	Y	44.23	1591.85	-0.2	796.931	2	112.73	F4:22850	4	477	489	Y			94	Q16ZI5|Q16ZI5_AEDAE	R.FALALAR.A	Y	50.34	760.46	-0.4	381.237	2	90.29	F8:14218	3	340	346	N
	117	Q173V2|Q173V2_AEDAE	R.HLQLAIRNDEELNKLLSGVTIAQGGVLPNIQAVLLPK.K	N	66.06	3974.27	1.2	1325.76	3	170.1	F3:34470	8	82	118	N			15	Q16R26|Q16R26_AEDAE	K.KLDVGTPGQSTPIRR.S	Y	44.05	1623.91	0.4	542.309	3	39.45	F6:5374	7	57	71	N			94	Q16ZI5|Q16ZI5_AEDAE	R.VFGVSTLDIVR.A	Y	48.01	1204.68	0.8	603.348	2	125.64	F7:20107	6	248	258	N
	117	Q173V2|Q173V2_AEDAE	R.AGLQFPVGR.I	N	65.27	943.524	0.1	472.769	2	86.37	F2:16089	6	21	29	N			15	Q16R26|Q16R26_AEDAE	R.NIAFK(+114.04)VNFGQLER.S	Y	42.37	1648.87	0.6	825.442	2	114.61	F4:23263	2	477	489	Y			94	Q16ZI5|Q16ZI5_AEDAE	K.AGAGSATLSMAYAGAR.F	Y	45.59	1453.7	1.2	727.857	2	76.61	F9:14393	6	324	339	N
	117	Q173V2|Q173V2_AEDAE	K.GNYAERVGAGAPVYLAAVMEYLAAEVLELAGNAAR.D	N	62.86	3578.82	-1.9	1193.94	3	174.42	F3:35480	5	37	71	N			15	Q16R26|Q16R26_AEDAE	R.NIAFKVNFGQ(+.98)LER.S	Y	41.74	1535.81	1.3	768.913	2	118.7	F5:23546	1	477	489	Y			94	Q16ZI5|Q16ZI5_AEDAE	K.AGAGSATLSM(+15.99)AYAGAR.F	Y	44.32	1469.69	0.2	735.854	2	54.73	F9:9432	5	324	339	Y
	117	Q173V2|Q173V2_AEDAE	V.YLAAVMEYLAAEVLELAGNAAR.D	N	59.34	2337.2	1.2	1169.61	2	174.39	F1:37953	3	50	71	N			33	Q178U9|Q178U9_AEDAE	K.IGKNTPSYQAILENANVLAR.Y	N	82.05	2171.17	0.6	724.731	3	124.8	F5:24976	4	154	173	N			94	Q16ZI5|Q16ZI5_AEDAE	R.V(+57.02)FGVSTLDIVR.A	Y	43.37	1261.7	0.4	631.859	2	123.88	F8:20010	2	248	258	Y
	117	Q173V2|Q173V2_AEDAE	R.A(+57.02)GLQFPVGR.I	N	58.14	1000.55	0.8	501.28	2	85.14	F2:15811	4	21	29	Y			33	Q178U9|Q178U9_AEDAE	M.T(+42.01)TYFNYPPKDVQEELAR.I	N	80.9	2112.02	0.6	1057.02	2	123.92	F5:24763	18	2	18	Y			94	Q16ZI5|Q16ZI5_AEDAE	N.VKVAVC(+57.02)GASGGIGQPLSLLLK.Q	Y	42.39	2066.19	0.5	689.738	3	140.84	F7:22831	6	107	127	Y
	117	Q173V2|Q173V2_AEDAE	R.KGNYAERVGAGAPVYL.A	N	56.91	1663.87	0.5	832.942	2	83.39	F1:16807	2	36	51	N			33	Q178U9|Q178U9_AEDAE	K.YGGGVVGAAGQGSLFVANHAY	Y	77.62	1993.96	-0.2	997.989	2	118.36	F6:23784	6	343	363	N			94	Q16ZI5|Q16ZI5_AEDAE	K.ALANADIVIIPAGVPR.K	Y	40.86	1588.93	1.3	795.473	2	124.28	F9:25282	1	171	186	N
	117	Q173V2|Q173V2_AEDAE	R.SNRAGLQFPVGR.I	Y	56.64	1300.7	-0.4	651.357	2	64.52	F3:11412	9	18	29	N			33	Q178U9|Q178U9_AEDAE	K.AIVAPGKGILAADESTATC(+57.02)GKR.F	N	72.09	2185.15	0.9	1093.58	2	68.49	F6:12170	6	22	43	Y			94	Q16ZI5|Q16ZI5_AEDAE	K.ALIGIISNPVNSTVPIAC(+57.02)ETLAK(+57.02).A	Y	40.43	2437.32	2	1219.67	2	145.34	F8:23750	2	217	239	Y
	117	Q173V2|Q173V2_AEDAE	R.VGAGAPVYLAAVMEYR(sub L)AAEVLELAGNAAR.D	N	55.06	2931.53	-3.2	978.18	3	173.13	F3:35202	1	43	71	N			33	Q178U9|Q178U9_AEDAE	M.T(+42.01)TYFNYPPK(+57.02)DVQEELAR.I	N	71.55	2169.04	0.8	1085.53	2	124.21	F4:25444	13	2	18	Y			126	Q16HU0|Q16HU0_AEDAE	K.TFFVDSSTIDPNVAK.A	Y	71.75	1639.81	0	820.912	2	109.51	F7:17239	4	116	130	N
	117	Q173V2|Q173V2_AEDAE	R.A(+43.01)GLQFPVGR.I	N	53.06	986.53	0	494.272	2	105.01	F1:22099	4	21	29	Y			33	Q178U9|Q178U9_AEDAE	M.T(+42.01)TYFNYPPKD(+57.02)VQEELAR.I	N	63.79	2169.04	0.3	1085.53	2	125.06	F5:25039	4	2	18	Y			126	Q16HU0|Q16HU0_AEDAE	K.VFSDIINASTGR.S	Y	64.17	1278.66	1.3	640.337	2	92.4	F9:18019	5	228	239	N
	117	Q173V2|Q173V2_AEDAE	R.VGAGAPVYLAAVMEYLAAEVLELAGNAARDNKK.T	N	52.13	3373.77	3	844.452	4	173.33	F3:35252	5	43	75	N			33	Q178U9|Q178U9_AEDAE	K.AN(+.98)GDASLGKYGGGVVGAAGQGSLFVANHAY	Y	61.24	2808.35	0.9	937.124	3	124.63	F5:24934	9	334	363	Y			126	Q16HU0|Q16HU0_AEDAE	R.LGLDPKVFSDIINASTGR.S	Y	55.74	1902.02	-0.7	952.017	2	158.98	F9:32264	6	222	239	N
	117	Q173V2|Q173V2_AEDAE	R.K(+57.02)GNYAERVGAGAPVYLAAVMEYLAAEVLELAGNAAR.D	N	50.75	3763.94	0.6	1255.65	3	173.57	F3:35307	1	36	71	Y			33	Q178U9|Q178U9_AEDAE	K.NTPSYQAILENANVLAR.Y	N	58.65	1872.97	0.4	937.492	2	137.66	F6:28223	5	157	173	N			126	Q16HU0|Q16HU0_AEDAE	K.GAVTYDNVSELAK.A	Y	50.66	1365.68	1.9	683.847	2	80.63	F8:12583	3	73	85	N
	117	Q173V2|Q173V2_AEDAE	R.P(sub A)GLQFPVGR.I	N	48.65	969.54	-0.1	485.777	2	90.54	F3:17189	6	21	29	N			33	Q178U9|Q178U9_AEDAE	R.C(+57.02)VLKIGKN(-17.03)TPSYQAILENANVLAR.Y	N	53.51	2654.42	1	885.815	3	150.5	F5:30745	1	150	173	Y			126	Q16HU0|Q16HU0_AEDAE	K.VQAAGATFVDAPVSGGVPGAQNA.T	Y	42.2	2083.03	1.7	1042.53	2	104.6	F9:20867	1	136	158	N
	117	Q173V2|Q173V2_AEDAE	R.AGLQFPVGRIHR.L	N	48.37	1349.77	0.5	675.892	2	71.44	F1:13965	17	21	32	N			33	Q178U9|Q178U9_AEDAE	D.LMGSEGEC(+57.02)TTQGLDDLGAR.C	N	49.76	2008.88	0.3	1005.45	2	88.51	F4:17196	3	116	134	Y			126	Q16HU0|Q16HU0_AEDAE	K.TFFVDSSTIDPNVAK(+114.04).A	Y	39.28	1753.85	1.5	877.935	2	107.36	F9:21519	2	116	130	Y
	117	Q173V2|Q173V2_AEDAE	R.S(+43.01)NRAGLQFPVGR.I	Y	46.76	1343.71	0.6	672.861	2	82.5	F1:16593	3	18	29	Y			33	Q178U9|Q178U9_AEDAE	R.FADIGVENNEDNRR.Q	N	48.05	1647.76	0.2	550.261	3	47.32	F6:7236	4	44	57	N			179	Q1HRN3|Q1HRN3_AEDAE	R.LAC(+57.02)GVIGIC(+57.02)KA	Y	86.6	1160.6	0.4	581.31	2	75.74	F7:11545	7	143	153	Y
	117	Q173V2|Q173V2_AEDAE	R.KGNYAERVGAGAPVYLA.A	N	46.48	1734.91	-0.4	868.46	2	78.99	F1:15760	4	36	52	N			33	Q178U9|Q178U9_AEDAE	M.GSEGEC(+57.02)TTQGLDDLGAR.C	N	47.81	1764.76	1.4	883.388	2	66.24	F6:11665	2	118	134	Y			179	Q1HRN3|Q1HRN3_AEDAE	R.L(+43.01)AC(+57.02)GVIGIC(+57.02)KA	Y	56.9	1203.61	0.4	602.813	2	126.45	F8:20463	1	143	153	Y
	117	Q173V2|Q173V2_AEDAE	R.SN(+.98)RAGLQFPVGR.I	Y	43.19	1301.68	1	651.85	2	70.95	F2:12509	7	18	29	Y			33	Q178U9|Q178U9_AEDAE	M.T(+42.01)TYFNYPPKDVQEELARIAK.A	N	45.61	2424.23	1.2	809.086	3	146.49	F5:29873	3	2	21	Y			179	Q1HRN3|Q1HRN3_AEDAE	R.LAC(+57.02)GVIGIC(+57.02)K(+57.02)A	Y	50.91	1217.63	0.7	609.821	2	76.76	F8:11818	4	143	153	Y
	117	Q173V2|Q173V2_AEDAE	R.S(-17.03)NRAGLQFPVGR.I	Y	42.34	1283.67	0.3	642.844	2	83.17	F1:16755	1	18	29	Y			33	Q178U9|Q178U9_AEDAE	R.C(+57.02)VLKIGKNTPSYQAILENANVLAR.Y	N	44.89	2671.45	1.4	891.491	3	127.51	F4:26172	8	150	173	Y			179	Q1HRN3|Q1HRN3_AEDAE	K.VDISDSQISLSGPLSILGR.T	Y	49.69	1956.05	0.9	979.034	2	158.49	F7:25925	4	96	114	N
	117	Q173V2|Q173V2_AEDAE	R.SNRAGLQFPVGRIHR.L	Y	41.99	1706.94	0.6	569.989	3	55.91	F1:10266	14	18	32	N			33	Q178U9|Q178U9_AEDAE	K.IGKNTPSYQAILEN(+.98)ANVLAR.Y	N	44.48	2172.15	0.7	725.059	3	113.41	F5:22315	4	154	173	Y			179	Q1HRN3|Q1HRN3_AEDAE	R.L(+57.02)AC(+57.02)GVIGIC(+57.02)KA	Y	49.23	1217.63	0.8	609.821	2	78.28	F8:12116	2	143	153	Y
	117	Q173V2|Q173V2_AEDAE	K.SRSNRAGLQFPVGR.I	Y	40.44	1543.83	0.4	515.619	3	52.48	F3:8675	7	16	29	N			33	Q178U9|Q178U9_AEDAE	R.C(+57.02)AQ(+.98)Y(-18.01)KKDGC(+57.02)DFAK.W	N	44.17	1572.67	0.5	787.343	2	47.43	F6:7264	2	135	147	Y			179	Q1HRN3|Q1HRN3_AEDAE	R.TVVVHADPDDLGLGGHELSKSTGNAGAR.L	Y	48.44	2772.38	0.1	694.102	4	74.58	F9:13958	8	115	142	N
	117	Q173V2|Q173V2_AEDAE	R.SNRAGLQFPV.G	Y	39.8	1087.58	1.1	544.797	2	96.03	F1:19900	1	18	27	N			33	Q178U9|Q178U9_AEDAE	K.I(+57.02)GKNTPSYQAILENANVLAR.Y	N	44.02	2228.19	1.2	743.739	3	125.56	F6:25481	3	154	173	Y			179	Q1HRN3|Q1HRN3_AEDAE	R.LAC(+57.02)GVIGIC(+57.02)K(+114.04)A	Y	46.26	1274.65	0.6	638.331	2	74.95	F9:14043	4	143	153	Y
	117	Q173V2|Q173V2_AEDAE	R.S(+57.02)NRAGLQFPVGR.I	Y	38.83	1357.72	0.7	679.869	2	65.34	F2:11230	5	18	29	Y			33	Q178U9|Q178U9_AEDAE	K.GILAADESTATC(+57.02)GKR.F	N	42.28	1548.76	0.5	775.386	2	41.66	F6:5897	1	29	43	Y			179	Q1HRN3|Q1HRN3_AEDAE	R.LP(sub A)C(+57.02)GVIGIC(+57.02)KA	Y	45.06	1186.62	-2.8	594.316	2	96.68	F8:15267	3	143	153	Y
	117	Q173V2|Q173V2_AEDAE	R.KGNYAERVGAGAPVYLAA.V	N	38.72	1805.94	1.1	903.979	2	81.82	F1:16427	5	36	53	N			24	Q178U8|Q178U8_AEDAE	K.IGKNTPSYQAILENANVLAR.Y	N	82.05	2171.17	0.6	724.731	3	124.8	F5:24976	4	154	173	N			179	Q1HRN3|Q1HRN3_AEDAE	K.STGNAGARLAC(+57.02)GVIGIC(+57.02)KA	Y	43.18	1874.95	0.6	938.481	2	90.65	F8:14281	2	135	153	Y
	117	Q173V2|Q173V2_AEDAE	E.YLAAEVLELAGNAAR.D	N	37.4	1559.83	0.6	780.923	2	152.76	F3:31104	1	57	71	N			24	Q178U8|Q178U8_AEDAE	M.T(+42.01)TYFNYPPKDVQEELAR.I	N	80.9	2112.02	0.6	1057.02	2	123.92	F5:24763	18	2	18	Y			207	Q17LJ1|Q17LJ1_AEDAE	R.NLWVSGLSSLTR.A	Y	78.21	1331.72	0.6	666.868	2	137.06	F9:27947	3	266	277	N
	117	Q173V2|Q173V2_AEDAE	K.S(+57.02)RSNRAGLQFPVGR.I	Y	36.52	1600.85	0.1	534.625	3	53.39	F2:8450	3	16	29	Y			24	Q178U8|Q178U8_AEDAE	K.AIVAPGKGILAADESTATC(+57.02)GKR.F	N	72.09	2185.15	0.9	1093.58	2	68.49	F6:12170	6	22	43	Y			207	Q17LJ1|Q17LJ1_AEDAE	R.ATDLKLIFSK.Y	Y	59.49	1134.66	0.5	568.34	2	93.04	F9:18176	3	278	287	N
	117	Q173V2|Q173V2_AEDAE	R.HLQLAIR.N	N	36.18	849.518	-0.1	425.766	2	50.46	F2:7751	2	82	88	N			24	Q178U8|Q178U8_AEDAE	M.T(+42.01)TYFNYPPK(+57.02)DVQEELAR.I	N	71.55	2169.04	0.8	1085.53	2	124.21	F4:25444	13	2	18	Y			207	Q17LJ1|Q17LJ1_AEDAE	R.N(+57.02)LWVSGLSSLTR.A	Y	56.44	1388.74	0.9	695.379	2	143.82	F7:23370	2	266	277	Y
	117	Q173V2|Q173V2_AEDAE	N.RAGLQFPVGR.I	N	35.93	1099.62	0.8	550.82	2	60.17	F1:11289	3	20	29	N			24	Q178U8|Q178U8_AEDAE	M.T(+42.01)TYFNYPPKD(+57.02)VQEELAR.I	N	63.79	2169.04	0.3	1085.53	2	125.06	F5:25039	4	2	18	Y			71	Q1HRR8|Q1HRR8_AEDAE	R.LYHQSPAGVGSIC(+57.02)R.I	Y	76.64	1543.76	0.2	772.886	2	45.7	F9:7223	6	64	77	Y
	117	Q173V2|Q173V2_AEDAE	R.KGNYAERVGAGAPV.Y	N	35.64	1387.72	0.1	694.868	2	41.71	F1:6733	3	36	49	N			24	Q178U8|Q178U8_AEDAE	K.YVAGSIPSYAANASLFVK.S	Y	61.48	1856.97	1.4	929.492	2	130.54	F6:26621	6	343	360	N			71	Q1HRR8|Q1HRR8_AEDAE	R.RLYH(+57.02)QSPAGVGSIC(+57.02)R.I	Y	65.02	1756.88	0.3	586.634	3	41.14	F7:4965	7	63	77	Y
	79	Q16JF9|Q16JF9_AEDAE	R.TSQLLNQHFGSGISADDLLTAFTMAAAAQSALQNQR.G	Y	86.59	3775.86	2	1259.63	3	170.98	F2:34127	2	22	57	N			24	Q178U8|Q178U8_AEDAE	K.NTPSYQAILENANVLAR.Y	N	58.65	1872.97	0.4	937.492	2	137.66	F6:28223	5	157	173	N			71	Q1HRR8|Q1HRR8_AEDAE	R.RLYHQSPAGVGSIC(+57.02)R.I	Y	62.55	1699.86	0.5	567.627	3	43.19	F8:5248	4	63	77	Y
	79	Q16JF9|Q16JF9_AEDAE	R.DWWDDC(+57.02)WDTPLR.T	N	79.34	1663.67	1.3	832.845	2	158.78	F3:32271	3	10	21	Y			24	Q178U8|Q178U8_AEDAE	R.C(+57.02)VLKIGKN(-17.03)TPSYQAILENANVLAR.Y	N	53.51	2654.42	1	885.815	3	150.5	F5:30745	1	150	173	Y			71	Q1HRR8|Q1HRR8_AEDAE	R.LYH(+57.02)QSPAGVGSIC(+57.02)R.I	Y	58.64	1600.78	0.2	801.396	2	45.95	F9:7286	5	64	77	Y
	79	Q16JF9|Q16JF9_AEDAE	L.SSDGILTVTAPK.K	N	63.16	1187.64	0.5	594.827	2	71.82	F2:12713	4	150	161	N			24	Q178U8|Q178U8_AEDAE	K.YVAGSIPSYAANASLFVKSHAY	Y	50.96	2315.16	1	772.727	3	139.09	F5:28207	4	343	364	N			71	Q1HRR8|Q1HRR8_AEDAE	R.L(+57.02)YH(+57.02)QSPAGVGSIC(+57.02)R.I	Y	53.91	1657.8	-0.8	829.906	2	46.37	F9:7392	10	64	77	Y
	79	Q16JF9|Q16JF9_AEDAE	F.TMAAAAQSALQNQR.G	Y	62.1	1459.72	1	730.868	2	62.88	F1:11958	6	44	57	N			24	Q178U8|Q178U8_AEDAE	D.LMGSEGEC(+57.02)TTQGLDDLGAR.C	N	49.76	2008.88	0.3	1005.45	2	88.51	F4:17196	3	116	134	Y			71	Q1HRR8|Q1HRR8_AEDAE	K.YKELAPSDQDWFYVR.C	Y	51.6	1915.91	2.8	958.965	2	121.18	F8:19523	7	42	56	N
	79	Q16JF9|Q16JF9_AEDAE	S.SLSSDGILTVTAPK.K	N	58.11	1387.76	0.2	694.885	2	95.94	F3:18433	2	148	161	N			24	Q178U8|Q178U8_AEDAE	R.FADIGVENNEDNRR.Q	N	48.05	1647.76	0.2	550.261	3	47.32	F6:7236	4	44	57	N			71	Q1HRR8|Q1HRR8_AEDAE	R.L(+57.02)YHQSPAGVGSIC(+57.02)R.I	Y	48.73	1600.78	1.1	534.601	3	44.08	F9:6828	5	64	77	Y
	79	Q16JF9|Q16JF9_AEDAE	R.YMLPEGHDANQVVSSLSSDGILTVTAPK.K	Y	54.4	2928.45	0.3	977.159	3	139.72	F1:30520	4	134	161	N			24	Q178U8|Q178U8_AEDAE	M.GSEGEC(+57.02)TTQGLDDLGAR.C	N	47.81	1764.76	1.4	883.388	2	66.24	F6:11665	2	118	134	Y			71	Q1HRR8|Q1HRR8_AEDAE	K.YK(+57.02)ELAPSDQDWFYVR.C	Y	46.19	1972.93	0.8	987.474	2	120.05	F9:24358	1	42	56	Y
	79	Q16JF9|Q16JF9_AEDAE	F.RDWWDDC(+57.02)WDTPLR.T	N	48.78	1819.77	0.7	607.599	3	138.52	F3:28185	6	9	21	Y			24	Q178U8|Q178U8_AEDAE	M.T(+42.01)TYFNYPPKDVQEELARIAK.A	N	45.61	2424.23	1.2	809.086	3	146.49	F5:29873	3	2	21	Y			71	Q1HRR8|Q1HRR8_AEDAE	K.Y(+57.02)KELAPSDQDWFYVR.C	Y	41.98	1972.93	0.2	658.651	3	119.6	F9:24263	7	42	56	Y
	79	Q16JF9|Q16JF9_AEDAE	R.TSQLLNQHFGSGISADD.L	Y	48.29	1788.83	-1.2	895.42	2	94.14	F3:18007	3	22	38	N			24	Q178U8|Q178U8_AEDAE	R.C(+57.02)VLKIGKNTPSYQAILENANVLAR.Y	N	44.89	2671.45	1.4	891.491	3	127.51	F4:26172	8	150	173	Y			71	Q1HRR8|Q1HRR8_AEDAE	R.R(+57.02)LYH(+57.02)QSPAGVGSIC(+57.02)R.I	Y	41.84	1813.9	0.7	605.641	3	40.38	F9:5922	1	63	77	Y
	79	Q16JF9|Q16JF9_AEDAE	V.VSSLSSDGILTVTAPK.K	N	45.23	1573.86	0.2	787.936	2	100.34	F3:19457	1	146	161	N			24	Q178U8|Q178U8_AEDAE	K.IGKNTPSYQAILEN(+.98)ANVLAR.Y	N	44.48	2172.15	0.7	725.059	3	113.41	F5:22315	4	154	173	Y			71	Q1HRR8|Q1HRR8_AEDAE	R.L(+43.01)YHQSPAGVGSIC(+57.02)R.I	Y	39.08	1586.76	1.6	794.39	2	82.38	F9:15646	3	64	77	Y
	79	Q16JF9|Q16JF9_AEDAE	M.S(+42.01)LIPIVFRDWWDDC(+57.02)WDTPLR.T	N	43.28	2631.26	0.2	1316.64	2	172.9	F2:34588	4	2	21	Y			24	Q178U8|Q178U8_AEDAE	R.C(+57.02)AQ(+.98)Y(-18.01)KKDGC(+57.02)DFAK.W	N	44.17	1572.67	0.5	787.343	2	47.43	F6:7264	2	135	147	Y			116	Q8WQL0|Q8WQL0_AEDAE	K.SREAFAAPIAR.S	Y	73.79	1187.64	0.5	594.828	2	46.5	F9:7424	8	318	328	N
	79	Q16JF9|Q16JF9_AEDAE	K.AIPIVQTGQPAK.L	N	41.41	1221.71	2	611.862	2	54.31	F1:9885	1	172	183	N			24	Q178U8|Q178U8_AEDAE	K.I(+57.02)GKNTPSYQAILENANVLAR.Y	N	44.02	2228.19	1.2	743.739	3	125.56	F6:25481	3	154	173	Y			116	Q8WQL0|Q8WQL0_AEDAE	K.AGTVSIIGGGDTASC(+57.02)C(+57.02)AK.W	Y	64.35	1723.79	0.9	862.902	2	59.55	F7:8611	4	363	380	Y
	79	Q16JF9|Q16JF9_AEDAE	R.YMLPEGHDANQVVS.S	N	41.17	1558.71	1.2	780.362	2	73.42	F1:14431	2	134	147	N			24	Q178U8|Q178U8_AEDAE	K.GILAADESTATC(+57.02)GKR.F	N	42.28	1548.76	0.5	775.386	2	41.66	F6:5897	1	29	43	Y			116	Q8WQL0|Q8WQL0_AEDAE	K.S(+57.02)REAFAAPIAR.S	Y	55.35	1244.66	0.7	623.339	2	47.23	F9:7604	4	318	328	Y
	79	Q16JF9|Q16JF9_AEDAE	M.S(+42.01)LIPIVFRDW(+31.99)WDDC(+57.02)WDTPLR.T	N	40.73	2663.25	0.4	1332.63	2	172.6	F3:35073	4	2	21	Y			88	A0A0P6JSU0|A0A0P6JSU0_AEDAE	R.GSPPVIPPNSTLVFDVELKNVF	Y	103.47	2368.27	2.3	1185.14	2	170.62	F5:34965	6	358	379	N			116	Q8WQL0|Q8WQL0_AEDAE	R.EAFAAPIAR.S	Y	53.51	944.508	0.2	473.261	2	61.41	F8:8828	5	320	328	N
	79	Q16JF9|Q16JF9_AEDAE	M.S(+42.01)LIPIVFRDWWD(-18.01)DC(+57.02)WDTPLR.T	N	40.34	2613.25	1	1307.63	2	172.73	F3:35104	3	2	21	Y			88	A0A0P6JSU0|A0A0P6JSU0_AEDAE	K.IAVYYEGR.L	Y	73.75	969.492	0.5	485.753	2	52.02	F4:8876	3	294	301	N			116	Q8WQL0|Q8WQL0_AEDAE	R.E(+43.01)AFAAPIAR.S	Y	41.88	987.514	1.1	494.765	2	89.42	F9:17294	1	320	328	Y
	79	Q16JF9|Q16JF9_AEDAE	I.VFRDWWDDC(+57.02)WDTPLR.T	N	40.17	2065.91	1.1	689.645	3	148.49	F1:32560	3	7	21	Y			88	A0A0P6JSU0|A0A0P6JSU0_AEDAE	R.TLQGGLVVEDLK.V	Y	69.6	1270.71	0.5	636.364	2	95.81	F4:18879	4	270	281	N			114	Q95UR6|Q95UR6_AEDAE	K.SREAFAAPIAR.S	Y	73.79	1187.64	0.5	594.828	2	46.5	F9:7424	8	318	328	N
	79	Q16JF9|Q16JF9_AEDAE	F.QINLDVQQFAPEEISVK.A	N	40.1	1957.02	0.5	979.516	2	132.26	F3:26818	2	88	104	N			88	A0A0P6JSU0|A0A0P6JSU0_AEDAE	K.RRLTVPHQLAYGTR.G	Y	61.49	1666.94	0.3	417.742	4	46.39	F6:7015	4	344	357	N			114	Q95UR6|Q95UR6_AEDAE	K.AGTVSIIGGGDTASC(+57.02)C(+57.02)AK.W	Y	64.35	1723.79	0.9	862.902	2	59.55	F7:8611	4	363	380	Y
	79	Q16JF9|Q16JF9_AEDAE	I.NLDVQQFAPEEISVK.A	N	38.91	1715.87	0.8	858.944	2	118.02	F3:23561	3	90	104	N			88	A0A0P6JSU0|A0A0P6JSU0_AEDAE	MFWGLVLKANK.K	Y	57.48	1305.73	2.4	653.872	2	125.87	F5:25223	1	1	11	N			114	Q95UR6|Q95UR6_AEDAE	K.S(+57.02)REAFAAPIAR.S	Y	55.35	1244.66	0.7	623.339	2	47.23	F9:7604	4	318	328	Y
	79	Q16JF9|Q16JF9_AEDAE	M.S(+42.01)LIPIVFRDWWDDC(+57.02)WD(+57.02)TPLR.T	N	37.95	2688.28	-0.6	1345.15	2	172.95	F3:35159	4	2	21	Y			88	A0A0P6JSU0|A0A0P6JSU0_AEDAE	R.LTVPHQLAYGTR.G	Y	56.92	1354.74	-0.3	678.375	2	67.67	F4:12515	9	346	357	N			114	Q95UR6|Q95UR6_AEDAE	R.EAFAAPIAR.S	Y	53.51	944.508	0.2	473.261	2	61.41	F8:8828	5	320	328	N
	79	Q16JF9|Q16JF9_AEDAE	R.YMLPEGHDANQVVSSL.S	N	36.44	1758.82	2.4	880.422	2	113	F1:24051	1	134	149	N			88	A0A0P6JSU0|A0A0P6JSU0_AEDAE	K.KIAVYYEGR.L	Y	56.33	1097.59	0.5	549.801	2	42.79	F6:6167	4	293	301	N			114	Q95UR6|Q95UR6_AEDAE	R.E(+43.01)AFAAPIAR.S	Y	41.88	987.514	1.1	494.765	2	89.42	F9:17294	1	320	328	Y
	79	Q16JF9|Q16JF9_AEDAE	R.DWWDDC(+57.02)WDTPLRTSQL.L	N	36.3	2092.89	0.6	1047.46	2	168.14	F3:34043	3	10	25	Y			88	A0A0P6JSU0|A0A0P6JSU0_AEDAE	K.A(+57.02)FHLSQAALDLSK.C	Y	51.52	1456.77	0.4	729.391	2	95.9	F4:18902	3	20	32	Y			162	Q8WQK9|Q8WQK9_AEDAE	K.SREAFAAPIAR.S	Y	73.79	1187.64	0.5	594.828	2	46.5	F9:7424	8	318	328	N
	79	Q16JF9|Q16JF9_AEDAE	A.A(+43.01)AAQSALQNQR.G	N	35.58	1199.6	0.7	600.808	2	42.42	F1:6908	1	47	57	Y			88	A0A0P6JSU0|A0A0P6JSU0_AEDAE	R.RLTVPHQLAYGTR.G	Y	50.42	1510.84	1.1	756.427	2	56.78	F6:9479	12	345	357	N			162	Q8WQK9|Q8WQK9_AEDAE	K.AGTVSIIGGGDTASC(+57.02)C(+57.02)AK.W	Y	64.35	1723.79	0.9	862.902	2	59.55	F7:8611	4	363	380	Y
	79	Q16JF9|Q16JF9_AEDAE	M.S(+42.01)LIPIVFRDWWDDC(+57.02)WD.T	N	35.54	2163.97	0.6	1082.99	2	174.19	F2:34865	5	2	17	Y			88	A0A0P6JSU0|A0A0P6JSU0_AEDAE	K.AFHLSQAALDLSK.C	Y	49.17	1399.75	0	467.589	3	96.98	F5:18474	2	20	32	N			162	Q8WQK9|Q8WQK9_AEDAE	K.S(+57.02)REAFAAPIAR.S	Y	55.35	1244.66	0.7	623.339	2	47.23	F9:7604	4	318	328	Y
	82	Q1HR13|Q1HR13_AEDAE	K.SFADSGDGLVELR.R	Y	85.41	1364.66	1.3	683.337	2	100.98	F1:21113	4	227	239	N			88	A0A0P6JSU0|A0A0P6JSU0_AEDAE	R.GSPPVIPPNSTLVFDVELK(+57.02)NVF	Y	47.67	2425.29	0.5	1213.65	2	170.46	F4:35183	1	358	379	Y			162	Q8WQK9|Q8WQK9_AEDAE	R.EAFAAPIAR.S	Y	53.51	944.508	0.2	473.261	2	61.41	F8:8828	5	320	328	N
	82	Q1HR13|Q1HR13_AEDAE	R.SRGVAYLPAGQTTLLQLPQ	Y	84.9	2012.11	0.4	1007.06	2	130.38	F2:25860	6	254	272	N			88	A0A0P6JSU0|A0A0P6JSU0_AEDAE	R.LTVPHQLAYGTRGSPPVIPPNSTLVFDVELKNVF	Y	46.48	3704.99	0.8	1236.01	3	161.51	F5:33077	13	346	379	N			162	Q8WQK9|Q8WQK9_AEDAE	R.E(+43.01)AFAAPIAR.S	Y	41.88	987.514	1.1	494.765	2	89.42	F9:17294	1	320	328	Y
	82	Q1HR13|Q1HR13_AEDAE	K.AAIISAEGDAEAAALLAK.S	Y	73.81	1683.9	-0.2	842.959	2	124.64	F3:25073	2	209	226	N			88	A0A0P6JSU0|A0A0P6JSU0_AEDAE	K.I(+57.02)AVYYEGR.L	Y	41.64	1026.51	0.2	514.264	2	53.59	F4:9256	1	294	301	Y			62	Q0C7B7|Q0C7B7_AEDAE	R.LTEGYTGADLAGLVR.Q	Y	70.93	1534.8	0.6	768.407	2	115.66	F7:18324	6	858	872	N
	82	Q1HR13|Q1HR13_AEDAE	R.NVPVVTGSKDLQNVNITLR.I	Y	67.44	2066.15	0.5	1034.08	2	99.49	F1:20746	9	75	93	N			88	A0A0P6JSU0|A0A0P6JSU0_AEDAE	R.R(+57.02)LTVPHQLAYGTR.G	Y	40.49	1567.86	-0.3	523.626	3	58.44	F6:9846	6	345	357	Y			62	Q0C7B7|Q0C7B7_AEDAE	K.LLGLSSPSGVLLC(+57.02)GPPGC(+57.02)GK.T	Y	63.41	1968.02	0.7	985.017	2	132.28	F8:21546	3	684	703	Y
	82	Q1HR13|Q1HR13_AEDAE	K.AAIISAEGDAEAAALLAKSFADSGDGLVELR.R	Y	67.17	3030.55	0.8	1011.19	3	170.4	F2:33992	2	209	239	N			88	A0A0P6JSU0|A0A0P6JSU0_AEDAE	R.GSPPVIPPNSTLVFD(+57.02)VELKNVF	Y	39.88	2425.29	1.3	1213.65	2	170.52	F6:35306	1	358	379	Y			62	Q0C7B7|Q0C7B7_AEDAE	R.L(+57.02)TEGYTGADLAGLVR.Q	Y	39.51	1591.82	9.3	796.925	2	114.6	F9:23200	3	858	872	Y
	82	Q1HR13|Q1HR13_AEDAE	R.RIEAAEDIAYQMSR.S	Y	61.63	1651.8	0.3	826.907	2	90.73	F1:18600	8	240	253	N			88	A0A0P6JSU0|A0A0P6JSU0_AEDAE	M(+15.99)FWGLVLK.A	Y	39.65	1008.55	1.2	505.281	2	134.93	F6:27601	1	1	8	Y			139	Q174Z2|Q174Z2_AEDAE	K.LIGSSGGN(+.98)GNSGNSFGGSSR.R	Y	86.02	1811.8	1.1	906.91	2	47.15	F9:7584	1	590	609	Y
	82	Q1HR13|Q1HR13_AEDAE	R.IEAAEDIAYQMSR.S	Y	56.29	1495.7	3.1	748.858	2	101.29	F1:21190	3	241	253	N			82	Q1HR13|Q1HR13_AEDAE	K.AAIISAEGDAEAAALLAK.S	Y	94.22	1683.9	0.2	842.96	2	122.83	F5:24501	3	209	226	N			139	Q174Z2|Q174Z2_AEDAE	R.SNSLGNRNFFTTTRTGFF	Y	44.63	2066	1.7	689.674	3	131.73	F8:21429	4	648	665	N
	82	Q1HR13|Q1HR13_AEDAE	G.SKDLQNVNITLR.I	Y	54.71	1399.78	1.2	467.601	3	61.41	F1:11598	5	82	93	N			82	Q1HR13|Q1HR13_AEDAE	K.SFADSGDGLVELR.R	Y	86.4	1364.66	1.1	683.337	2	100.65	F4:19979	3	227	239	N			139	Q174Z2|Q174Z2_AEDAE	R.SSNFNQFDNMR.S	Y	41.57	1358.57	0.3	680.291	2	78.89	F7:12153	2	458	468	N
	82	Q1HR13|Q1HR13_AEDAE	R.S(+43.01)RGVAYLPAGQTTLLQLPQ	Y	54.41	2055.11	-0.7	1028.56	2	145.27	F2:28973	2	254	272	Y			82	Q1HR13|Q1HR13_AEDAE	R.SRGVAYLPAGQTTLLQLPQ	Y	79.91	2012.11	0.6	1007.06	2	128.92	F4:26496	7	254	272	N			210	Q177P3|Q177P3_AEDAE	K.YGEEQVLIWR.R	Y	62.57	1291.66	1.8	646.836	2	114.78	F9:23243	3	108	117	N
	82	Q1HR13|Q1HR13_AEDAE	R.S(+57.02)RGVAYLPAGQTTLLQLPQ	Y	50.53	2069.13	0.3	1035.57	2	132.65	F3:26907	6	254	272	Y			82	Q1HR13|Q1HR13_AEDAE	K.AAIISAEGDAEAAALLAKSFADSGDGLVELR.R	Y	63.79	3030.55	0.4	1011.19	3	170.39	F4:35165	1	209	239	N			210	Q177P3|Q177P3_AEDAE	R.AQVTLNSILTESGQTGIPIEK.T	Y	61.28	2198.18	0.8	1100.1	2	139.06	F7:22542	5	64	84	N
	82	Q1HR13|Q1HR13_AEDAE	T.GSKDLQNVNITLR.I	Y	46.22	1456.8	0.7	729.408	2	61.52	F1:11625	2	81	93	N			82	Q1HR13|Q1HR13_AEDAE	R.NVPVVTGSKDLQNVNITLR.I	Y	60.24	2066.15	-0.2	1034.08	2	100.53	F6:19554	7	75	93	N			210	Q177P3|Q177P3_AEDAE	K.NIIIAAHGNSLR.G	Y	51.84	1277.72	0.3	639.868	2	51.08	F9:8550	2	182	193	N
	82	Q1HR13|Q1HR13_AEDAE	R.GVAYLPAGQTTLLQLPQ	Y	45.81	1768.97	0.7	885.494	2	146.7	F2:29285	5	256	272	N			82	Q1HR13|Q1HR13_AEDAE	R.RIEAAEDIAYQMSR.S	Y	60.2	1651.8	-0.6	826.906	2	91.15	F5:17098	9	240	253	N			210	Q177P3|Q177P3_AEDAE	R.TLPYWNDVIIPQIK.A	Y	51.19	1698.93	1.1	850.476	2	156.08	F7:25515	4	165	178	N
	82	Q1HR13|Q1HR13_AEDAE	R.S(+42.01)R(+15.99)GVAYLPAGQTTLLQLPQ	Y	42.68	2070.11	1.5	1036.06	2	142.44	F3:28996	1	254	272	Y			82	Q1HR13|Q1HR13_AEDAE	R.S(+57.02)RGVAYLPAGQTTLLQLPQ	Y	55.57	2069.13	0.4	1035.57	2	132.12	F6:27003	10	254	272	Y			210	Q177P3|Q177P3_AEDAE	K.FLGDEETVR.K	Y	40.68	1064.51	0.7	533.264	2	62.82	F9:11340	2	234	242	N
	82	Q1HR13|Q1HR13_AEDAE	R.G(+57.02)VAYLPAGQTTLLQLPQ	Y	42.18	1825.99	0	914.004	2	147.26	F3:29945	2	256	272	Y			82	Q1HR13|Q1HR13_AEDAE	R.GVAYLPAGQTTLLQLPQ	Y	53.92	1768.97	0.4	885.494	2	144.85	F5:29491	3	256	272	N			501	A0A1S4G789|A0A1S4G789_AEDAE	K.YIAANYKC(+57.02)DVAK.L	N	74.15	1414.69	0	708.353	2	39.83	F9:5784	3	66	77	Y
	82	Q1HR13|Q1HR13_AEDAE	R.G(+43.01)VAYLPAGQTTLLQLPQ	Y	41.06	1811.98	0.1	906.996	2	167.79	F1:36486	1	256	272	Y			82	Q1HR13|Q1HR13_AEDAE	R.G(+57.02)VAYLPAGQTTLLQLPQ	Y	47.02	1825.99	0.1	914.004	2	144.76	F4:29842	6	256	272	Y			501	A0A1S4G789|A0A1S4G789_AEDAE	K.Y(+57.02)IAANYKC(+57.02)DVAK.L	N	73.53	1471.71	0.4	736.864	2	41.45	F9:6184	3	66	77	Y
	82	Q1HR13|Q1HR13_AEDAE	R.SRGVAYLPAGQTTLL.Q	Y	39.3	1545.85	0.7	773.933	2	112.82	F1:24006	4	254	268	N			82	Q1HR13|Q1HR13_AEDAE	K.S(+57.02)FADSGDGLVELR.R	Y	46.24	1421.68	1.5	711.848	2	100.38	F6:19520	2	227	239	Y			501	A0A1S4G789|A0A1S4G789_AEDAE	M.SEVAAEAAAAAPAVSPAK.A	Y	69	1609.83	0.7	805.923	2	65.27	F8:9563	4	2	19	N
	24	Q178U8|Q178U8_AEDAE	M.T(+42.01)TYFNYPPKDVQEELAR.I	N	79.54	2112.02	-0.2	1057.02	2	125.75	F2:24869	19	2	18	Y			82	Q1HR13|Q1HR13_AEDAE	R.S(+43.01)RGVAYLPAGQTTLLQLPQ	Y	41.24	2055.11	0.2	1028.56	2	144.76	F5:29471	3	254	272	Y			501	A0A1S4G789|A0A1S4G789_AEDAE	K.YIAANYKC(+57.02)D(+57.02)VAK.L	N	50.04	1471.71	-0.1	736.864	2	39.91	F9:5805	1	66	77	Y
	24	Q178U8|Q178U8_AEDAE	K.IGKNTPSYQAILENANVLAR.Y	N	73.34	2171.17	0.7	724.731	3	124.8	F1:26930	3	154	173	N			82	Q1HR13|Q1HR13_AEDAE	G.SKDLQNVNITLR.I	Y	40.95	1399.78	1.1	700.897	2	61.69	F4:11150	7	82	93	N			501	A0A1S4G789|A0A1S4G789_AEDAE	S.E(+129.04)VAAEAAAAAPAVSPAK.A	Y	43.61	1651.84	1.5	826.929	2	103.42	F9:20610	3	3	19	Y
	24	Q178U8|Q178U8_AEDAE	K.AIVAPGKGILAADESTATC(+57.02)GKR.F	N	72.33	2185.15	1	729.392	3	65.15	F1:12513	9	22	43	Y			54	Q17HW3|Q17HW3_AEDAE	K.TLTTGPLSADTEVIVGC(+57.02)PAPYLTLAR.S	Y	91.24	2715.42	0.9	1358.72	2	154.12	F6:31874	6	26	51	Y			501	A0A1S4G789|A0A1S4G789_AEDAE	M.S(+42.01)EVAAEAAAAAPAVSPAKAK.K	Y	43.04	1850.97	1.3	926.495	2	93.78	F8:14796	1	2	21	Y
	24	Q178U8|Q178U8_AEDAE	D.LMGSEGEC(+57.02)TTQGLDDLGAR.C	N	70.79	2008.88	0.8	1005.45	2	89.09	F1:18197	3	116	134	Y			54	Q17HW3|Q17HW3_AEDAE	R.SQLPDSVGVAAQNC(+57.02)YK.V	Y	90.53	1735.82	0.1	868.917	2	72.63	F5:12933	4	52	67	Y			501	A0A1S4G789|A0A1S4G789_AEDAE	M.S(+42.01)EVAAEAAAAAPAVSPAK(+57.02).A	Y	39.91	1708.86	1.3	855.44	2	103.01	F7:16127	1	2	19	Y
	24	Q178U8|Q178U8_AEDAE	M.T(+42.01)TYFNYPPK(+57.02)DVQEELAR.I	N	66.18	2169.04	0.3	1085.53	2	124.13	F1:26766	17	2	18	Y			54	Q17HW3|Q17HW3_AEDAE	R.SQLPDSVGVAAQNC(+57.02)YKVAK.G	Y	70.85	2034.02	0.3	1018.02	2	73.81	F5:13180	5	52	70	Y			106	Q17DN1|Q17DN1_AEDAE	R.LLAEC(+57.02)EIKPVTNQVEC(+57.02)NPSLNQR.K	Y	60.85	2711.34	1.2	904.787	3	90	F9:17434	3	138	160	Y
	24	Q178U8|Q178U8_AEDAE	R.FADIGVENNEDNRR.Q	N	55.33	1647.76	0.7	824.888	2	47.13	F1:8073	5	44	57	N			54	Q17HW3|Q17HW3_AEDAE	R.IQYGGSVTAANC(+57.02)R.E	Y	70.84	1395.66	1	698.836	2	42.68	F6:6143	3	205	217	Y			106	Q17DN1|Q17DN1_AEDAE	R.YLVDIGTIPIPK(+57.02).S	Y	57.22	1384.8	0.5	693.406	2	136.76	F9:27885	1	220	231	Y
	24	Q178U8|Q178U8_AEDAE	R.IVPIVEPEILPDGDHDLER.C	N	53.55	2155.12	1.1	1078.57	2	118.04	F1:25284	1	183	201	N			54	Q17HW3|Q17HW3_AEDAE	R.SQLPDSVGVAAQ(+.98)NC(+57.02)YKVAK.G	Y	56.22	2035	1.1	1018.51	2	70.03	F6:12517	4	52	70	Y			106	Q17DN1|Q17DN1_AEDAE	R.YLVDIGTIPIPK.S	Y	56.06	1327.78	0.5	664.895	2	137.48	F7:22267	2	220	231	N
	24	Q178U8|Q178U8_AEDAE	A.NASLFVKSHAY	Y	52.2	1235.63	0.7	618.823	2	55.17	F1:10101	1	354	364	N			54	Q17HW3|Q17HW3_AEDAE	K.GAFTGEISPAMLK.D	Y	54.56	1320.67	1	661.345	2	109.35	F6:21629	3	71	83	N			106	Q17DN1|Q17DN1_AEDAE	K.SIGVSNFNSEQITR.L	Y	54.78	1550.77	1.2	776.393	2	83.15	F9:15823	4	124	137	N
	24	Q178U8|Q178U8_AEDAE	K.YVAGSIPSYAANASLFVK.S	Y	52.17	1856.97	0.8	929.492	2	130.73	F1:28368	5	343	360	N			54	Q17HW3|Q17HW3_AEDAE	K.GAFTGEISPAMLKDLNIGWVILGHSERR.A	Y	50.83	3066.61	1.4	614.33	5	169.46	F6:35056	3	71	98	N			106	Q17DN1|Q17DN1_AEDAE	K.S(+57.02)IGVSNFNSEQITR.L	Y	48.51	1607.79	0.7	804.903	2	84.42	F9:16089	5	124	137	Y
	24	Q178U8|Q178U8_AEDAE	K.NTPSYQAILENANVLAR.Y	N	52.14	1872.97	1.7	937.494	2	137.2	F1:29925	4	157	173	N			54	Q17HW3|Q17HW3_AEDAE	K.GAFTGEISPAMLKDLNIGWVILGHSER.R	Y	49.08	2910.51	2.2	728.635	4	170.19	F6:35224	2	71	97	N			106	Q17DN1|Q17DN1_AEDAE	K.SIGVSNFN(+.98)SEQITR.L	Y	40.02	1551.75	0.9	776.885	2	85.63	F9:16376	1	124	137	Y
	24	Q178U8|Q178U8_AEDAE	R.RTVPAAVPGVTFL.S	N	50.46	1326.77	0.1	664.39	2	127.03	F3:25638	2	259	271	N			54	Q17HW3|Q17HW3_AEDAE	R.SQLPDSVGVAAQNC(+57.02)YK(+57.02).V	Y	45.62	1792.84	0.9	897.429	2	72.07	F4:13491	4	52	67	Y			107	Q17DN2|Q17DN2_AEDAE	R.LLAEC(+57.02)EIKPVTNQVEC(+57.02)NPSLNQR.K	Y	60.85	2711.34	1.2	904.787	3	90	F9:17434	3	177	199	Y
	24	Q178U8|Q178U8_AEDAE	K.I(+57.02)GKNTPSYQAILENANVLAR.Y	N	50.14	2228.19	0.4	743.738	3	124.41	F1:26835	4	154	173	Y			54	Q17HW3|Q17HW3_AEDAE	R.IQYGGSVTAANC(+57.02)RELAAKPDIDGFLVGGASLKPEFIQIVNARQ	Y	44.66	4573.38	0.9	1144.35	4	148.43	F4:30612	6	205	247	Y			107	Q17DN2|Q17DN2_AEDAE	R.YLVDIGTIPIPK(+57.02).S	Y	57.22	1384.8	0.5	693.406	2	136.76	F9:27885	1	259	270	Y
	24	Q178U8|Q178U8_AEDAE	K.IGKNTPSYQAILENANVL.A	N	48.71	1944.03	0.4	973.023	2	136.68	F3:27807	3	154	171	N			54	Q17HW3|Q17HW3_AEDAE	R.SQLPDSVGVAAQNC(+57.02)YKVAKG.A	Y	44.47	2091.04	-0.2	1046.53	2	74.1	F6:13427	3	52	71	Y			107	Q17DN2|Q17DN2_AEDAE	R.YLVDIGTIPIPK.S	Y	56.06	1327.78	0.5	664.895	2	137.48	F7:22267	2	259	270	N
	24	Q178U8|Q178U8_AEDAE	M.T(+42.01)TYFNYPPKDVQEELARIAK(+57.02).A	N	48.71	2481.25	0.2	828.092	3	146.24	F2:29193	4	2	21	Y			54	Q17HW3|Q17HW3_AEDAE	R.ELAAKPDIDGFLVGGASLKPEFIQIVNARQ	Y	41.21	3195.73	1	1066.25	3	153.56	F4:31711	14	218	247	N			107	Q17DN2|Q17DN2_AEDAE	K.SIGVSNFNSEQITR.L	Y	54.78	1550.77	1.2	776.393	2	83.15	F9:15823	4	163	176	N
	24	Q178U8|Q178U8_AEDAE	M.T(+42.01)TYFNYPPKD(+57.02)VQEELAR.I	N	48.67	2169.04	-0.1	1085.53	2	125.19	F2:24741	3	2	18	Y			54	Q17HW3|Q17HW3_AEDAE	K.WFTENVSADVSGAIR.I	Y	40.41	1650.8	0.5	826.408	2	123.03	F5:24549	2	190	204	N			107	Q17DN2|Q17DN2_AEDAE	K.S(+57.02)IGVSNFNSEQITR.L	Y	48.51	1607.79	0.7	804.903	2	84.42	F9:16089	5	163	176	Y
	24	Q178U8|Q178U8_AEDAE	A.ILENANVLAR.Y	N	45.71	1111.63	1	556.825	2	67.91	F2:11811	1	164	173	N			54	Q17HW3|Q17HW3_AEDAE	K.TATPEQAQEVHAALRK.W	Y	39.79	1748.92	0.8	583.98	3	40.69	F6:5665	1	174	189	N			107	Q17DN2|Q17DN2_AEDAE	K.SIGVSNFN(+.98)SEQITR.L	Y	40.02	1551.75	0.9	776.885	2	85.63	F9:16376	1	163	176	Y
	24	Q178U8|Q178U8_AEDAE	K.IGKNTPSYQAILENAN(+.98)VLAR.Y	N	45.6	2172.15	1.5	725.06	3	112.54	F1:23939	1	154	173	Y			54	Q17HW3|Q17HW3_AEDAE	K.TATPEQAQEVHAALR.K	Y	39.7	1620.82	1.8	811.42	2	47.53	F6:7289	4	174	188	N			513	Q17DS2|Q17DS2_AEDAE	R.A(+57.02)AGLNYINYSNIAAR.L	Y	90.06	1666.84	0.6	834.429	2	106.71	F7:16767	2	6	20	Y
	24	Q178U8|Q178U8_AEDAE	A.SLFVKSHAY	Y	44.1	1050.55	0.1	526.282	2	52.05	F2:8125	3	356	364	N			127	J9HSH6|J9HSH6_AEDAE	K.AGGIETIANDYSLR.A	Y	89.86	1478.74	1.5	740.377	2	106.27	F5:20612	3	20	33	N			513	Q17DS2|Q17DS2_AEDAE	R.AAGLN(+.98)YINYSNIAAR.L	Y	69.02	1610.81	0.1	806.41	2	109.98	F7:17318	3	6	20	Y
	24	Q178U8|Q178U8_AEDAE	K.A(+57.02)IVAPGKGILAADESTATC(+57.02)GKR.F	N	43.33	2242.17	1.1	748.399	3	66.45	F1:12819	2	22	43	Y			127	J9HSH6|J9HSH6_AEDAE	R.NALEEFVYEVR.G	Y	81.43	1367.67	1.6	684.844	2	141.53	F6:29074	3	588	598	N			513	Q17DS2|Q17DS2_AEDAE	R.AAGLNYINYSNIAAR.L	Y	61.29	1609.82	0.7	805.918	2	103.92	F9:20712	3	6	20	N
	24	Q178U8|Q178U8_AEDAE	M.T(+42.01)TYFNYPPKDVQEE(+57.02)LARIAK.A	N	43.1	2481.25	0.9	828.093	3	147.5	F3:29997	1	2	21	Y			127	J9HSH6|J9HSH6_AEDAE	R.ATPSC(+57.02)VAFAGR.N	Y	76.77	1135.54	1.1	568.78	2	49.72	F6:7831	3	34	44	Y			513	Q17DS2|Q17DS2_AEDAE	R.AP(sub A)GLNYINYSNIAAR.L	Y	44.55	1635.84	0.4	818.926	2	111.52	F9:22487	1	6	20	N
	24	Q178U8|Q178U8_AEDAE	N.TPSYQAILENANVLAR.Y	N	43.1	1758.93	-0.5	880.47	2	137.03	F1:29883	4	158	173	N			127	J9HSH6|J9HSH6_AEDAE	R.GAALQC(+57.02)AILSPAVR.V	Y	70	1425.78	1	713.896	2	95.74	F6:18440	3	374	387	Y			950	A0A0P6IZV0|A0A0P6IZV0_AEDAE	R.A(+57.02)AGLNYINYSNIAAR.L	Y	90.06	1666.84	0.6	834.429	2	106.71	F7:16767	2	6	20	Y
	24	Q178U8|Q178U8_AEDAE	R.C(+57.02)VLKIGKNTPSYQAILENANVLAR.Y	N	42.93	2671.45	-0.8	891.489	3	130.67	F3:26440	9	150	173	Y			127	J9HSH6|J9HSH6_AEDAE	R.QALLDAAGIC(+57.02)GLNVLR.L	Y	66.14	1682.91	0.7	842.465	2	141.58	F4:29145	3	154	169	Y			950	A0A0P6IZV0|A0A0P6IZV0_AEDAE	R.AAGLN(+.98)YINYSNIAAR.L	Y	69.02	1610.81	0.1	806.41	2	109.98	F7:17318	3	6	20	Y
	24	Q178U8|Q178U8_AEDAE	M.T(+42.01)TYFNYPPKDVQEELARIAK.A	N	41.74	2424.23	0.4	809.085	3	148.25	F1:32504	12	2	21	Y			127	J9HSH6|J9HSH6_AEDAE	K.AGGIETIAN(+.98)DYSLRATPSC(+57.02)VAFAGR.N	Y	64.1	2597.25	0.8	866.76	3	113.47	F5:22328	2	20	44	Y			950	A0A0P6IZV0|A0A0P6IZV0_AEDAE	R.AAGLNYINYSNIAAR.L	Y	61.29	1609.82	0.7	805.918	2	103.92	F9:20712	3	6	20	N
	24	Q178U8|Q178U8_AEDAE	K.AIVAPGKGILAADE.S	N	40.45	1323.74	0.3	662.877	2	88.49	F3:16699	1	22	35	N			127	J9HSH6|J9HSH6_AEDAE	K.VFEQYHTAPFSR.L	Y	60.74	1480.71	0.2	741.362	2	69.22	F6:12335	2	416	427	N			950	A0A0P6IZV0|A0A0P6IZV0_AEDAE	R.AP(sub A)GLNYINYSNIAAR.L	Y	44.55	1635.84	0.4	818.926	2	111.52	F9:22487	1	6	20	N
	24	Q178U8|Q178U8_AEDAE	K.A(+43.01)IVAPGKGILAADESTATC(+57.02)GKR.F	N	39.33	2228.16	0.4	743.727	3	94.92	F3:18193	3	22	43	Y			127	J9HSH6|J9HSH6_AEDAE	K.AGGIETIANDYSLRATPSC(+57.02)VAFAGR.N	Y	57.27	2596.27	1.1	866.432	3	122.16	F6:24688	4	20	44	Y			949	Q17DS3|Q17DS3_AEDAE	R.A(+57.02)AGLNYINYSNIAAR.L	Y	90.06	1666.84	0.6	834.429	2	106.71	F7:16767	2	6	20	Y
	24	Q178U8|Q178U8_AEDAE	K.AIVAPGK(+57.02)GILAADESTATC(+57.02)GKR.F	N	37.57	2242.17	0.2	561.551	4	65.76	F1:12654	1	22	43	Y			127	J9HSH6|J9HSH6_AEDAE	K.AGGIETIAN(+.98)DYSLR.A	Y	52.29	1479.72	0.9	740.868	2	94.03	F6:18031	4	20	33	Y			949	Q17DS3|Q17DS3_AEDAE	R.AAGLN(+.98)YINYSNIAAR.L	Y	69.02	1610.81	0.1	806.41	2	109.98	F7:17318	3	6	20	Y
	24	Q178U8|Q178U8_AEDAE	K.NTPSYQAILEN(+.98)ANVLAR.Y	N	37.45	1873.95	-1.5	937.982	2	125.41	F3:25258	2	157	173	Y			127	J9HSH6|J9HSH6_AEDAE	R.G(+57.02)AALQC(+57.02)AILSPAVR.V	Y	48.57	1482.8	0.5	742.406	2	96.16	F6:18543	2	374	387	Y			949	Q17DS3|Q17DS3_AEDAE	R.AAGLNYINYSNIAAR.L	Y	61.29	1609.82	0.7	805.918	2	103.92	F9:20712	3	6	20	N
	24	Q178U8|Q178U8_AEDAE	I.GKNTPSYQAILENANVLAR.Y	N	37.1	2058.09	1	687.037	3	124.55	F3:25052	4	155	173	N			127	J9HSH6|J9HSH6_AEDAE	R.N(+57.02)ALEEFVYEVR.G	Y	45.45	1424.69	-1	713.353	2	143.48	F4:29569	2	588	598	Y			949	Q17DS3|Q17DS3_AEDAE	R.AP(sub A)GLNYINYSNIAAR.L	Y	44.55	1635.84	0.4	818.926	2	111.52	F9:22487	1	6	20	N
	24	Q178U8|Q178U8_AEDAE	R.C(+57.02)VLKIGKNTPSYQAILE(+57.02)NANVLAR.Y	N	36.78	2728.47	1	683.125	4	129.34	F2:25619	1	150	173	Y			72	Q1HR88|Q1HR88_AEDAE	K.SGDAAIVNLVPSKPLC(+57.02)VESFQEFPPLGR.F	N	93.31	3026.55	0.5	1009.86	3	153.26	F5:31324	11	396	423	Y			132	Q16S95|Q16S95_AEDAE	K.YILYGSSNVVTGETK.S	Y	66.63	1629.83	1.8	815.921	2	87.97	F9:16947	3	266	280	N
	24	Q178U8|Q178U8_AEDAE	R.C(+57.02)VLKIGK(+57.02)NTPSYQAILENANVLAR.Y	N	36.65	2728.47	1.6	910.499	3	129.82	F2:25730	2	150	173	Y			72	Q1HR88|Q1HR88_AEDAE	K.SGDAAIVNLVPSK(+57.02)PLC(+57.02)VESFQEFPPLGR.F	N	69.25	3083.57	0.6	1028.87	3	153.95	F6:31832	1	396	423	Y			132	Q16S95|Q16S95_AEDAE	R.HLLYQQDGSAYVR.S	Y	65.85	1548.77	-0.1	775.391	2	65.52	F8:9615	4	314	326	N
	24	Q178U8|Q178U8_AEDAE	R.C(+57.02)VLK(+97.02)IGKNTPSYQAILENANVLAR.Y	N	36.16	2768.46	-0.5	923.828	3	153.04	F3:31160	3	150	173	Y			72	Q1HR88|Q1HR88_AEDAE	K.IGGIGTVPVGR.V	N	64.34	1024.6	0.1	513.309	2	62.99	F6:10925	3	256	266	N			132	Q16S95|Q16S95_AEDAE	R.TIPNVTIFGVC(+57.02)SK.G	Y	54.11	1434.75	1	718.385	2	121.63	F9:24719	1	196	208	Y
	24	Q178U8|Q178U8_AEDAE	R.FADIGVENNEDNRRQYR.Q	N	36.13	2094.98	0.2	699.335	3	47.71	F1:8219	5	44	60	N			72	Q1HR88|Q1HR88_AEDAE	K.STEENPKSIKSGDAAIVNLVPSKPLC(+57.02)VESFQEFPPLGR.F	Y	61.44	4140.12	1.5	1036.04	4	140.62	F6:28858	10	386	423	Y			132	Q16S95|Q16S95_AEDAE	L.LYQQDGSAYVR.S	Y	48.06	1298.63	1.5	650.321	2	47.15	F9:7585	3	316	326	N
	24	Q178U8|Q178U8_AEDAE	K.AIVAPGK(+57.02)GILAADESTATC(+57.02)GK(+57.02)R.F	N	35.45	2299.2	-0.3	767.405	3	68.56	F1:13314	2	22	43	Y			72	Q1HR88|Q1HR88_AEDAE	K.ALRLPLQDVYK.I	N	59.91	1314.77	0.4	658.39	2	101.97	F6:19871	11	245	255	N			132	Q16S95|Q16S95_AEDAE	R.H(+57.02)LLYQQDGSAYVR.S	Y	47.09	1605.79	0.8	803.903	2	68.65	F8:10235	13	314	326	Y
	24	Q178U8|Q178U8_AEDAE	K.YVAGSIPSYAANASLFVKSHAY	Y	35.37	2315.16	0.7	772.727	3	140	F3:28483	5	343	364	N			72	Q1HR88|Q1HR88_AEDAE	R.DMRQTVAVGVIK(+57.02).S	N	58.16	1372.75	1.2	687.383	2	65.43	F4:12015	5	428	439	Y			132	Q16S95|Q16S95_AEDAE	K.SFFSVAR.S	Y	43.16	812.418	0.3	407.216	2	80.86	F9:15309	1	281	287	N
	24	Q178U8|Q178U8_AEDAE	V.PLLRPWALTFSYGR.A	N	35.36	1675.92	0.9	559.648	3	143.57	F3:29218	3	291	304	N			72	Q1HR88|Q1HR88_AEDAE	R.QT(-18.01)VAVGVIK.S	N	55.6	895.549	0.9	448.782	2	48.34	F4:7979	1	431	439	Y			28	Q17GX8|Q17GX8_AEDAE	R.V(+57.02)SVYYNEASAVSR.S	Y	63.55	1500.72	-0.3	751.367	2	71.67	F8:10836	1	28	40	Y
	71	Q1HRR8|Q1HRR8_AEDAE	R.LYHQSPAGVGSIC(+57.02)R.I	Y	85.18	1543.76	0	772.885	2	44.93	F1:7526	9	64	77	Y			72	Q1HR88|Q1HR88_AEDAE	K.SIKSGDAAIVNLVPSKPLC(+57.02)VESFQEFPPLGR.F	N	55.56	3354.76	-0.2	839.698	4	145.57	F5:29665	15	393	423	Y			28	Q17GX8|Q17GX8_AEDAE	K.LFRPDNFVFGQSGAGNNWAK.G	N	61.79	2224.08	0.1	742.368	3	124.86	F9:25393	2	71	90	N
	71	Q1HRR8|Q1HRR8_AEDAE	R.RLYHQSPAGVGSIC(+57.02)R.I	Y	78.98	1699.86	-0.1	567.626	3	41.19	F3:6045	5	63	77	Y			72	Q1HR88|Q1HR88_AEDAE	K.I(+57.02)GGIGTVPVGR.V	N	53.62	1081.62	0	541.819	2	63.63	F6:11073	2	256	266	Y			28	Q17GX8|Q17GX8_AEDAE	R.VSVYYNEASAVSR.S	Y	57.73	1443.7	0.2	722.857	2	68.05	F9:12536	8	28	40	N
	71	Q1HRR8|Q1HRR8_AEDAE	K.YKELAPSDQDWFYVR.C	Y	74.65	1915.91	0.4	958.963	2	116.71	F1:24959	8	42	56	N			72	Q1HR88|Q1HR88_AEDAE	R.D(+43.01)MRQTVAVGVIK.S	N	48.17	1358.73	0.4	680.375	2	52.57	F6:8500	7	428	439	Y			28	Q17GX8|Q17GX8_AEDAE	R.AILLDLEPGTMEAVR.S	Y	47.51	1626.87	0.9	814.441	2	136.17	F7:22014	5	50	64	N
	71	Q1HRR8|Q1HRR8_AEDAE	R.LYH(+57.02)QSPAGVGSIC(+57.02)R.I	Y	74.45	1600.78	0.8	801.397	2	43.48	F1:7166	10	64	77	Y			72	Q1HR88|Q1HR88_AEDAE	K.C(+57.02)LIEALDAILPPTRPTDK.A	Y	47.88	2022.08	0.9	675.035	3	150.81	F6:31139	6	227	244	Y			28	Q17GX8|Q17GX8_AEDAE	K.LAVNMVPFPR.L	N	44.41	1142.63	0.8	572.321	2	114.39	F9:23148	2	240	249	N
	71	Q1HRR8|Q1HRR8_AEDAE	R.RLYH(+57.02)QSPAGVGSIC(+57.02)R.I	Y	70.95	1756.88	0	586.634	3	40.88	F2:5531	10	63	77	Y			72	Q1HR88|Q1HR88_AEDAE	K.S(+57.02)GDAAIVNLVPSKPLC(+57.02)VESFQEFPPLGR.F	N	46.72	3083.57	0.1	1028.87	3	153.11	F5:31298	1	396	423	Y			9	A0A1S4F2Y4|A0A1S4F2Y4_AEDAE	R.V(+57.02)SVYYNEASAVSR.S	Y	63.55	1500.72	-0.3	751.367	2	71.67	F8:10836	1	47	59	Y
	71	Q1HRR8|Q1HRR8_AEDAE	K.TAKYKELAPSDQDWFYVR.C	Y	67.7	2216.09	0.8	739.705	3	107.47	F2:20890	11	39	56	N			72	Q1HR88|Q1HR88_AEDAE	R.FAVRDMRQTVAVGVIK.S	N	46.71	1789	-2	895.507	2	86.34	F4:16693	9	424	439	N			9	A0A1S4F2Y4|A0A1S4F2Y4_AEDAE	K.LFRPDNFVFGQSGAGNNWAK.G	N	61.79	2224.08	0.1	742.368	3	124.86	F9:25393	2	90	109	N
	71	Q1HRR8|Q1HRR8_AEDAE	R.L(+57.02)YHQSPAGVGSIC(+57.02)R.I	Y	65.71	1600.78	-0.9	801.396	2	46.19	F1:7840	3	64	77	Y			72	Q1HR88|Q1HR88_AEDAE	K.SVN(+.98)FKDASGGKVTK.A	Y	46.34	1437.75	1.5	719.881	2	34.39	F5:4435	5	440	453	Y			9	A0A1S4F2Y4|A0A1S4F2Y4_AEDAE	R.VSVYYNEASAVSR.S	Y	57.73	1443.7	0.2	722.857	2	68.05	F9:12536	8	47	59	N
	71	Q1HRR8|Q1HRR8_AEDAE	R.L(+43.01)YHQSPAGVGSIC(+57.02)R.I	Y	57.13	1586.76	1	794.389	2	81.8	F1:16422	5	64	77	Y			72	Q1HR88|Q1HR88_AEDAE	K.IGGIGTVPVGRVETGVLKPGTVVVFAPVNLTTEVK.S	Y	45.95	3503.01	-0.4	1168.68	3	146.41	F6:30152	9	256	290	N			9	A0A1S4F2Y4|A0A1S4F2Y4_AEDAE	R.AILLDLEPGTMEAVR.S	Y	47.51	1626.87	0.9	814.441	2	136.17	F7:22014	5	69	83	N
	71	Q1HRR8|Q1HRR8_AEDAE	R.AALKKEAATLVLA	Y	55.27	1297.8	0.2	649.906	2	70.16	F2:12327	9	144	156	N			72	Q1HR88|Q1HR88_AEDAE	R.DMRQTVAVGVIKSVNFK.D	N	42.97	1891.03	1.6	631.353	3	109.71	F5:21439	3	428	444	N			9	A0A1S4F2Y4|A0A1S4F2Y4_AEDAE	K.LAVNMVPFPR.L	N	44.41	1142.63	0.8	572.321	2	114.39	F9:23148	2	259	268	N
	71	Q1HRR8|Q1HRR8_AEDAE	K.Y(+57.02)KELAPSDQDWFYVR.C	Y	54.07	1972.93	1.6	658.652	3	120.45	F3:24120	9	42	56	Y			72	Q1HR88|Q1HR88_AEDAE	R.QTVAVGVIK(+57.02).S	N	40.29	970.581	-0.2	486.298	2	48.06	F4:7910	3	431	439	Y			59	Q17ER9|Q17ER9_AEDAE	K.HAVSEGTKAVTK(+114.04)YTSSK	Y	73.36	1906.97	0.3	636.666	3	31.2	F8:3337	1	317	333	Y
	71	Q1HRR8|Q1HRR8_AEDAE	R.L(+57.02)YH(+57.02)QSPAGVGSIC(+57.02)R.I	Y	52.56	1657.8	0.7	553.607	3	46.59	F2:6837	7	64	77	Y			72	Q1HR88|Q1HR88_AEDAE	R.D(+57.02)MRQTVAVGVIK.S	N	39.33	1372.75	2.1	687.384	2	68.74	F6:12228	3	428	439	Y			59	Q17ER9|Q17ER9_AEDAE	R.STITSREIQTAVR.L	Y	47.17	1460.79	0.1	487.939	3	52.59	F7:7170	6	295	307	N
	71	Q1HRR8|Q1HRR8_AEDAE	R.LYH(+26.02)QSPAGVGSIC(+57.02)R.I	Y	50.65	1569.77	1.2	785.894	2	67.64	F1:13095	11	64	77	Y			78	Q17AK0|Q17AK0_AEDAE	R.SLNVSDADVAR.G	Y	85.03	1145.57	1.2	573.792	2	50.8	F5:8182	4	350	360	N			59	Q17ER9|Q17ER9_AEDAE	K.HAVSEGTKAVTKYTSSK	Y	45.66	1792.93	-0.2	449.24	4	29.15	F9:3356	10	317	333	N
	71	Q1HRR8|Q1HRR8_AEDAE	R.DLDRIAAQIISK.Q	Y	50.41	1341.76	0.5	671.888	2	112.69	F1:23974	3	130	141	N			78	Q17AK0|Q17AK0_AEDAE	K.FLEAAATGQVFKPWELADLTTR.I	Y	75.9	2463.28	0.1	822.101	3	154.83	F5:31659	4	133	154	N			59	Q17ER9|Q17ER9_AEDAE	N.SFVNDIFERIAAEASR.L	Y	40.93	1823.92	2	608.981	3	170.63	F8:28156	2	272	287	N
	71	Q1HRR8|Q1HRR8_AEDAE	R.DLDRIAAQIISKQR.A	Y	50.16	1625.92	-0.2	542.981	3	108.91	F3:21442	3	130	143	N			78	Q17AK0|Q17AK0_AEDAE	K.LASGKLAVGAVGNLSSVPYLC(+57.02)SLN	Y	75.85	2389.27	0.6	1195.64	2	143.08	F4:29474	5	418	441	Y			66	Q17EF1|Q17EF1_AEDAE	K.HAVSEGTKAVTK(+114.04)YTSSK	Y	73.36	1906.97	0.3	636.666	3	31.2	F8:3337	1	108	124	Y
	71	Q1HRR8|Q1HRR8_AEDAE	R.R(+57.02)LYHQSPAGVGSIC(+57.02)R.I	Y	49.57	1756.88	0.4	586.634	3	42.12	F3:6265	4	63	77	Y			78	Q17AK0|Q17AK0_AEDAE	R.NAAGLSTKTATTFGITR.N	Y	69.09	1708.91	1.6	855.464	2	73.37	F4:13786	9	82	98	N			66	Q17EF1|Q17EF1_AEDAE	R.STITSREIQTAVR.L	Y	47.17	1460.79	0.1	487.939	3	52.59	F7:7170	6	86	98	N
	71	Q1HRR8|Q1HRR8_AEDAE	R.C(+57.02)ASILRRLYHQSPAGVGSIC(+57.02)R.I	Y	48.81	2400.23	1.9	801.084	3	84.79	F1:17142	2	57	77	Y			78	Q17AK0|Q17AK0_AEDAE	K.LAVGAVGNLSSVPYLC(+57.02)SLN	Y	68.91	1933	0.3	967.506	2	154.15	F5:31514	5	423	441	Y			66	Q17EF1|Q17EF1_AEDAE	K.HAVSEGTKAVTKYTSSK	Y	45.66	1792.93	-0.2	449.24	4	29.15	F9:3356	10	108	124	N
	71	Q1HRR8|Q1HRR8_AEDAE	R.LYHQSPAGVGSIC(+57.02)RIYGGR.Q	Y	47.34	2090.05	0.7	697.69	3	76.48	F2:13803	5	64	82	Y			78	Q17AK0|Q17AK0_AEDAE	R.SLNVSDADVARGK.A	Y	68.12	1330.68	0.9	666.35	2	41.74	F4:6384	3	350	362	N			66	Q17EF1|Q17EF1_AEDAE	N.SFVNDIFERIAAEASR.L	Y	40.93	1823.92	2	608.981	3	170.63	F8:28156	2	63	78	N
	71	Q1HRR8|Q1HRR8_AEDAE	R.AALK(+57.02)KEAATLVLA	Y	45.99	1354.82	0.8	678.417	2	69.83	F3:12572	1	144	156	Y			78	Q17AK0|Q17AK0_AEDAE	R.KLASGKLAVGAVGNLSSVPYLC(+57.02)SLN	Y	51.24	2517.36	-0.2	1259.69	2	133.67	F5:26977	10	417	441	Y			65	Q17ES2|Q17ES2_AEDAE	K.HAVSEGTKAVTK(+114.04)YTSSK	Y	73.36	1906.97	0.3	636.666	3	31.2	F8:3337	1	107	123	Y
	71	Q1HRR8|Q1HRR8_AEDAE	K.YK(+57.02)ELAPSDQDWFYVR.C	Y	44.02	1972.93	1	987.474	2	116.73	F1:24963	1	42	56	Y			78	Q17AK0|Q17AK0_AEDAE	R.GSAEVQC(+57.02)SNLPNKMTVASAESGAAVAR.V	Y	49.6	2704.29	0.3	902.438	3	80.39	F5:14611	8	31	57	Y			65	Q17ES2|Q17ES2_AEDAE	R.STITSREIQTAVR.L	Y	47.17	1460.79	0.1	487.939	3	52.59	F7:7170	6	85	97	N
	71	Q1HRR8|Q1HRR8_AEDAE	R.A(+57.02)ALKKEAATLVLA	Y	43.48	1354.82	0.7	678.417	2	66.06	F1:12727	4	144	156	Y			78	Q17AK0|Q17AK0_AEDAE	K.TATTFGITR.N	Y	47.58	966.513	0.6	484.264	2	51.93	F5:8448	5	90	98	N			65	Q17ES2|Q17ES2_AEDAE	K.HAVSEGTKAVTKYTSSK	Y	45.66	1792.93	-0.2	449.24	4	29.15	F9:3356	10	107	123	N
	71	Q1HRR8|Q1HRR8_AEDAE	R.RLYHQSPAGVGS(-18.01)IC(+57.02)R.I	Y	43.34	1681.85	0.8	421.469	4	38.75	F1:6004	3	63	77	Y			78	Q17AK0|Q17AK0_AEDAE	R.VSIVYR.A	Y	44.14	735.428	1	368.722	2	43.6	F5:6492	3	58	63	N			65	Q17ES2|Q17ES2_AEDAE	N.SFVNDIFERIAAEASR.L	Y	40.93	1823.92	2	608.981	3	170.63	F8:28156	2	62	77	N
	71	Q1HRR8|Q1HRR8_AEDAE	R.RLYH(+15.99)QSPAGVGSIC(+57.02)R.I	Y	43.22	1715.85	-1.1	572.957	3	41.31	F2:5624	1	63	77	Y			34	Q1HR53|Q1HR53_AEDAE	R.AVFVDLEPTVVDEVR.T	Y	83.79	1686.88	0.8	844.449	2	130.87	F5:26374	4	65	79	N			20	Q17GX9|Q17GX9_AEDAE	Q.IFRPDNFVFGQSGAGNNWAK.G	N	61.79	2224.08	0.1	742.368	3	124.86	F9:25393	2	84	103	N
	71	Q1HRR8|Q1HRR8_AEDAE	R.AALKKE(+57.02)AATLVLA	Y	42.22	1354.82	1.1	678.417	2	63	F1:11986	3	144	156	Y			34	Q1HR53|Q1HR53_AEDAE	R.TIQFVDWC(+57.02)PTGFK.V	Y	70.3	1597.76	0.8	799.888	2	138.92	F4:28608	4	340	352	Y			20	Q17GX9|Q17GX9_AEDAE	R.INVYYNEASGGKYVPR.A	Y	47.6	1828.91	0.9	915.463	2	78.83	F8:12226	6	47	62	N
	71	Q1HRR8|Q1HRR8_AEDAE	K.Y(+57.02)K(+57.02)ELAPSDQDWFYVR.C	Y	39.74	2029.95	0.2	1015.98	2	117.77	F1:25217	3	42	56	Y			34	Q1HR53|Q1HR53_AEDAE	R.TIQFVDWC(+57.02)PTGFKVGINYQPPTVVPGGDLAK.V	Y	69.53	3403.73	1	1135.58	3	156.69	F5:32094	6	340	370	Y			20	Q17GX9|Q17GX9_AEDAE	K.LAVNMVPFPR.L	N	44.41	1142.63	0.8	572.321	2	114.39	F9:23148	2	253	262	N
	71	Q1HRR8|Q1HRR8_AEDAE	K.Y(+43.01)KELAPSDQDWFYVR.C	Y	39.28	1958.92	-0.1	980.465	2	140.98	F2:28089	1	42	56	Y			34	Q1HR53|Q1HR53_AEDAE	A.LNVDLTEFQTNLVPYPR.I	Y	64.52	2018.05	0.2	1010.03	2	145.57	F5:29666	3	248	264	N			20	Q17GX9|Q17GX9_AEDAE	R.I(+57.02)NVYYNEASGGKYVPR.A	Y	43.43	1885.93	2.9	943.976	2	80.45	F8:12545	3	47	62	Y
	71	Q1HRR8|Q1HRR8_AEDAE	R.RLY(+31.99)HQSPAGVGSIC(+57.02)R.I	Y	37.19	1731.85	-1.3	578.289	3	38.81	F1:6018	2	63	77	Y			34	Q1HR53|Q1HR53_AEDAE	L.SNTTAIAEAWAR.L	Y	62.49	1289.64	1.1	645.826	2	88.7	F5:16541	1	379	390	N			20	Q17GX9|Q17GX9_AEDAE	R.AVLVDLEPGTMDSVR.S	Y	41.28	1600.81	1.2	801.415	2	111.99	F9:22601	3	63	77	N
	71	Q1HRR8|Q1HRR8_AEDAE	R.L(+43.01)YH(+57.02)QSPAGVGSIC(+57.02)R.I	Y	35.99	1643.78	0	822.899	2	82.52	F3:15359	1	64	77	Y			34	Q1HR53|Q1HR53_AEDAE	R.IHFPLVTY.A	Y	59.35	988.538	0.2	495.276	2	125.8	F5:25209	3	265	272	N			20	Q17GX9|Q17GX9_AEDAE	R.AVLVDLEPGTM(+15.99)DSVR.S	Y	40.9	1616.81	-0.9	809.41	2	97.67	F8:15463	1	63	77	Y
	71	Q1HRR8|Q1HRR8_AEDAE	K.TAKYK(+57.02)ELAPSDQDWFYVR.C	Y	35.76	2273.11	0.1	758.711	3	105.59	F1:22240	2	39	56	Y			34	Q1HR53|Q1HR53_AEDAE	R.NLDIERPTYTNL.N	Y	56.57	1447.73	0.8	724.873	2	102.26	F4:20357	3	216	227	N			20	Q17GX9|Q17GX9_AEDAE	R.INVYYNEASGGK(+57.02)YVPR.A	Y	39.88	1885.93	0.2	943.974	2	78.93	F8:12248	2	47	62	Y
	71	Q1HRR8|Q1HRR8_AEDAE	K.LKVPDYIDLIK.T	Y	35.55	1315.78	0.3	439.599	3	129.81	F3:26244	5	28	38	N			34	Q1HR53|Q1HR53_AEDAE	R.A(+57.02)VFVDLEPTVVDEVR.T	Y	52.59	1743.9	-0.1	872.959	2	133.59	F6:27306	3	65	79	Y			273	A0A1S4FM01|A0A1S4FM01_AEDAE	K.NAVALVTGGASGLGR.A	Y	76.65	1341.74	0.2	671.876	2	89.82	F9:17391	1	4	18	N
	172	Q16JE9|Q16JE9_AEDAE	K.IVQGFDKTELLTSGGVTLAGQR.Y	Y	77.08	2289.23	0.4	1145.62	2	109.38	F1:23166	5	46	67	N			34	Q1HR53|Q1HR53_AEDAE	F.DGALNVDLTEFQTNLVPYPR.I	Y	48.05	2261.13	-1.3	1131.57	2	156.76	F6:32392	7	245	264	N			273	A0A1S4FM01|A0A1S4FM01_AEDAE	M(+42.01)LKNAVALVTGGASGLGR.A	Y	67.25	1755.97	-0.2	878.99	2	170.29	F9:34439	2	1	18	Y
	172	Q16JE9|Q16JE9_AEDAE	M.S(+42.01)WQDYVDNQLLASQC(+57.02)VSK.A	Y	75.22	2182	0.6	1092.01	2	155.93	F3:31691	14	2	19	Y			34	Q1HR53|Q1HR53_AEDAE	R.NLDIERPTYTNLNR.L	Y	45.75	1717.87	0.2	573.632	3	76.32	F4:14467	9	216	229	N			273	A0A1S4FM01|A0A1S4FM01_AEDAE	R.DLSTQGIRIC(+57.02)TI.A	Y	41.74	1375.71	0.6	688.864	2	111.26	F9:22428	1	179	190	Y
	172	Q16JE9|Q16JE9_AEDAE	T.ELLTSGGVTLAGQR.Y	Y	64.26	1400.76	0.3	701.389	2	83.94	F2:15522	4	54	67	N			34	Q1HR53|Q1HR53_AEDAE	K.VGINYQPPTVVPGGDLAK.V	Y	44.98	1823.98	1.5	912.998	2	104.62	F6:20500	3	353	370	N			272	Q16W59|Q16W59_AEDAE	K.NAVALVTGGASGLGR.A	Y	76.65	1341.74	0.2	671.876	2	89.82	F9:17391	1	4	18	N
	172	Q16JE9|Q16JE9_AEDAE	K.AAIAGHDGGIWAK.S	Y	63.39	1265.65	-0.2	633.833	2	54.55	F3:9155	4	20	32	N			34	Q1HR53|Q1HR53_AEDAE	K.DVNAAIATIK.T	Y	42.77	1014.57	0.5	508.293	2	70.93	F6:12716	1	327	336	N			272	Q16W59|Q16W59_AEDAE	M(+42.01)LKNAVALVTGGASGLGR.A	Y	67.25	1755.97	-0.2	878.99	2	170.29	F9:34439	2	1	18	Y
	172	Q16JE9|Q16JE9_AEDAE	E.KLGDYLITC(+57.02)GY	Y	60.8	1301.63	0.8	651.824	2	112.77	F1:23994	3	116	126	Y			34	Q1HR53|Q1HR53_AEDAE	R.AVFVDLEPTVVDE(+57.02)VR.T	Y	41.26	1743.9	0.8	872.96	2	130.18	F4:26785	2	65	79	Y			272	Q16W59|Q16W59_AEDAE	R.DLSTQGIRIC(+57.02)TI.A	Y	41.74	1375.71	0.6	688.864	2	111.26	F9:22428	1	179	190	Y
	172	Q16JE9|Q16JE9_AEDAE	R.YIYLSGTDR.V	Y	60.43	1086.53	0.3	544.275	2	60.08	F1:11267	3	68	76	N			35	Q16JS3|Q16JS3_AEDAE	R.AVFVDLEPTVVDEVR.T	Y	83.79	1686.88	0.8	844.449	2	130.87	F5:26374	4	65	79	N			1528	Q16MP9|Q16MP9_AEDAE	R.ASDLPSAQPLQVGNRFTSLSNDAS	Y	100.1	2474.2	1.4	1238.11	2	116.18	F8:18611	3	212	235	N
	172	Q16JE9|Q16JE9_AEDAE	K.IVQGFD(+57.02)KTELLTSGGVTLAGQR.Y	Y	59.07	2346.25	-1.1	783.091	3	109.46	F2:21329	2	46	67	Y			35	Q16JS3|Q16JS3_AEDAE	R.TIQFVDWC(+57.02)PTGFK.V	Y	70.3	1597.76	0.8	799.888	2	138.92	F4:28608	4	340	352	Y			1528	Q16MP9|Q16MP9_AEDAE	R.VRASDLPSAQPLQVGNRFTSLSNDAS	Y	52.25	2729.37	1.2	910.799	3	106.67	F9:21352	2	210	235	N
	172	Q16JE9|Q16JE9_AEDAE	L.LTSGGVTLAGQR.Y	Y	57.86	1158.64	1	580.326	2	43.75	F1:7232	5	56	67	N			35	Q16JS3|Q16JS3_AEDAE	R.TIQFVDWC(+57.02)PTGFKVGINYQPPTVVPGGDLAK.V	Y	69.53	3403.73	1	1135.58	3	156.69	F5:32094	6	340	370	Y			1528	Q16MP9|Q16MP9_AEDAE	R.ASDLPSAQPLQVGNR.F	Y	42.22	1551.8	1.2	776.909	2	69.8	F9:12935	1	212	226	N
	172	Q16JE9|Q16JE9_AEDAE	K.SDGFEVSKEELAK.I	Y	57.8	1437.7	0.7	719.857	2	54.84	F1:10022	7	33	45	N			35	Q16JS3|Q16JS3_AEDAE	A.LNVDLTEFQTNLVPYPR.I	Y	64.52	2018.05	0.2	1010.03	2	145.57	F5:29666	3	248	264	N			134	Q1HQN2|Q1HQN2_AEDAE	R.LGQWPVESDSEVAGGVSGFGR.L	Y	68.31	2133.01	-0.3	1067.51	2	123.69	F7:19762	3	9	29	N
	172	Q16JE9|Q16JE9_AEDAE	M.S(+42.01)WQDYVDNQLLASQC(+57.02)VSKAAIAGHDGGIWAK.S	Y	55.79	3429.64	0.2	1144.22	3	164.76	F1:35900	2	2	32	Y			35	Q16JS3|Q16JS3_AEDAE	L.SNTTAIAEAWAR.L	Y	62.49	1289.64	1.1	645.826	2	88.7	F5:16541	1	379	390	N			134	Q1HQN2|Q1HQN2_AEDAE	E.SDSEVAGGVSGFGR.L	Y	66.5	1323.61	1	662.811	2	58.84	F9:10392	1	16	29	N
	172	Q16JE9|Q16JE9_AEDAE	A.ASIVEKLGDYLITC(+57.02)GY	Y	55.7	1800.9	-0.1	901.456	2	169.87	F2:33866	1	111	126	Y			35	Q16JS3|Q16JS3_AEDAE	R.IHFPLVTY.A	Y	59.35	988.538	0.2	495.276	2	125.8	F5:25209	3	265	272	N			134	Q1HQN2|Q1HQN2_AEDAE	D.SEVAGGVSGFGR.L	Y	51.55	1121.55	1.6	561.781	2	52.47	F9:8888	1	18	29	N
	172	Q16JE9|Q16JE9_AEDAE	I.VEKLGDYLITC(+57.02)GY	Y	53.21	1529.74	1.3	765.88	2	121.42	F2:23932	3	114	126	Y			35	Q16JS3|Q16JS3_AEDAE	R.NLDIERPTYTNL.N	Y	56.57	1447.73	0.8	724.873	2	102.26	F4:20357	3	216	227	N			130	A0A1S4FBM2|A0A1S4FBM2_AEDAE	R.LGQWPVESDSEVAGGVSGFGR.L	Y	68.31	2133.01	-0.3	1067.51	2	123.69	F7:19762	3	94	114	N
	172	Q16JE9|Q16JE9_AEDAE	R.YIYLSGTDRVIR.A	Y	52.55	1454.79	0.5	728.402	2	79.49	F1:15874	8	68	79	N			35	Q16JS3|Q16JS3_AEDAE	R.A(+57.02)VFVDLEPTVVDEVR.T	Y	52.59	1743.9	-0.1	872.959	2	133.59	F6:27306	3	65	79	Y			130	A0A1S4FBM2|A0A1S4FBM2_AEDAE	E.SDSEVAGGVSGFGR.L	Y	66.5	1323.61	1	662.811	2	58.84	F9:10392	1	101	114	N
	172	Q16JE9|Q16JE9_AEDAE	A.SIVEKLGDYLITC(+57.02)GY	Y	49.81	1729.86	-0.2	865.937	2	160.21	F3:32534	4	112	126	Y			35	Q16JS3|Q16JS3_AEDAE	F.DGALNVDLTEFQTNLVPYPR.I	Y	48.05	2261.13	-1.3	1131.57	2	156.76	F6:32392	7	245	264	N			130	A0A1S4FBM2|A0A1S4FBM2_AEDAE	D.SEVAGGVSGFGR.L	Y	51.55	1121.55	1.6	561.781	2	52.47	F9:8888	1	103	114	N
	172	Q16JE9|Q16JE9_AEDAE	K.LGDYLITC(+57.02)GY	Y	47.16	1173.54	0.5	587.776	2	124.47	F1:26850	3	117	126	Y			35	Q16JS3|Q16JS3_AEDAE	R.NLDIERPTYTNLNR.L	Y	45.75	1717.87	0.2	573.632	3	76.32	F4:14467	9	216	229	N			135	Q178T5|Q178T5_AEDAE	R.LGQWPVESDSEVAGGVSGFGR.L	Y	68.31	2133.01	-0.3	1067.51	2	123.69	F7:19762	3	95	115	N
	172	Q16JE9|Q16JE9_AEDAE	R.Y(+57.02)IYLSGTDRVIR.A	Y	47.11	1511.81	1.3	756.913	2	84.22	F2:15590	9	68	79	Y			35	Q16JS3|Q16JS3_AEDAE	K.VGINYQPPTVVPGGDLAK.V	Y	44.98	1823.98	1.5	912.998	2	104.62	F6:20500	3	353	370	N			135	Q178T5|Q178T5_AEDAE	E.SDSEVAGGVSGFGR.L	Y	66.5	1323.61	1	662.811	2	58.84	F9:10392	1	102	115	N
	172	Q16JE9|Q16JE9_AEDAE	K.IVQGFDK(+57.02)TELLTSGGVTLAGQR.Y	Y	46.66	2346.25	0.3	783.092	3	110.51	F3:21822	2	46	67	Y			35	Q16JS3|Q16JS3_AEDAE	K.DVNAAIATIK.T	Y	42.77	1014.57	0.5	508.293	2	70.93	F6:12716	1	327	336	N			135	Q178T5|Q178T5_AEDAE	D.SEVAGGVSGFGR.L	Y	51.55	1121.55	1.6	561.781	2	52.47	F9:8888	1	104	115	N
	172	Q16JE9|Q16JE9_AEDAE	K.AAIAGH(+57.02)DGGIWAK.S	Y	46.18	1322.67	-0.5	662.343	2	52.18	F3:8603	1	20	32	Y			35	Q16JS3|Q16JS3_AEDAE	R.AVFVDLEPTVVDE(+57.02)VR.T	Y	41.26	1743.9	0.8	872.96	2	130.18	F4:26785	2	65	79	Y			131	A0A1S4FBJ4|A0A1S4FBJ4_AEDAE	R.LGQWPVESDSEVAGGVSGFGR.L	Y	68.31	2133.01	-0.3	1067.51	2	123.69	F7:19762	3	95	115	N
	172	Q16JE9|Q16JE9_AEDAE	M.S(+42.01)WQDYVDNQLLASQC(+57.02)VSK(+57.02).A	Y	44.32	2239.02	-0.1	1120.52	2	154.35	F3:31402	8	2	19	Y			174	A0A1S4G5W3|A0A1S4G5W3_AEDAE	R.SGPGEQYFINEK.L	Y	87.4	1367.64	0.7	684.826	2	73.24	F6:13233	5	151	162	N			131	A0A1S4FBJ4|A0A1S4FBJ4_AEDAE	E.SDSEVAGGVSGFGR.L	Y	66.5	1323.61	1	662.811	2	58.84	F9:10392	1	102	115	N
	172	Q16JE9|Q16JE9_AEDAE	K.A(+43.01)AIAGHDGGIWAK.S	Y	43.95	1308.66	-3	655.334	2	87.3	F3:16421	2	20	32	Y			174	A0A1S4G5W3|A0A1S4G5W3_AEDAE	R.FADHGSFEHEYGQR.W	Y	72.42	1678.71	0.6	840.364	2	43.42	F6:6317	6	371	384	N			131	A0A1S4FBJ4|A0A1S4FBJ4_AEDAE	D.SEVAGGVSGFGR.L	Y	51.55	1121.55	1.6	561.781	2	52.47	F9:8888	1	104	115	N
	172	Q16JE9|Q16JE9_AEDAE	V.EKLGDYLITC(+57.02)GY	Y	43.24	1430.68	0.6	716.345	2	117.12	F1:25058	1	115	126	Y			174	A0A1S4G5W3|A0A1S4G5W3_AEDAE	K.AFEVFGPVER.A	Y	68.93	1149.58	0.4	575.798	2	105.75	F6:20762	3	280	289	N			101	Q1HQJ0|Q1HQJ0_AEDAE	R.YALVSAIAASGVPALVQSR.G	Y	68.17	1872.05	0.8	937.032	2	148.16	F7:24120	4	125	143	N
	172	Q16JE9|Q16JE9_AEDAE	A.AIAGHDGGIWAK.S	Y	43.16	1194.61	0.4	598.315	2	47.93	F1:8273	3	21	32	N			174	A0A1S4G5W3|A0A1S4G5W3_AEDAE	R.SGPGEQYFINEKLR.M	Y	66.94	1636.82	0.4	819.418	2	82.99	F6:15423	6	151	164	N			101	Q1HQJ0|Q1HQJ0_AEDAE	R.NKRQAYAVSEAAGHQTSAESWGTGR.A	Y	65.3	2661.26	0.7	888.096	3	47.59	F9:7695	4	50	74	N
	172	Q16JE9|Q16JE9_AEDAE	M.S(+42.01)WQDYVDNQ(+.98)LLASQC(+57.02)VSK.A	Y	42.94	2182.98	0.4	1092.5	2	142.41	F1:31162	4	2	19	Y			174	A0A1S4G5W3|A0A1S4G5W3_AEDAE	R.SGPGEQYFINEK(+57.02)LR.M	Y	66	1693.84	1.6	565.622	3	82.49	F4:15819	5	151	164	Y			101	Q1HQJ0|Q1HQJ0_AEDAE	R.SGQGAFGNMC(+57.02)R.G	Y	43.05	1183.49	-0.1	592.75	2	44.46	F9:6922	1	90	100	Y
	172	Q16JE9|Q16JE9_AEDAE	K.IVQGFDKTE(+57.02)LLTSGGVTLAGQR.Y	Y	41.67	2346.25	0.5	783.092	3	109.4	F2:21315	1	46	67	Y			174	A0A1S4G5W3|A0A1S4G5W3_AEDAE	R.MLQGPLMDIPPIETEEVKFSGR.N	Y	58.65	2486.25	0.5	829.759	3	145.13	F5:29559	1	165	186	N			122	Q9GNE2|RL23_AEDAE	R.ISLGLPVGAVINC(+57.02)ADNTGAK.N	Y	62.12	1969.03	0.9	985.523	2	132.92	F9:27124	2	16	35	Y
	172	Q16JE9|Q16JE9_AEDAE	M.S(+57.02)WQ(+.98)DYVDNQLLASQC(+57.02)VSK.A	Y	39.59	2197.99	0.9	1100.01	2	126.86	F2:25121	2	2	19	Y			174	A0A1S4G5W3|A0A1S4G5W3_AEDAE	R.NMGGDDNQGGFDR.R	Y	56.79	1381.53	0.6	691.774	2	34.4	F6:4254	3	136	148	N			122	Q9GNE2|RL23_AEDAE	K.NLYVIAVHGIR.G	Y	55.76	1253.72	1.1	627.87	2	99.12	F7:15457	4	36	46	N
	172	Q16JE9|Q16JE9_AEDAE	R.Y(+15.99)IYLSGTDRVIR.A	Y	39.18	1470.78	1.1	736.4	2	79.89	F1:15970	3	68	79	Y			174	A0A1S4G5W3|A0A1S4G5W3_AEDAE	R.NLTPWVSNELLFK.A	Y	54.97	1559.83	1.3	780.926	2	149.09	F4:30770	3	267	279	N			122	Q9GNE2|RL23_AEDAE	K.NLYVIAVHGIRG.R	Y	50.16	1310.75	0.5	656.381	2	95.19	F9:18692	2	36	47	N
	172	Q16JE9|Q16JE9_AEDAE	K.SDGFEVSKEELAKIVQGFD.K	Y	38.3	2097.03	0.4	1049.52	2	162.71	F3:33000	4	33	51	N			174	A0A1S4G5W3|A0A1S4G5W3_AEDAE	R.S(+57.02)GPGEQYFINEKLR.M	Y	53.21	1693.84	0.4	847.929	2	83.59	F4:16048	6	151	164	Y			236	A0A2K7P685|A0A2K7P685_AEDAE	K.NIEATGEEALFLTDVVAEAK.A	Y	67.14	2119.07	-0.4	1060.54	2	167.02	F9:33812	5	198	217	N
	67	A0A0P6IUV3|A0A0P6IUV3_AEDAE	R.Q(-17.03)AVTNSANTFYATKR.L	Y	88.18	1653.81	0.5	827.913	2	68.45	F2:11940	4	95	109	Y			174	A0A1S4G5W3|A0A1S4G5W3_AEDAE	M(+42.01)EVAKPEVN(+.98)GSPLPQR.Q	Y	51.87	1793.9	1	897.957	2	86.84	F5:16095	9	1	16	Y			236	A0A2K7P685|A0A2K7P685_AEDAE	K.KATDAVADSATPSVETES	Y	64.28	1777.82	1.6	889.92	2	45.38	F9:7142	1	1084	1101	N
	67	A0A0P6IUV3|A0A0P6IUV3_AEDAE	R.QAVTNSANTFYATKR.L	Y	85.08	1670.84	0.9	836.427	2	47.47	F2:7039	6	95	109	N			174	A0A1S4G5W3|A0A1S4G5W3_AEDAE	R.M(+15.99)LQGPLMDIPPIETEEVKFSGR.N	Y	46.08	2502.25	0	835.091	3	140.92	F6:28930	2	165	186	Y			236	A0A2K7P685|A0A2K7P685_AEDAE	M.A(+42.01)AVSFDEKVLAAK.K	Y	51.16	1389.75	0.7	695.883	2	110.13	F8:17544	2	2	14	Y
	67	A0A0P6IUV3|A0A0P6IUV3_AEDAE	R.QAVTNSANTFYATK.R	Y	72.16	1514.74	-0.6	758.375	2	52.25	F1:9366	3	95	108	N			174	A0A1S4G5W3|A0A1S4G5W3_AEDAE	R.SGPGEQYFINEK(+43.01)LR.M	Y	46.05	1679.83	1.4	840.922	2	104.24	F4:20823	4	151	164	Y			236	A0A2K7P685|A0A2K7P685_AEDAE	K.ATDAVADSATPSVETES	Y	49.73	1649.73	0.7	825.871	2	54.95	F9:9488	1	1085	1101	N
	67	A0A0P6IUV3|A0A0P6IUV3_AEDAE	R.Q(-17.03)AVTNSANTFYATK.R	Y	67.58	1497.71	0.6	749.863	2	80.51	F2:14751	2	95	108	Y			174	A0A1S4G5W3|A0A1S4G5W3_AEDAE	R.DYDHGQNRPSRFNDDGPQQNQQGGGGGGNQQR.N	Y	44.41	3483.5	0.5	871.884	4	29.75	F5:3473	5	541	572	N			234	Q17Q32|ENOPH_AEDAE	K.NIEATGEEALFLTDVVAEAK.A	Y	67.14	2119.07	-0.4	1060.54	2	167.02	F9:33812	5	198	217	N
	67	A0A0P6IUV3|A0A0P6IUV3_AEDAE	R.Q(-17.03)AVTNSANTFYATK(+57.02)R.L	Y	66.86	1710.83	0.2	856.424	2	64.9	F1:12452	5	95	109	Y			174	A0A1S4G5W3|A0A1S4G5W3_AEDAE	R.FAPNATAIR.V	Y	44.24	959.519	0	480.767	2	46.72	F6:7091	4	256	264	N			234	Q17Q32|ENOPH_AEDAE	K.KATDAVADSATPSVETES	Y	64.28	1777.82	1.6	889.92	2	45.38	F9:7142	1	1090	1107	N
	67	A0A0P6IUV3|A0A0P6IUV3_AEDAE	K.VQQTVQDIFGR.T	Y	65.41	1289.67	1.1	645.844	2	93.81	F3:17927	2	383	393	N			174	A0A1S4G5W3|A0A1S4G5W3_AEDAE	M(+42.01)EVAKPEVNGSPLPQ(+.98)R.Q	Y	40.74	1793.9	2.5	897.959	2	86.36	F4:16696	2	1	16	Y			234	Q17Q32|ENOPH_AEDAE	M.A(+42.01)AVSFDEKVLAAK.K	Y	51.16	1389.75	0.7	695.883	2	110.13	F8:17544	2	2	14	Y
	67	A0A0P6IUV3|A0A0P6IUV3_AEDAE	R.QAVTNS(-18.01)ANTFYATKR.L	Y	61.94	1652.83	0.7	551.95	3	44.46	F1:7404	3	95	109	Y			174	A0A1S4G5W3|A0A1S4G5W3_AEDAE	R.SGPGEQYFIN(+.98)EKLR.M	Y	40.66	1637.8	1.8	819.911	2	85.57	F5:15797	7	151	164	Y			234	Q17Q32|ENOPH_AEDAE	K.ATDAVADSATPSVETES	Y	49.73	1649.73	0.7	825.871	2	54.95	F9:9488	1	1091	1107	N
	67	A0A0P6IUV3|A0A0P6IUV3_AEDAE	R.Q(-17.03)ATKDAGQIAGLNVLR.V	Y	60.63	1636.89	1.3	819.453	2	105.34	F2:20431	4	191	206	Y			174	A0A1S4G5W3|A0A1S4G5W3_AEDAE	R.RSGPGEQYFINEKLR.M	Y	39.95	1792.92	0.4	598.648	3	68.46	F5:12038	3	150	164	N			156	Q1HRI6|Q1HRI6_AEDAE	R.C(+57.02)VGGEVGATSSLAPK.I	Y	71.37	1431.7	1.3	716.86	2	53.1	F9:9041	2	17	31	Y
	67	A0A0P6IUV3|A0A0P6IUV3_AEDAE	R.TIGPC(+57.02)QKALSDAEVAKSDIGEVLLVGGMSR.M	Y	60	3100.59	-1.1	1034.54	3	153.53	F3:31246	7	350	379	Y			174	A0A1S4G5W3|A0A1S4G5W3_AEDAE	R.FADHGSFEH(+57.02)EYGQR.W	Y	39.5	1735.73	1.1	868.875	2	42.91	F6:6198	1	371	384	Y			156	Q1HRI6|Q1HRI6_AEDAE	R.C(+57.02)VGGE(+57.02)VGATSSLAPK.I	Y	57.26	1488.72	0.6	745.37	2	57.05	F9:9986	1	17	31	Y
	67	A0A0P6IUV3|A0A0P6IUV3_AEDAE	R.Q(-17.03)AVTN(+.98)SANTFYATKR.L	Y	58.37	1654.8	-0.1	828.405	2	67.82	F3:12135	4	95	109	Y			173	J9HFH4|J9HFH4_AEDAE	R.SGPGEQYFINEK.L	Y	87.4	1367.64	0.7	684.826	2	73.24	F6:13233	5	151	162	N			156	Q1HRI6|Q1HRI6_AEDAE	K.IGPLGLSPK.K	Y	45.79	880.538	8.6	441.28	2	74.19	F7:11268	4	32	40	N
	67	A0A0P6IUV3|A0A0P6IUV3_AEDAE	K.DAGQIAGLNVLR.V	Y	56.29	1225.68	0	613.846	2	103.76	F1:21794	4	195	206	N			173	J9HFH4|J9HFH4_AEDAE	R.FADHGSFEHEYGQR.W	Y	72.42	1678.71	0.6	840.364	2	43.42	F6:6317	6	371	384	N			156	Q1HRI6|Q1HRI6_AEDAE	D.VIDDINSGAIEC(+57.02)PAE	Y	44.41	1601.72	-0.1	801.869	2	88.33	F9:17035	2	151	165	Y
	67	A0A0P6IUV3|A0A0P6IUV3_AEDAE	R.QAVTN(+.98)SANTFYATKR.L	Y	55.89	1671.82	0.6	836.919	2	45.12	F1:7575	4	95	109	Y			173	J9HFH4|J9HFH4_AEDAE	K.AFEVFGPVER.A	Y	68.93	1149.58	0.4	575.798	2	105.75	F6:20762	3	280	289	N			156	Q1HRI6|Q1HRI6_AEDAE	K.EVLGTAHSVGC(+57.02)TIDGRSPSDVIDDINSGAIEC(+57.02)PAE	Y	40.77	3640.66	1	1214.56	3	124.48	F9:25318	1	131	165	Y
	67	A0A0P6IUV3|A0A0P6IUV3_AEDAE	R.AKLEQLVGDLIK.R	Y	54.75	1325.79	0.9	663.904	2	132.11	F3:26784	2	337	348	N			173	J9HFH4|J9HFH4_AEDAE	R.SGPGEQYFINEKLR.M	Y	66.94	1636.82	0.4	819.418	2	82.99	F6:15423	6	151	164	N			292	Q1HRT9|Q1HRT9_AEDAE	R.VNQAIWLLC(+57.02)TGAR.E	Y	91.52	1500.79	0.9	751.402	2	127.52	F9:25976	4	162	174	Y
	67	A0A0P6IUV3|A0A0P6IUV3_AEDAE	R.QAVTN(+.98)SANTFYATK.R	Y	52.16	1515.72	0.2	758.868	2	56.29	F2:9142	5	95	108	Y			173	J9HFH4|J9HFH4_AEDAE	R.SGPGEQYFINEK(+57.02)LR.M	Y	66	1693.84	1.6	565.622	3	82.49	F4:15819	5	151	164	Y			292	Q1HRT9|Q1HRT9_AEDAE	R.QAVDVSPLR.R	Y	45.12	983.54	0.8	492.778	2	50.41	F9:8394	2	152	160	N
	67	A0A0P6IUV3|A0A0P6IUV3_AEDAE	R.QAVTNSANTFYATK(+43.01)R.L	Y	49.3	1713.84	1.2	857.93	2	64.52	F2:11037	1	95	109	Y			173	J9HFH4|J9HFH4_AEDAE	R.MLQGPLMDIPPIETEEVKFSGR.N	Y	58.65	2486.25	0.5	829.759	3	145.13	F5:29559	1	165	186	N			400	Q179S7|Q179S7_AEDAE	R.KGFC(+57.02)FITFDSEQVVNELLKTPK.Q	Y	81.74	2599.34	1.3	867.454	3	169.74	F9:34317	3	157	178	Y
	67	A0A0P6IUV3|A0A0P6IUV3_AEDAE	R.AKLEQLVGDLIKR.T	Y	49.02	1481.89	0.5	741.954	2	119.18	F1:25560	5	337	349	N			173	J9HFH4|J9HFH4_AEDAE	R.NMGGDDNQGGFDR.R	Y	56.79	1381.53	0.6	691.774	2	34.4	F6:4254	3	136	148	N			400	Q179S7|Q179S7_AEDAE	R.GFAFIVYK.S	Y	63.6	943.517	0.9	472.766	2	120.09	F7:19112	3	78	85	N
	67	A0A0P6IUV3|A0A0P6IUV3_AEDAE	R.QATKDAGQIAGLNVLR.V	Y	48.53	1653.92	0.1	827.966	2	85.02	F2:15782	9	191	206	N			173	J9HFH4|J9HFH4_AEDAE	R.NLTPWVSNELLFK.A	Y	54.97	1559.83	1.3	780.926	2	149.09	F4:30770	3	267	279	N			400	Q179S7|Q179S7_AEDAE	R.GFAFIVYK(+57.02).S	Y	50.5	1000.54	-0.6	501.276	2	117.57	F9:23875	1	78	85	Y
	67	A0A0P6IUV3|A0A0P6IUV3_AEDAE	K.HLNLKFTR.A	Y	45.11	1027.59	-1.5	343.538	3	48.09	F3:7658	2	329	336	N			173	J9HFH4|J9HFH4_AEDAE	R.S(+57.02)GPGEQYFINEKLR.M	Y	53.21	1693.84	0.4	847.929	2	83.59	F4:16048	6	151	164	Y			400	Q179S7|Q179S7_AEDAE	R.SRGFAFIVYK.S	Y	46.92	1186.65	1	594.333	2	103.03	F8:16347	2	76	85	N
	67	A0A0P6IUV3|A0A0P6IUV3_AEDAE	R.QAVTNSANTFYATK(+57.02).R	Y	43.91	1571.76	1.1	786.887	2	55.47	F3:9366	7	95	108	Y			173	J9HFH4|J9HFH4_AEDAE	M(+42.01)EVAKPEVN(+.98)GSPLPQR.Q	Y	51.87	1793.9	1	897.957	2	86.84	F5:16095	9	1	16	Y			398	Q179T1|Q179T1_AEDAE	R.KGFC(+57.02)FITFDSEQVVNELLKTPK.Q	Y	81.74	2599.34	1.3	867.454	3	169.74	F9:34317	3	157	178	Y
	67	A0A0P6IUV3|A0A0P6IUV3_AEDAE	R.A(+57.02)KLEQLVGDLIKR.T	Y	39.51	1538.91	0.4	513.979	3	120.7	F1:25930	4	337	349	Y			173	J9HFH4|J9HFH4_AEDAE	R.M(+15.99)LQGPLMDIPPIETEEVKFSGR.N	Y	46.08	2502.25	0	835.091	3	140.92	F6:28930	2	165	186	Y			398	Q179T1|Q179T1_AEDAE	R.GFAFIVYK.S	Y	63.6	943.517	0.9	472.766	2	120.09	F7:19112	3	78	85	N
	67	A0A0P6IUV3|A0A0P6IUV3_AEDAE	K.ALSDAEVAKSDIGEVLLVGGMSR.M	Y	38.32	2316.2	0.7	773.074	3	144.71	F1:31692	1	357	379	N			173	J9HFH4|J9HFH4_AEDAE	R.SGPGEQYFINEK(+43.01)LR.M	Y	46.05	1679.83	1.4	840.922	2	104.24	F4:20823	4	151	164	Y			398	Q179T1|Q179T1_AEDAE	R.GFAFIVYK(+57.02).S	Y	50.5	1000.54	-0.6	501.276	2	117.57	F9:23875	1	78	85	Y
	67	A0A0P6IUV3|A0A0P6IUV3_AEDAE	K.VQQTVQDIFGRTPSR.A	Y	37.98	1730.91	0.9	866.461	2	81.56	F1:16364	4	383	397	N			173	J9HFH4|J9HFH4_AEDAE	R.DYDHGQNRPSRFNDDGPQQNQQGGGGGGNQQR.N	Y	44.41	3483.5	0.5	871.884	4	29.75	F5:3473	5	540	571	N			398	Q179T1|Q179T1_AEDAE	R.SRGFAFIVYK.S	Y	46.92	1186.65	1	594.333	2	103.03	F8:16347	2	76	85	N
	67	A0A0P6IUV3|A0A0P6IUV3_AEDAE	K.Q(-17.03)AKVIENAEGAR.T	Y	36.16	1267.65	0	634.833	2	56.2	F3:9531	1	61	72	Y			173	J9HFH4|J9HFH4_AEDAE	R.FAPNATAIR.V	Y	44.24	959.519	0	480.767	2	46.72	F6:7091	4	256	264	N			399	Q179S8|Q179S8_AEDAE	R.KGFC(+57.02)FITFDSEQVVNELLKTPK.Q	Y	81.74	2599.34	1.3	867.454	3	169.74	F9:34317	3	157	178	Y
	72	Q1HR88|Q1HR88_AEDAE	K.SGDAAIVNLVPSKPLC(+57.02)VESFQEFPPLGR.F	Y	91.66	3026.55	0.5	1009.86	3	154.02	F2:30758	15	396	423	Y			173	J9HFH4|J9HFH4_AEDAE	M(+42.01)EVAKPEVNGSPLPQ(+.98)R.Q	Y	40.74	1793.9	2.5	897.959	2	86.36	F4:16696	2	1	16	Y			399	Q179S8|Q179S8_AEDAE	R.GFAFIVYK.S	Y	63.6	943.517	0.9	472.766	2	120.09	F7:19112	3	78	85	N
	72	Q1HR88|Q1HR88_AEDAE	K.ALRLPLQDVYK.I	Y	73.58	1314.77	0.1	439.263	3	103.08	F3:20085	10	245	255	N			173	J9HFH4|J9HFH4_AEDAE	R.SGPGEQYFIN(+.98)EKLR.M	Y	40.66	1637.8	1.8	819.911	2	85.57	F5:15797	7	151	164	Y			399	Q179S8|Q179S8_AEDAE	R.GFAFIVYK(+57.02).S	Y	50.5	1000.54	-0.6	501.276	2	117.57	F9:23875	1	78	85	Y
	72	Q1HR88|Q1HR88_AEDAE	K.SGDAAIVNLVPSK(+57.02)PLC(+57.02)VESFQEFPPLGR.F	Y	64.19	3083.57	0.4	1028.87	3	153.48	F2:30649	1	396	423	Y			173	J9HFH4|J9HFH4_AEDAE	R.RSGPGEQYFINEKLR.M	Y	39.95	1792.92	0.4	598.648	3	68.46	F5:12038	3	150	164	N			399	Q179S8|Q179S8_AEDAE	R.SRGFAFIVYK.S	Y	46.92	1186.65	1	594.333	2	103.03	F8:16347	2	76	85	N
	72	Q1HR88|Q1HR88_AEDAE	K.IGGIGTVPVGR.V	Y	61.9	1024.6	0.6	513.309	2	61.93	F1:11724	1	256	266	N			173	J9HFH4|J9HFH4_AEDAE	R.FADHGSFEH(+57.02)EYGQR.W	Y	39.5	1735.73	1.1	868.875	2	42.91	F6:6198	1	371	384	Y			401	Q179T0|Q179T0_AEDAE	R.KGFC(+57.02)FITFDSEQVVNELLKTPK.Q	Y	81.74	2599.34	1.3	867.454	3	169.74	F9:34317	3	157	178	Y
	72	Q1HR88|Q1HR88_AEDAE	K.C(+57.02)LIEALDAILPPTRPTDK.A	Y	57.18	2022.08	-0.6	1012.05	2	151.46	F3:30832	2	227	244	Y			59	Q17ER9|Q17ER9_AEDAE	K.AMSIMNSFVNDIFER.I	Y	88.29	1772.82	-1.5	887.417	2	170.74	F6:35361	1	266	280	N			401	Q179T0|Q179T0_AEDAE	R.GFAFIVYK.S	Y	63.6	943.517	0.9	472.766	2	120.09	F7:19112	3	78	85	N
	72	Q1HR88|Q1HR88_AEDAE	K.SVNFKDASGGKVTKAAEKAQK.G	Y	55.52	2163.16	0	722.062	3	31.73	F1:4342	1	440	460	N			59	Q17ER9|Q17ER9_AEDAE	K.HAVSEGTKAVTKYTSSK	Y	87.36	1792.93	0.3	598.651	3	28.96	F5:3326	16	317	333	N			401	Q179T0|Q179T0_AEDAE	R.GFAFIVYK(+57.02).S	Y	50.5	1000.54	-0.6	501.276	2	117.57	F9:23875	1	78	85	Y
	72	Q1HR88|Q1HR88_AEDAE	R.FAVRDMRQTVAVGVIK.S	Y	50.53	1789	1.7	895.51	2	85.96	F1:17428	10	424	439	N			59	Q17ER9|Q17ER9_AEDAE	K.H(+57.02)AVSEGTKAVTKYTSSK	Y	84.43	1849.95	0.4	617.659	3	33.34	F5:4198	16	317	333	Y			401	Q179T0|Q179T0_AEDAE	R.SRGFAFIVYK.S	Y	46.92	1186.65	1	594.333	2	103.03	F8:16347	2	76	85	N
	72	Q1HR88|Q1HR88_AEDAE	R.DMRQTVAVGVIK.S	Y	48.46	1315.73	1.8	658.873	2	64.27	F1:12295	3	428	439	N			59	Q17ER9|Q17ER9_AEDAE	K.HAVSEGTKAVTKYTSSK(+57.02)	Y	73.79	1849.95	-0.3	617.658	3	28.16	F5:3170	8	317	333	Y			394	Q179S9|Q179S9_AEDAE	R.KGFC(+57.02)FITFDSEQVVNELLKTPK.Q	Y	81.74	2599.34	1.3	867.454	3	169.74	F9:34317	3	157	178	Y
	72	Q1HR88|Q1HR88_AEDAE	K.IGGIGTVPVGRVETGVLKPGTVVVFAPVNLTTEVK.S	Y	45.12	3503.01	-1	1168.68	3	145.46	F2:29016	11	256	290	N			59	Q17ER9|Q17ER9_AEDAE	K.HAVSEGTKAVT(+114.04)KYTSSK	Y	71.46	1906.97	0.2	636.666	3	28.09	F4:3221	1	317	333	Y			394	Q179S9|Q179S9_AEDAE	R.GFAFIVYK.S	Y	63.6	943.517	0.9	472.766	2	120.09	F7:19112	3	78	85	N
	72	Q1HR88|Q1HR88_AEDAE	K.SGDAAIVNLVPSK(+114.04)PLC(+57.02)VESFQEFPPLGR.F	Y	44.23	3140.6	0	1047.87	3	154.72	F3:31475	1	396	423	Y			59	Q17ER9|Q17ER9_AEDAE	K.H(+57.02)AVSE(+57.02)GTK(+57.02)AVTKYTSSK	Y	66.62	1964	0.2	655.673	3	34.08	F4:4549	4	317	333	Y			394	Q179S9|Q179S9_AEDAE	R.GFAFIVYK(+57.02).S	Y	50.5	1000.54	-0.6	501.276	2	117.57	F9:23875	1	78	85	Y
	72	Q1HR88|Q1HR88_AEDAE	R.VETGVLKPGTVVVFAPVNLTTEVK.S	Y	42.58	2496.42	0.2	833.148	3	136.2	F1:29684	3	267	290	N			59	Q17ER9|Q17ER9_AEDAE	K.H(+43.01)AVSEGTKAVTKYTSSK	Y	66.59	1835.94	1.1	612.987	3	49.62	F4:8304	4	317	333	Y			394	Q179S9|Q179S9_AEDAE	R.SRGFAFIVYK.S	Y	46.92	1186.65	1	594.333	2	103.03	F8:16347	2	76	85	N
	72	Q1HR88|Q1HR88_AEDAE	R.DMRQTVAVGVIK(+57.02).S	Y	41.21	1372.75	1.4	687.383	2	68.55	F2:11964	5	428	439	Y			59	Q17ER9|Q17ER9_AEDAE	K.HAVSEGTKAVTK(+114.04)YTSSK	Y	65.66	1906.97	0.2	636.666	3	29.59	F5:3438	3	317	333	Y			187	Q1HR25|Q1HR25_AEDAE	A.SIQINIVDVNPATGR.M	Y	60.52	1595.86	0.9	798.939	2	109.1	F9:21924	1	31	45	N
	72	Q1HR88|Q1HR88_AEDAE	R.Q(-17.03)TVAVGVIKSVNFK.D	Y	39.52	1471.84	0.5	736.928	2	119.05	F3:23790	1	431	444	Y			59	Q17ER9|Q17ER9_AEDAE	R.STITSREIQTAVR.L	Y	63.38	1460.79	0.5	731.405	2	49.22	F4:8202	7	295	307	N			187	Q1HR25|Q1HR25_AEDAE	M(+27.99)ENDAGE(+57.02)FVDLYC(+57.02)PR.K	Y	45.93	1899.78	0.2	950.896	2	134.33	F9:27429	1	1	15	Y
	72	Q1HR88|Q1HR88_AEDAE	K.SVNFKDASGGKVTKAAEKAQKG.K	Y	38.75	2220.19	1.8	741.071	3	31.73	F1:4343	1	440	461	N			59	Q17ER9|Q17ER9_AEDAE	K.HAVSEGTK(+57.02)AVTKYTSSK(+57.02)	Y	63.3	1906.97	0	636.666	3	26.58	F4:2939	3	317	333	Y			187	Q1HR25|Q1HR25_AEDAE	M(+42.01)ENDAGEFVDLYC(+57.02)PR.K	Y	45.29	1856.77	0.8	929.393	2	147.73	F7:24029	2	1	15	Y
	72	Q1HR88|Q1HR88_AEDAE	K.SIKSGDAAIVNLVPSKPLC(+57.02)VESFQEFPPLGR.F	Y	37.05	3354.76	-0.8	1119.26	3	147.03	F2:29339	18	393	423	Y			59	Q17ER9|Q17ER9_AEDAE	K.H(+57.02)AVSEGTKAVTKYTSSK(+57.02)	Y	61.18	1906.97	1.1	636.666	3	32.97	F6:3959	2	317	333	Y			187	Q1HR25|Q1HR25_AEDAE	M(-4.99)ENDAGEFVDLYC(+57.02)PR.K	Y	44.35	1809.77	-2.2	905.892	2	112.77	F9:22787	1	1	15	Y
	72	Q1HR88|Q1HR88_AEDAE	N.LVPSKPLC(+57.02)VESFQEFPPLGR.F	Y	36.74	2299.2	0.1	767.408	3	131.2	F3:26568	6	404	423	Y			59	Q17ER9|Q17ER9_AEDAE	R.IAAEASRLAHYNKR.S	Y	60.94	1598.86	0.9	533.962	3	33.56	F5:4248	7	281	294	N			187	Q1HR25|Q1HR25_AEDAE	M(+27.99)END(+57.02)AGEFVDLYC(+57.02)PR.K	Y	42.48	1899.78	0.1	950.896	2	135.33	F8:22081	2	1	15	Y
	72	Q1HR88|Q1HR88_AEDAE	R.QTVAVGVIK.S	Y	36.65	913.56	-0.5	457.787	2	48.06	F1:8306	3	431	439	N			59	Q17ER9|Q17ER9_AEDAE	K.H(+57.02)(+57.02)AVSEGTKAVTKYTSSK(+57.02)	Y	58.42	1964	-0.1	655.673	3	37.15	F4:5274	1	317	333	Y			187	Q1HR25|Q1HR25_AEDAE	I.NIVDVNPATGR.M	Y	42.03	1154.6	0.1	578.309	2	53.77	F9:9203	1	35	45	N
	9	A0A1S4F2Y4|A0A1S4F2Y4_AEDAE	R.VSVYYNEASAVSR.S	Y	77.31	1443.7	0	722.857	2	66.48	F1:12827	12	47	59	N			59	Q17ER9|Q17ER9_AEDAE	K.H(+57.02)(+57.02)AVSEGTKAVTKYTSSK	Y	58.39	1906.97	0.2	636.666	3	37.86	F6:5023	2	317	333	Y			458	Q1HQM2|Q1HQM2_AEDAE	K.AISLDATNPVFYC(+57.02)NR.A	Y	69.7	1739.83	0.4	870.923	2	113.44	F7:17917	5	111	125	Y
	9	A0A1S4F2Y4|A0A1S4F2Y4_AEDAE	MREIVHLQAGQC(+57.02)GNQIGAK.F	N	74.58	2109.06	0	704.026	3	57.7	F3:9883	6	1	19	Y			59	Q17ER9|Q17ER9_AEDAE	K.H(+57.02)AVSEGTKAVTK(+57.02)YTSSK	Y	55.87	1906.97	-0.1	636.665	3	33.29	F5:4186	7	317	333	Y			458	Q1HQM2|Q1HQM2_AEDAE	R.LGDYQAAADDC(+57.02)R.M	Y	67.61	1353.56	0.9	677.789	2	40.87	F9:6041	2	132	143	Y
	9	A0A1S4F2Y4|A0A1S4F2Y4_AEDAE	R.AILLDLEPGTMEAVR.S	Y	68.34	1626.87	0.7	814.44	2	135.34	F1:29478	4	69	83	N			59	Q17ER9|Q17ER9_AEDAE	K.AMSIMNSFVNDIFERIAAEASR.L	Y	53.28	2471.19	1.2	824.739	3	171.93	F6:35646	2	266	287	N			458	Q1HQM2|Q1HQM2_AEDAE	R.L(+57.02)GDYQAAADDC(+57.02)R.M	Y	65.53	1410.58	1.3	706.3	2	43.72	F7:5408	1	132	143	Y
	9	A0A1S4F2Y4|A0A1S4F2Y4_AEDAE	R.V(+57.02)SVYYNEASAVSR.S	Y	60.54	1500.72	-0.1	751.368	2	69.52	F2:12182	4	47	59	Y			59	Q17ER9|Q17ER9_AEDAE	K.H(+57.02)AVSE(+57.02)GTKAVTKYTSSK	Y	49.51	1906.97	-1.3	636.665	3	35.92	F4:4985	3	317	333	Y			458	Q1HQM2|Q1HQM2_AEDAE	K.A(+57.02)ISLDATNPVFYC(+57.02)NR.A	Y	56.84	1796.85	0.7	899.434	2	113.54	F7:17936	1	111	125	Y
	9	A0A1S4F2Y4|A0A1S4F2Y4_AEDAE	K.LAVNMVPFPR.L	N	53.84	1142.63	0.7	572.321	2	115.68	F3:23023	3	259	268	N			59	Q17ER9|Q17ER9_AEDAE	R.RKESYAIYIYK.V	Y	48.36	1432.77	0.4	478.598	3	58.65	F6:9894	2	241	251	N			458	Q1HQM2|Q1HQM2_AEDAE	R.LGLAYSK.M	Y	43.4	750.428	-0.5	376.221	2	45.07	F9:7066	1	159	165	N
	9	A0A1S4F2Y4|A0A1S4F2Y4_AEDAE	R.ISEQFSAMFR.R	Y	53.12	1214.58	0	608.295	2	113.03	F3:22393	3	387	396	N			59	Q17ER9|Q17ER9_AEDAE	N.SFVNDIFER.I	Y	46.68	1125.55	1.2	563.781	2	120.06	F4:24496	4	272	280	N			118	Q17L92|Q17L92_AEDAE	A.G(+57.02)EADVLDLTDSDFSTR.V	Y	59.19	1796.81	0.1	899.411	2	120.6	F7:19202	3	25	40	Y
	9	A0A1S4F2Y4|A0A1S4F2Y4_AEDAE	R.SSGGKYVPRAILLDLEPGTMEAVR.S	Y	52.29	2558.35	0.4	853.792	3	126.76	F1:27409	8	60	83	N			59	Q17ER9|Q17ER9_AEDAE	K.HAVSE(+57.02)GTK(+57.02)AVTKYTSSK(+57.02)	Y	44.41	1964	-0.1	655.673	3	28.17	F4:3238	4	317	333	Y			118	Q17L92|Q17L92_AEDAE	R.GFPTLFWLPK.N	Y	58.35	1204.66	1	603.34	2	170.19	F9:34419	1	440	449	N
	9	A0A1S4F2Y4|A0A1S4F2Y4_AEDAE	R.A(+57.02)ILLDLEPGTMEAVR.S	Y	51.13	1683.89	0.3	842.951	2	134.86	F1:29366	6	69	83	Y			59	Q17ER9|Q17ER9_AEDAE	K.A(+43.01)VTKYTSSK	Y	42.34	1026.53	-0.1	514.274	2	37.02	F5:4996	1	325	333	Y			118	Q17L92|Q17L92_AEDAE	A.GEADVLDLTDSDFSTR.V	Y	50.36	1739.78	1.7	870.901	2	120.26	F7:19143	3	25	40	N
	9	A0A1S4F2Y4|A0A1S4F2Y4_AEDAE	R.VSVYYN(+.98)EASAVSR.S	Y	50.98	1444.68	-0.1	723.349	2	63.98	F1:12224	3	47	59	Y			59	Q17ER9|Q17ER9_AEDAE	K.HAVSEGTKAVTK(+57.02)YTSSK(+57.02)	Y	42.15	1906.97	-0.5	636.665	3	29.66	F4:3536	2	317	333	Y			111	A0A1S4EYS5|A0A1S4EYS5_AEDAE	A.G(+57.02)EADVLDLTDSDFSTR.V	Y	59.19	1796.81	0.1	899.411	2	120.6	F7:19202	3	25	40	Y
	9	A0A1S4F2Y4|A0A1S4F2Y4_AEDAE	R.SGAYGKLFRPDNF.V	Y	48.99	1470.73	1.1	736.371	2	96.77	F1:20081	1	84	96	N			59	Q17ER9|Q17ER9_AEDAE	K.A(+43.01)MSIMNSFVNDIFER.I	Y	39.31	1815.83	0.3	908.922	2	157.44	F6:32532	1	266	280	Y			111	A0A1S4EYS5|A0A1S4EYS5_AEDAE	R.GFPTLFWLPK.N	Y	58.35	1204.66	1	603.34	2	170.19	F9:34419	1	440	449	N
	9	A0A1S4F2Y4|A0A1S4F2Y4_AEDAE	R.VSVYYNE(+57.02)ASAVSR.S	Y	48.15	1500.72	1.6	751.369	2	64.91	F1:12454	5	47	59	Y			67	A0A0P6IUV3|A0A0P6IUV3_AEDAE	R.QAVT(-18.01)NSANTFYATKR.L	Y	77.95	1652.83	1	551.95	3	44.96	F5:6814	3	95	109	Y			111	A0A1S4EYS5|A0A1S4EYS5_AEDAE	A.GEADVLDLTDSDFSTR.V	Y	50.36	1739.78	1.7	870.901	2	120.26	F7:19143	3	25	40	N
	9	A0A1S4F2Y4|A0A1S4F2Y4_AEDAE	R.AILLDLEPGTMEAVRSGAYGK.L	Y	47.75	2190.14	0.7	1096.08	2	129.54	F2:25667	5	69	89	N			67	A0A0P6IUV3|A0A0P6IUV3_AEDAE	R.Q(-17.03)AVTNSANTFYATKR.L	Y	77.61	1653.81	1.1	827.914	2	66.99	F6:11835	6	95	109	Y			183	Q1HRA1|Q1HRA1_AEDAE	M.GFADLWYSHPR.K	Y	66.18	1347.64	0.8	674.826	2	114.15	F8:18253	4	2	12	N
	9	A0A1S4F2Y4|A0A1S4F2Y4_AEDAE	K.LFRPDNFVFGQSGAGNNWAK.G	N	47.75	2224.08	2.1	742.369	3	123.31	F1:26566	2	90	109	N			67	A0A0P6IUV3|A0A0P6IUV3_AEDAE	R.AKLEQLVGDLIK.R	Y	73.94	1325.79	0.8	663.904	2	129.98	F5:26167	3	337	348	N			183	Q1HRA1|Q1HRA1_AEDAE	K.YGLNIC(+57.02)R.Q	Y	52.04	894.438	0.1	448.226	2	64.23	F8:9371	3	34	40	Y
	9	A0A1S4F2Y4|A0A1S4F2Y4_AEDAE	R.VSVYY(+15.99)NEASAVSR.S	Y	47.39	1459.69	1	730.855	2	68.43	F2:11935	2	47	59	Y			67	A0A0P6IUV3|A0A0P6IUV3_AEDAE	R.Q(-17.03)AVTNSANTFYATK(+57.02)R.L	Y	73.9	1710.83	0.2	856.424	2	67.27	F6:11900	4	95	109	Y			183	Q1HRA1|Q1HRA1_AEDAE	R.KYGLNIC(+57.02)R.Q	Y	43.66	1022.53	0.2	512.274	2	48.12	F7:6195	4	33	40	Y
	9	A0A1S4F2Y4|A0A1S4F2Y4_AEDAE	R.AILLDLEPGTM(+15.99)EAVR.S	Y	47.27	1642.86	-0.2	822.437	2	116.7	F1:24956	1	69	83	Y			67	A0A0P6IUV3|A0A0P6IUV3_AEDAE	R.QAVTNSANTFYATK.R	Y	69.26	1514.74	1	758.376	2	52.24	F4:8928	7	95	108	N			183	Q1HRA1|Q1HRA1_AEDAE	M.GFADLWYSH(+57.02)PR.K	Y	39.89	1404.66	0.6	703.336	2	107.76	F9:21614	1	2	12	Y
	9	A0A1S4F2Y4|A0A1S4F2Y4_AEDAE	M(+43.01)REIVHLQAGQC(+57.02)GNQIGAK.F	N	46.63	2152.06	1.1	718.362	3	47.37	F1:8133	6	1	19	Y			67	A0A0P6IUV3|A0A0P6IUV3_AEDAE	R.QATKDAGQIAGLNVLR.V	Y	65.32	1653.92	1.4	827.966	2	83.74	F4:16082	8	191	206	N			170	Q16IA8|Q16IA8_AEDAE	R.TIYAGNAIQTVK.V	Y	62.68	1277.7	0	639.856	2	65.1	F8:9531	3	146	157	N
	9	A0A1S4F2Y4|A0A1S4F2Y4_AEDAE	K.EVDEQMLAVQNK.N	Y	44.98	1402.68	1.2	702.346	2	80.37	F3:14883	1	331	342	N			67	A0A0P6IUV3|A0A0P6IUV3_AEDAE	K.VQQTVQDIFGR.T	Y	61.77	1289.67	0.7	645.844	2	92.2	F6:17597	3	383	393	N			170	Q16IA8|Q16IA8_AEDAE	R.TIYAGNAIQTVK(+57.02).V	Y	62.4	1334.72	-0.7	668.366	2	61.01	F9:10905	1	146	157	Y
	9	A0A1S4F2Y4|A0A1S4F2Y4_AEDAE	R.VSVYYNEASAVSRSSGGKYVPR.A	Y	44.19	2375.19	-0.2	792.736	3	76.35	F1:15127	4	47	68	N			67	A0A0P6IUV3|A0A0P6IUV3_AEDAE	K.DAGQIAGLNVLR.V	Y	57.15	1225.68	2	613.847	2	103.38	F4:20620	4	195	206	N			170	Q16IA8|Q16IA8_AEDAE	R.VAAKLDVSPVSEIIDVK.S	Y	56.82	1782.01	1.8	595.013	3	120.05	F8:19314	4	122	138	N
	9	A0A1S4F2Y4|A0A1S4F2Y4_AEDAE	M.SSTFIGNTTAIQELFKR.I	Y	43.73	1912.01	0.7	957.011	2	141.49	F1:30939	3	370	386	N			67	A0A0P6IUV3|A0A0P6IUV3_AEDAE	R.Q(-17.03)AVTNSANTFYATK.R	Y	56.87	1497.71	-1.9	749.861	2	79.54	F4:15153	4	95	108	Y			170	Q16IA8|Q16IA8_AEDAE	K.AIPEINEKC(+57.02)	Y	50.81	1072.52	0.9	537.269	2	50.48	F7:6697	3	321	329	Y
	9	A0A1S4F2Y4|A0A1S4F2Y4_AEDAE	R.AILLDLEPGTME(+57.02)AVR.S	Y	42.57	1683.89	0.6	842.951	2	134.93	F3:27399	4	69	83	Y			67	A0A0P6IUV3|A0A0P6IUV3_AEDAE	R.Q(+.98)AVTNSANTFYATKR.L	Y	55.53	1671.82	0	836.918	2	44.75	F4:7102	1	95	109	Y			170	Q16IA8|Q16IA8_AEDAE	R.VAAKLDVSPVSEIIDVKSADTFVR.T	Y	43.78	2558.4	-0.3	853.806	3	131.55	F7:21189	4	122	145	N
	9	A0A1S4F2Y4|A0A1S4F2Y4_AEDAE	R.ALTVPELTQQMFD.A	N	41.77	1491.73	-0.9	746.87	2	156.41	F1:34238	1	289	301	N			67	A0A0P6IUV3|A0A0P6IUV3_AEDAE	R.QAVTN(+.98)SANTFYATKR.L	Y	55.24	1671.82	-0.4	558.281	3	45.67	F5:6987	4	95	109	Y			269	Q16UQ2|Q16UQ2_AEDAE	R.Y(+57.02)IVSGAIEAATQR.C	Y	63.31	1434.75	0.7	718.381	2	95.47	F9:18760	1	246	258	Y
	9	A0A1S4F2Y4|A0A1S4F2Y4_AEDAE	N.EALYDIC(+57.02)FR.T	N	40.84	1185.55	0.8	593.782	2	112.26	F1:23870	2	211	219	Y			67	A0A0P6IUV3|A0A0P6IUV3_AEDAE	K.Q(-17.03)AKVIENAEGAR.T	Y	55.19	1267.65	1.1	634.834	2	52.27	F4:8937	4	61	72	Y			269	Q16UQ2|Q16UQ2_AEDAE	R.YIVSGAIEAATQR.C	Y	59.05	1377.73	0.2	689.87	2	96.6	F8:15251	3	246	258	N
	9	A0A1S4F2Y4|A0A1S4F2Y4_AEDAE	V.SVYYNEASAVSR.S	Y	36.6	1344.63	-0.3	673.323	2	52.5	F1:9430	1	48	59	N			67	A0A0P6IUV3|A0A0P6IUV3_AEDAE	R.AKLEQLVGDLIKR.T	Y	54.56	1481.89	0.4	741.954	2	120.27	F6:24235	4	337	349	N			269	Q16UQ2|Q16UQ2_AEDAE	R.AGASVFVR.G	Y	54.39	805.445	0	403.73	2	47.1	F7:6005	2	124	131	N
	9	A0A1S4F2Y4|A0A1S4F2Y4_AEDAE	MREIVH(+57.02)LQAGQC(+57.02)GNQIGAK.F	N	36.58	2166.08	1.3	723.034	3	52.98	F1:9547	5	1	19	Y			67	A0A0P6IUV3|A0A0P6IUV3_AEDAE	R.Q(-17.03)ATKDAGQIAGLNVLR.V	Y	50.28	1636.89	1.1	819.453	2	105.66	F5:20469	5	191	206	Y			269	Q16UQ2|Q16UQ2_AEDAE	K.GFISAGLVKGENITASFSPQD.D	Y	47.09	2137.07	0	1069.54	2	136.98	F9:27928	3	16	36	N
	9	A0A1S4F2Y4|A0A1S4F2Y4_AEDAE	R.AILLDLE(+57.02)PGTMEAVR.S	Y	35.56	1683.89	2.8	842.953	2	132.96	F1:28908	1	69	83	Y			67	A0A0P6IUV3|A0A0P6IUV3_AEDAE	R.Q(-17.03)AVTN(+.98)SANTFYATKR.L	Y	49.47	1654.8	0.9	828.405	2	64.97	F4:11916	5	95	109	Y			270	Q1HRA6|Q1HRA6_AEDAE	R.Y(+57.02)IVSGAIEAATQR.C	Y	63.31	1434.75	0.7	718.381	2	95.47	F9:18760	1	256	268	Y
	35	Q16JS3|Q16JS3_AEDAE	R.TIQFVDWC(+57.02)PTGFK.V	Y	85.83	1597.76	0.3	799.888	2	140.11	F2:27897	3	340	352	Y			67	A0A0P6IUV3|A0A0P6IUV3_AEDAE	K.VQQTVQDIFGRTPSR.A	Y	48.84	1730.91	0.3	866.461	2	82.65	F5:15131	6	383	397	N			270	Q1HRA6|Q1HRA6_AEDAE	R.YIVSGAIEAATQR.C	Y	59.05	1377.73	0.2	689.87	2	96.6	F8:15251	3	256	268	N
	35	Q16JS3|Q16JS3_AEDAE	R.AVC(+57.02)MLSNTTAIAEAWAR.L	Y	76.85	1863.9	0.6	932.956	2	145.39	F3:29564	2	374	390	Y			67	A0A0P6IUV3|A0A0P6IUV3_AEDAE	R.QAVTN(+.98)SANTFYATK.R	Y	48.44	1515.72	0.3	758.868	2	53.51	F4:9237	3	95	108	Y			270	Q1HRA6|Q1HRA6_AEDAE	R.AGASVFVR.G	Y	54.39	805.445	0	403.73	2	47.1	F7:6005	2	134	141	N
	35	Q16JS3|Q16JS3_AEDAE	R.AVFVDLEPTVVDEVR.T	Y	71.46	1686.88	0.1	844.449	2	131.35	F1:28518	3	65	79	N			67	A0A0P6IUV3|A0A0P6IUV3_AEDAE	R.A(+57.02)KLEQLVGDLIKR.T	Y	47.78	1538.91	0.1	513.979	3	121.59	F6:24552	5	337	349	Y			270	Q1HRA6|Q1HRA6_AEDAE	K.GFISAGLVKGENITASFSPQD.D	Y	47.09	2137.07	0	1069.54	2	136.98	F9:27928	3	26	46	N
	35	Q16JS3|Q16JS3_AEDAE	L.SNTTAIAEAWAR.L	Y	57.81	1289.64	0.9	645.826	2	88.69	F1:18098	3	379	390	N			67	A0A0P6IUV3|A0A0P6IUV3_AEDAE	R.TIGPC(+57.02)QKALSDAEVAKSDIGEVLLVGGMSR.M	Y	47.35	3100.59	1.5	1034.54	3	151.19	F5:30907	10	350	379	Y			276	Q16EZ6|Q16EZ6_AEDAE	R.ILVHQSLAGC(+57.02)VIGR.G	Y	68.02	1521.85	1.2	761.931	2	77.03	F9:14475	2	115	128	Y
	35	Q16JS3|Q16JS3_AEDAE	R.AVFVDLEPTVVD(+57.02)EVR.T	Y	52.28	1743.9	-0.4	872.959	2	132.86	F3:26954	1	65	79	Y			67	A0A0P6IUV3|A0A0P6IUV3_AEDAE	R.QAVTNSANTFYATK(+114.04).R	Y	45.17	1628.78	-0.1	815.397	2	52.35	F4:8957	1	95	108	Y			276	Q16EZ6|Q16EZ6_AEDAE	K.DLAGAIIGKGGGR.I	Y	47.74	1183.67	0.9	592.841	2	70.53	F9:13095	1	353	365	N
	35	Q16JS3|Q16JS3_AEDAE	R.A(+57.02)VFVDLEPTVVDEVR.T	Y	51.09	1743.9	-0.4	872.959	2	134.02	F3:27214	2	65	79	Y			67	A0A0P6IUV3|A0A0P6IUV3_AEDAE	R.AK(+57.02)LEQLVGDLIKR.T	Y	45.02	1538.91	1.9	513.98	3	120.09	F6:24190	1	337	349	Y			276	Q16EZ6|Q16EZ6_AEDAE	R.ENLAGGGGGSGGGGFNRN	Y	47.36	1576.7	0.6	789.357	2	37.36	F7:4316	3	413	430	N
	35	Q16JS3|Q16JS3_AEDAE	R.NLDIERPTYTNL.N	Y	50.15	1447.73	-0.7	724.872	2	103.89	F3:20271	2	216	227	N			67	A0A0P6IUV3|A0A0P6IUV3_AEDAE	R.QAVTNSANTFYATKR.L	Y	44.41	1670.84	2	557.954	3	44.56	F5:6719	8	95	109	N			346	Q17L48|Q17L48_AEDAE	R.SNFVSGAITAQR.L	Y	88.02	1249.64	0.3	625.828	2	66.79	F9:12256	3	210	221	N
	35	Q16JS3|Q16JS3_AEDAE	R.TIQFVDWC(+57.02)PTGFKVGINYQPPTVVPGGDLAKVQR.A	Y	49.69	3786.96	-1.1	1263.32	3	150.39	F2:30055	11	340	373	Y			67	A0A0P6IUV3|A0A0P6IUV3_AEDAE	K.ALSDAEVAKSDIGEVLLVGGMSR.M	Y	40.6	2316.2	0.7	773.074	3	143.43	F4:29555	2	357	379	N			346	Q17L48|Q17L48_AEDAE	R.NC(+57.02)TYNQLQTR.S	Y	57.33	1296.59	-1.1	649.301	2	36.58	F9:5000	2	272	281	Y
	35	Q16JS3|Q16JS3_AEDAE	A.LNVDLTEFQTNLVPYPR.I	Y	48.02	2018.05	0.2	1010.03	2	147.07	F3:29903	3	248	264	N			67	A0A0P6IUV3|A0A0P6IUV3_AEDAE	R.Q(+43.01)AVTNSANTFYATKR.L	Y	39.34	1713.84	0	857.929	2	71.58	F6:12862	3	95	109	Y			58	A0A1S4F4H1|A0A1S4F4H1_AEDAE	R.LVLEVAQHLGENTVR.T	Y	66.19	1676.92	-0.9	839.467	2	97.44	F9:19239	5	71	85	N
	35	Q16JS3|Q16JS3_AEDAE	R.TIQFVDWC(+57.02)PTGFKVGINYQPPTVVPGGDLAK.V	Y	47.72	3403.73	1	1135.58	3	157.46	F1:34458	4	340	370	Y			138	A0A1S4FZ89|A0A1S4FZ89_AEDAE	R.GITADDVLTALATAAVAQSAAQNQR.R	Y	109.22	2455.27	1.6	1228.64	2	171.03	F6:35430	6	25	49	N			58	A0A1S4F4H1|A0A1S4F4H1_AEDAE	R.AIAELGIYPAVDPLDSTSR.I	Y	45.84	1987.03	0.9	994.521	2	137.56	F8:22486	4	364	382	N
	35	Q16JS3|Q16JS3_AEDAE	R.AVFVDLEPTVVDEVRTGTYR.Q	Y	41.66	2265.16	0.5	756.062	3	133.94	F2:26637	2	65	84	N			138	A0A1S4FZ89|A0A1S4FZ89_AEDAE	R.TIQIVQTGQPVKR.L	Y	63.27	1466.86	0.6	734.436	2	46.09	F5:7089	7	164	176	N			30860	Q6Q9G4|Q6Q9G4_AEDAE	M.TGSIILAGLGLAALGFGGR.A	Y	78.45	1743	1.3	872.511	2	171.81	F7:28376	2	2	20	N
	35	Q16JS3|Q16JS3_AEDAE	R.TGTYRQLFHPEQLITGKEDAANNYAR.G	Y	41.05	2992.48	0.7	998.501	3	97.89	F1:20357	3	80	105	N			138	A0A1S4FZ89|A0A1S4FZ89_AEDAE	R.GITADDVLTALATAAVAQSAAQNQRR.N	Y	60.93	2611.37	-1.8	871.462	3	170.48	F5:34934	3	25	50	N			30860	Q6Q9G4|Q6Q9G4_AEDAE	M.T(+42.01)GSIILAGLGLAALGFGGR.A	Y	51.92	1785.01	0	893.515	2	174.71	F7:28963	2	2	20	Y
	35	Q16JS3|Q16JS3_AEDAE	R.QLFHPEQLITGKEDAANNYAR.G	Y	39.86	2414.2	-1	805.739	3	98.37	F3:18988	2	85	105	N			138	A0A1S4FZ89|A0A1S4FZ89_AEDAE	A.LATAAVAQSAAQNQR.R	Y	57.62	1498.79	0.9	750.4	2	40.45	F5:5782	2	35	49	N			30860	Q6Q9G4|Q6Q9G4_AEDAE	A.GLGLAALGFGGR.A	Y	45.4	1087.61	0.5	544.814	2	130.51	F8:21183	3	9	20	N
	35	Q16JS3|Q16JS3_AEDAE	K.DVNAAIATIKTKR.T	Y	39.57	1399.81	0.2	700.915	2	55.26	F1:10120	4	327	339	N			138	A0A1S4FZ89|A0A1S4FZ89_AEDAE	R.LTEKSEGQVNGN(+.98)AEEGTK	Y	56.94	1890.88	0.4	631.301	3	21.97	F5:2195	2	177	194	Y			429	Q16ED0|Q16ED0_AEDAE	R.S(+57.02)LGTADVVFER.R	Y	74.26	1249.63	0.6	625.823	2	89.45	F9:17302	1	154	164	Y
	35	Q16JS3|Q16JS3_AEDAE	R.IHFPLVTY.A	Y	39.34	988.538	0	495.276	2	128.02	F3:25857	3	265	272	N			138	A0A1S4FZ89|A0A1S4FZ89_AEDAE	M.PLVPILFRDWMDDC(+57.02)WDSPLR.T	Y	56.9	2530.21	2.1	844.414	3	171.18	F5:35104	3	2	21	Y			429	Q16ED0|Q16ED0_AEDAE	R.SLGTADVVFER.R	Y	73.6	1192.61	0.4	597.312	2	87.64	F9:16867	3	154	164	N
	35	Q16JS3|Q16JS3_AEDAE	R.IHFPLVTYA.P	Y	37.27	1059.58	-0.3	530.795	2	126.19	F1:27268	1	265	273	N			138	A0A1S4FZ89|A0A1S4FZ89_AEDAE	R.LTEKSEGQVN(+.98)GNAEEGTK(+57.02)	Y	50.2	1947.9	0.1	650.308	3	24.21	F5:2502	1	177	194	Y			429	Q16ED0|Q16ED0_AEDAE	R.LLAAAGLGGGVGGGLGSSK.L	Y	56.32	1540.86	0.6	771.436	2	93.07	F9:18182	1	98	116	N
	35	Q16JS3|Q16JS3_AEDAE	R.NLDIERPTYTNLNR.L	Y	37.21	1717.87	-0.9	859.944	2	75.96	F1:15033	6	216	229	N			138	A0A1S4FZ89|A0A1S4FZ89_AEDAE	M.P(+57.02)LVPILFRDWMDDC(+57.02)WDSPLR.T	Y	48.16	2587.24	1.2	863.42	3	171.62	F4:35457	3	2	21	Y			429	Q16ED0|Q16ED0_AEDAE	R.SGRSLGTADVVFER.R	Y	49.17	1492.76	-4.6	747.385	2	74.01	F7:11231	6	151	164	N
	34	Q1HR53|Q1HR53_AEDAE	R.TIQFVDWC(+57.02)PTGFK.V	Y	85.83	1597.76	0.3	799.888	2	140.11	F2:27897	3	340	352	Y			138	A0A1S4FZ89|A0A1S4FZ89_AEDAE	R.TIQIVQTGQPVR(sub K).R	Y	47.82	1338.76	0.3	670.388	2	60.42	F6:10314	5	164	175	N			429	Q16ED0|Q16ED0_AEDAE	R.SLGTADVVFE(+57.02)R.R	Y	45.74	1249.63	0.8	625.823	2	90.51	F7:14043	1	154	164	Y
	34	Q1HR53|Q1HR53_AEDAE	R.AVC(+57.02)MLSNTTAIAEAWAR.L	Y	76.85	1863.9	0.6	932.956	2	145.39	F3:29564	2	374	390	Y			138	A0A1S4FZ89|A0A1S4FZ89_AEDAE	R.LTE(+57.02)KSEGQVN(+.98)GNAEEGTK	Y	46.18	1947.9	0.9	650.308	3	23.26	F4:2420	1	177	194	Y			251	A0A0P6IYK3|A0A0P6IYK3_AEDAE	R.LIVENLSSR.I	Y	71.49	1029.58	0.6	515.798	2	61.41	F9:11004	2	104	112	N
	34	Q1HR53|Q1HR53_AEDAE	R.AVFVDLEPTVVDEVR.T	Y	71.46	1686.88	0.1	844.449	2	131.35	F1:28518	3	65	79	N			138	A0A1S4FZ89|A0A1S4FZ89_AEDAE	I.NLDVQQFAPEEISVK.A	N	40.09	1715.87	-0.9	858.943	2	116.71	F5:23077	2	82	96	N			251	A0A0P6IYK3|A0A0P6IYK3_AEDAE	K.HRLIVENLSSR.I	Y	48.59	1322.74	0.2	441.921	3	47.6	F8:5999	5	102	112	N
	34	Q1HR53|Q1HR53_AEDAE	L.SNTTAIAEAWAR.L	Y	57.81	1289.64	0.9	645.826	2	88.69	F1:18098	3	379	390	N			187	Q1HR25|Q1HR25_AEDAE	R.MLETSKVYAIC(+57.02)GEIR.R	Y	86.87	1768.89	1.8	885.451	2	92.38	F5:17388	5	46	60	Y			251	A0A0P6IYK3|A0A0P6IYK3_AEDAE	R.FGPPLR.T	Y	38.92	685.391	-0.9	343.702	2	50.24	F9:8353	2	94	99	N
	34	Q1HR53|Q1HR53_AEDAE	R.AVFVDLEPTVVD(+57.02)EVR.T	Y	52.28	1743.9	-0.4	872.959	2	132.86	F3:26954	1	65	79	Y			187	Q1HR25|Q1HR25_AEDAE	K.DHASIQINIVDVNPATGR.M	Y	86.19	1918.99	1.2	960.501	2	102.97	F6:20105	7	28	45	N			519	Q1HRP7|Q1HRP7_AEDAE	K.A(+57.02)ANVDIEPYWPGLFAK.A	Y	73.63	1846.93	0.5	924.47	2	155.68	F9:31670	1	35	50	Y
	34	Q1HR53|Q1HR53_AEDAE	R.A(+57.02)VFVDLEPTVVDEVR.T	Y	51.09	1743.9	-0.4	872.959	2	134.02	F3:27214	2	65	79	Y			187	Q1HR25|Q1HR25_AEDAE	M(+42.01)ENDAGEFVDLYC(+57.02)PRK.C	Y	74.2	1984.87	2	993.442	2	131.39	F6:26827	7	1	16	Y			519	Q1HRP7|Q1HRP7_AEDAE	K.AANVDIEPYWPGLFAK.A	Y	67.43	1789.9	1.2	895.96	2	155.26	F9:31590	6	35	50	N
	34	Q1HR53|Q1HR53_AEDAE	R.NLDIERPTYTNL.N	Y	50.15	1447.73	-0.7	724.872	2	103.89	F3:20271	2	216	227	N			187	Q1HR25|Q1HR25_AEDAE	R.MGESDDC(+57.02)IVR.L	Y	73.17	1180.49	0.3	591.25	2	41.9	F5:6115	2	62	71	Y			519	Q1HRP7|Q1HRP7_AEDAE	K.AANVDIEPYWPGLFAK(+57.02).A	Y	55.88	1846.93	0.8	924.471	2	156.21	F8:25647	1	35	50	Y
	34	Q1HR53|Q1HR53_AEDAE	R.TIQFVDWC(+57.02)PTGFKVGINYQPPTVVPGGDLAKVQR.A	Y	49.69	3786.96	-1.1	1263.32	3	150.39	F2:30055	11	340	373	Y			187	Q1HR25|Q1HR25_AEDAE	M(+42.01)ENDAGEFVDLYC(+57.02)PR.K	Y	71.86	1856.77	0.4	929.393	2	145.06	F4:29906	4	1	15	Y			519	Q1HRP7|Q1HRP7_AEDAE	A.ANVDIEPYWPGLFAK.A	Y	44.59	1718.87	1.2	860.442	2	156.84	F7:25635	1	36	50	N
	34	Q1HR53|Q1HR53_AEDAE	A.LNVDLTEFQTNLVPYPR.I	Y	48.02	2018.05	0.2	1010.03	2	147.07	F3:29903	3	248	264	N			187	Q1HR25|Q1HR25_AEDAE	R.M(+15.99)LETSKVYAIC(+57.02)GEIR.R	Y	67.87	1784.88	0.5	595.968	3	85.23	F6:15937	6	46	60	Y			47	Q8WSF6|Q8WSF6_AEDAE	R.QVTVNDLPVGR.S	Y	45.05	1196.65	0.3	599.333	2	73.07	F8:11109	3	138	148	N
	34	Q1HR53|Q1HR53_AEDAE	R.TIQFVDWC(+57.02)PTGFKVGINYQPPTVVPGGDLAK.V	Y	47.72	3403.73	1	1135.58	3	157.46	F1:34458	4	340	370	Y			187	Q1HR25|Q1HR25_AEDAE	K.VYAIC(+57.02)GEIR.R	Y	62.92	1079.54	1.1	540.779	2	69.88	F4:13009	2	52	60	Y			47	Q8WSF6|Q8WSF6_AEDAE	R.DYGVLQEESGVPFR.G	Y	39.72	1594.76	1.1	798.389	2	111.98	F9:22598	4	112	125	N
	34	Q1HR53|Q1HR53_AEDAE	R.AVFVDLEPTVVDEVRTGTYR.Q	Y	41.66	2265.16	0.5	756.062	3	133.94	F2:26637	2	65	84	N			187	Q1HR25|Q1HR25_AEDAE	ME(+57.02)N(+.98)DAGEFVDLYC(+57.02)PR.K	Y	58.46	1872.77	0.9	937.391	2	130.87	F6:26702	3	1	15	Y			265	Q16SE4|Q16SE4_AEDAE	R.LGANSLLDLVVFGR.A	Y	85.98	1472.84	0.7	737.425	2	171.45	F9:34713	2	448	461	N
	34	Q1HR53|Q1HR53_AEDAE	R.TGTYRQLFHPEQLITGKEDAANNYAR.G	Y	41.05	2992.48	0.7	998.501	3	97.89	F1:20357	3	80	105	N			187	Q1HR25|Q1HR25_AEDAE	A.SIQINIVDVNPATGR.M	Y	57.38	1595.86	0.1	798.939	2	108.76	F5:21213	6	31	45	N			265	Q16SE4|Q16SE4_AEDAE	K.DLASRDVVSR.S	Y	40.69	1116.59	0.1	559.302	2	32.63	F9:4067	2	332	341	N
	34	Q1HR53|Q1HR53_AEDAE	R.QLFHPEQLITGKEDAANNYAR.G	Y	39.86	2414.2	-1	805.739	3	98.37	F3:18988	2	85	105	N			187	Q1HR25|Q1HR25_AEDAE	R.MLETSK(+43.01)VYAIC(+57.02)GEIR.R	Y	54.36	1811.89	0.2	604.971	3	87.37	F6:16451	1	46	60	Y			193	Q16SB9|Q16SB9_AEDAE	R.GLTQC(+57.02)YEC(+57.02)TPK.A	Y	55.95	1355.59	0.4	678.8	2	45.78	F9:7243	3	156	166	Y
	34	Q1HR53|Q1HR53_AEDAE	K.DVNAAIATIKTKR.T	Y	39.57	1399.81	0.2	700.915	2	55.26	F1:10120	4	327	339	N			187	Q1HR25|Q1HR25_AEDAE	M(+42.01)E(+57.02)NDAGEFVDLYC(+57.02)PR.K	Y	54.22	1913.79	1.5	957.905	2	143.78	F5:29244	1	1	15	Y			193	Q16SB9|Q16SB9_AEDAE	R.AQIFNIPR.K	Y	47.36	957.54	0	479.777	2	90.9	F9:17653	3	357	364	N
	34	Q1HR53|Q1HR53_AEDAE	R.IHFPLVTY.A	Y	39.34	988.538	0	495.276	2	128.02	F3:25857	3	265	272	N			187	Q1HR25|Q1HR25_AEDAE	R.MLETSK(+57.02)VYAIC(+57.02)GEIR.R	Y	52.16	1825.91	0.9	913.961	2	92.24	F5:17354	4	46	60	Y			193	Q16SB9|Q16SB9_AEDAE	R.ESALSFNPNVK.I	Y	45.83	1204.61	0.6	603.312	2	73.51	F9:13743	1	80	90	N
	34	Q1HR53|Q1HR53_AEDAE	R.IHFPLVTYA.P	Y	37.27	1059.58	-0.3	530.795	2	126.19	F1:27268	1	265	273	N			187	Q1HR25|Q1HR25_AEDAE	M(+42.01)ENDAGEFVDLYC(+57.02)PRK(-.98).C	Y	52	1983.88	-0.1	992.948	2	128.41	F5:25790	1	1	16	Y			481	A0A1S4EVI9|A0A1S4EVI9_AEDAE	M.A(+42.01)VQVDNLLLSEIGR.S	Y	69.66	1567.86	2.3	784.938	2	171.26	F7:28254	3	2	15	Y
	34	Q1HR53|Q1HR53_AEDAE	R.NLDIERPTYTNLNR.L	Y	37.21	1717.87	-0.9	859.944	2	75.96	F1:15033	6	216	229	N			187	Q1HR25|Q1HR25_AEDAE	M(+27.99)END(+57.02)AGEFVDLYC(+57.02)PRK.C	Y	49.39	2027.87	0.2	1014.94	2	116.82	F5:23102	2	1	16	Y			481	A0A1S4EVI9|A0A1S4EVI9_AEDAE	K.LASSEIPGR.A	Y	41.84	928.498	1	465.257	2	36.95	F9:5089	2	420	428	N
	15	Q16R26|Q16R26_AEDAE	R.KAVIVVPDEAEHER.R	Y	76.71	1590.84	0.9	531.287	3	45	F1:7543	3	732	745	N			187	Q1HR25|Q1HR25_AEDAE	R.M(+43.01)LETSKVYAIC(+57.02)GEIR.R	Y	46.43	1811.89	1.5	906.954	2	86.98	F4:16845	3	46	60	Y			481	A0A1S4EVI9|A0A1S4EVI9_AEDAE	R.SISLDTATR.L	Y	40.55	962.503	-0.5	482.259	2	49.47	F8:6322	1	16	24	N
	15	Q16R26|Q16R26_AEDAE	R.YSGVQQYHQGGYNPQQQR.Y	Y	70.44	2136.97	0.9	713.332	3	40.97	F1:6555	6	836	853	N			187	Q1HR25|Q1HR25_AEDAE	M(+42.01)ENDAGE(+57.02)FVDLYC(+57.02)PR.K	Y	45.11	1913.79	0.8	957.904	2	143.14	F4:29489	4	1	15	Y			290	Q17B68|Q17B68_AEDAE	K.IASEVVAVSVGPAQSQEVLR.T	Y	51.59	2038.11	-0.6	1020.06	2	103.94	F8:16516	4	55	74	N
	15	Q16R26|Q16R26_AEDAE	R.NIAFKVNFGQLER.S	Y	65.79	1534.83	-4.1	768.417	2	114.37	F2:22411	7	477	489	N			187	Q1HR25|Q1HR25_AEDAE	M(+42.01)EN(+.98)DAGEFVDLYC(+57.02)PR.K	Y	44.85	1857.75	0.8	929.885	2	147.17	F6:30316	4	1	15	Y			290	Q17B68|Q17B68_AEDAE	K.KIASEVVAVSVGPAQSQEVLR.T	Y	49.59	2166.2	-0.4	723.074	3	95.36	F8:15049	1	54	74	N
	15	Q16R26|Q16R26_AEDAE	K.TFDTAKPISDGALALLWAGVR.A	Y	64.76	2201.18	0.3	734.736	3	166.9	F3:33788	4	330	350	N			187	Q1HR25|Q1HR25_AEDAE	M(+27.99)E(+57.02)NDAGEFVDLYC(+57.02)PRK.C	Y	44.08	2027.87	0	1014.94	2	116.43	F4:23671	3	1	16	Y			290	Q17B68|Q17B68_AEDAE	R.VIDYAVKIR.V	Y	46.22	1075.64	0.3	538.827	2	58.78	F9:10378	4	11	19	N
	15	Q16R26|Q16R26_AEDAE	R.LKEAIDNENSGTPADSTPAVAAAK.K	Y	62.7	2369.17	0.2	790.731	3	48.55	F1:8426	6	33	56	N			187	Q1HR25|Q1HR25_AEDAE	N.DAGEFVDLYC(+57.02)PR.K	Y	43.79	1440.63	2.3	721.326	2	112.83	F5:22175	1	4	15	Y			290	Q17B68|Q17B68_AEDAE	R.V(+57.02)IDYAVKIR.V	Y	45.62	1132.66	0	567.337	2	62.39	F9:11239	3	11	19	Y
	15	Q16R26|Q16R26_AEDAE	R.NLDTKGVKAVLVER.L	Y	57.45	1540.89	1.9	771.456	2	60.12	F1:11277	7	19	32	N			187	Q1HR25|Q1HR25_AEDAE	M(+42.01)(+15.99)ENDAGEFVDLYC(+57.02)PR.K	Y	43.65	1872.77	0.3	937.39	2	131.6	F6:26879	1	1	15	Y			290	Q17B68|Q17B68_AEDAE	R.VIDYAVK.I	Y	40.99	806.454	-0.6	404.234	2	41.46	F9:6188	2	11	17	N
	15	Q16R26|Q16R26_AEDAE	R.VGWSTADTSLQLGEAK.H	Y	55.53	1661.83	-0.1	831.92	2	104.57	F3:20434	3	386	401	N			187	Q1HR25|Q1HR25_AEDAE	R.M(-48.00)LETSKVYAIC(+57.02)GEIR.R	Y	42.06	1720.88	0.3	574.635	3	68.89	F5:12125	3	46	60	Y			163	Q16PZ2|Q16PZ2_AEDAE	R.ILGQASSSTGLTAGSR.S	Y	65.63	1504.78	0.3	753.4	2	52.58	F9:8916	1	166	181	N
	15	Q16R26|Q16R26_AEDAE	R.NIAFKVN(+.98)FGQLER.S	Y	54.64	1535.81	0.5	768.912	2	118.1	F1:25297	5	477	489	Y			51	Q1HRQ7|Q1HRQ7_AEDAE	R.TGAIVDVPVGDELLGR.V	Y	77.95	1609.87	1.2	805.942	2	124.56	F5:24917	3	132	147	N			163	Q16PZ2|Q16PZ2_AEDAE	R.SFSSSLTSASSLSSTPR.S	Y	50.99	1700.82	2.8	851.42	2	87.53	F9:16839	4	182	198	N
	15	Q16R26|Q16R26_AEDAE	K.KLDVGTPGQSTPIRR.S	Y	54.43	1623.91	0.5	812.961	2	38.94	F1:6050	8	57	71	N			51	Q1HRQ7|Q1HRQ7_AEDAE	R.GAEISSILEERILGSAPKADLEETGR.V	Y	74.54	2740.42	0.3	914.482	3	133.75	F4:27524	9	46	71	N			166	A0A0P6J4F9|A0A0P6J4F9_AEDAE	R.ILGQASSSTGLTAGSR.S	Y	65.63	1504.78	0.3	753.4	2	52.58	F9:8916	1	166	181	N
	15	Q16R26|Q16R26_AEDAE	R.N(+43.01)IAFKVNFGQLER.S	Y	54.34	1577.83	-0.1	789.923	2	133.47	F3:27091	2	477	489	Y			51	Q1HRQ7|Q1HRQ7_AEDAE	R.GAEISSILEER.I	Y	63.31	1202.61	0.8	602.315	2	96.54	F6:18632	6	46	56	N			166	A0A0P6J4F9|A0A0P6J4F9_AEDAE	R.SFSSSLTSASSLSSTPR.S	Y	50.99	1700.82	2.8	851.42	2	87.53	F9:16839	4	182	198	N
	15	Q16R26|Q16R26_AEDAE	R.NIAFK(+43.01)VNFGQLER.S	Y	53.09	1577.83	1.4	789.924	2	133.99	F1:29154	4	477	489	Y			51	Q1HRQ7|Q1HRQ7_AEDAE	R.G(+57.02)AEISSILEER.I	Y	61.07	1259.64	0.5	630.825	2	96.98	F4:19162	4	46	56	Y			297	A0A1S4FBV1|A0A1S4FBV1_AEDAE	K.LGGRAQTAADLATR.L	Y	70.67	1399.75	0.1	467.592	3	38.78	F9:5530	6	160	173	N
	15	Q16R26|Q16R26_AEDAE	R.KAVIVVPDEAEHERRIK.L	Y	49.82	1988.12	0.8	663.713	3	40.86	F1:6530	1	732	748	N			51	Q1HRQ7|Q1HRQ7_AEDAE	R.VLSIGDGIAR.V	Y	59.73	999.571	-0.6	500.793	2	75.52	F5:13564	3	72	81	N			297	A0A1S4FBV1|A0A1S4FBV1_AEDAE	K.L(+57.02)GGRAQTAADLATR.L	Y	46.88	1456.77	0	486.599	3	39.65	F9:5740	1	160	173	Y
	15	Q16R26|Q16R26_AEDAE	K.LRGFGEFAAR.K	Y	49.33	1122.59	1.7	562.305	2	67.28	F1:13011	5	722	731	N			51	Q1HRQ7|Q1HRQ7_AEDAE	R.ILGSAPKADLEETGR.V	Y	58.78	1555.82	0.8	778.918	2	51.15	F4:8674	6	57	71	N			297	A0A1S4FBV1|A0A1S4FBV1_AEDAE	R.NYKGSWTEWAAK.Q	Y	40.86	1439.68	1.3	720.85	2	83.36	F9:15867	3	181	192	N
	15	Q16R26|Q16R26_AEDAE	K.VNFGQLER.S	Y	43.37	961.498	0.1	481.756	2	69.87	F3:12579	1	482	489	N			51	Q1HRQ7|Q1HRQ7_AEDAE	R.VGIKAPGIIPR.V	Y	58.3	1119.71	-0.5	374.245	3	68.79	F4:12758	10	170	180	N			297	A0A1S4FBV1|A0A1S4FBV1_AEDAE	R.NYKGSWTEWAAKQGL	Y	39.14	1737.85	0.5	580.29	3	119.02	F8:19142	4	181	195	N
	15	Q16R26|Q16R26_AEDAE	R.KAVIVVPDEAEHERR.I	Y	42.35	1746.94	-1.7	583.319	3	38.63	F1:5974	6	732	746	N			51	Q1HRQ7|Q1HRQ7_AEDAE	R.GAEISSILEERILGSAPK.A	Y	55.05	1869.02	0.1	935.518	2	136.45	F6:27935	8	46	63	N			296	Q178I4|Q178I4_AEDAE	K.LGGRAQTAADLATR.L	Y	70.67	1399.75	0.1	467.592	3	38.78	F9:5530	6	95	108	N
	15	Q16R26|Q16R26_AEDAE	K.AVLVERLKEAIDNENSGTPADSTPAVAAAK.K	Y	40.59	3036.57	1.4	1013.2	3	110.41	F1:23416	3	27	56	N			51	Q1HRQ7|Q1HRQ7_AEDAE	R.F(+43.01)RVGIKAPGIIPR.V	Y	53.57	1465.89	0.1	489.637	3	108.18	F5:21073	3	168	180	Y			296	Q178I4|Q178I4_AEDAE	K.L(+57.02)GGRAQTAADLATR.L	Y	46.88	1456.77	0	486.599	3	39.65	F9:5740	1	95	108	Y
	15	Q16R26|Q16R26_AEDAE	R.N(+57.02)IAFKVNFGQLER.S	Y	40.46	1591.85	1.1	796.932	2	118.18	F3:23597	3	477	489	Y			51	Q1HRQ7|Q1HRQ7_AEDAE	R.V(+57.02)GIKAPGIIPR.V	Y	50.58	1176.73	1.1	589.375	2	68.72	F4:12741	9	170	180	Y			296	Q178I4|Q178I4_AEDAE	R.NYKGSWTEWAAK.Q	Y	40.86	1439.68	1.3	720.85	2	83.36	F9:15867	3	116	127	N
	15	Q16R26|Q16R26_AEDAE	R.NIAFK(+114.04)VNFGQLER.S	Y	37.46	1648.87	1.1	825.442	2	115.48	F2:22651	4	477	489	Y			51	Q1HRQ7|Q1HRQ7_AEDAE	R.VSVREPMQTGIK.A	Y	50.41	1343.72	0.3	672.869	2	45.35	F5:6909	6	181	192	N			296	Q178I4|Q178I4_AEDAE	R.NYKGSWTEWAAKQGL	Y	39.14	1737.85	0.5	580.29	3	119.02	F8:19142	4	116	130	N
	16	Q16R25|Q16R25_AEDAE	R.KAVIVVPDEAEHER.R	Y	76.71	1590.84	0.9	531.287	3	45	F1:7543	3	732	745	N			51	Q1HRQ7|Q1HRQ7_AEDAE	R.GAEISSILE(+57.02)ER.I	Y	50.37	1259.64	0.4	630.825	2	95.48	F4:18804	2	46	56	Y			288	Q6Q9G0|Q6Q9G0_AEDAE	K.ILEKLQGLTFQK.I	Y	59.23	1416.83	0.8	709.425	2	97.02	F9:19135	1	55	66	N
	16	Q16R25|Q16R25_AEDAE	R.YSGVQQYHQGGYNPQQQR.Y	Y	70.44	2136.97	0.9	713.332	3	40.97	F1:6555	6	836	853	N			51	Q1HRQ7|Q1HRQ7_AEDAE	R.G(+43.01)AEISSILEER.I	Y	49.67	1245.62	0.3	623.817	2	131.13	F4:26972	3	46	56	Y			288	Q6Q9G0|Q6Q9G0_AEDAE	D.GGVLINVLGR.L	Y	47.61	996.608	0	499.311	2	109.8	F7:17294	2	82	91	N
	16	Q16R25|Q16R25_AEDAE	R.NIAFKVNFGQLER.S	Y	65.79	1534.83	-4.1	768.417	2	114.37	F2:22411	7	477	489	N			51	Q1HRQ7|Q1HRQ7_AEDAE	R.FRVGIKAPGIIPR.V	Y	49.6	1422.88	-0.2	712.448	2	85.24	F6:15939	8	168	180	N			288	Q6Q9G0|Q6Q9G0_AEDAE	R.ALTAVDSQPMFDGGVLINVLGR.L	Y	44.06	2272.19	1.8	1137.1	2	168.45	F9:34074	2	70	91	N
	16	Q16R25|Q16R25_AEDAE	K.TFDTAKPISDGALALLWAGVR.A	Y	64.76	2201.18	0.3	734.736	3	166.9	F3:33788	4	330	350	N			51	Q1HRQ7|Q1HRQ7_AEDAE	R.VSVREPMQTGIKAVDSLVPIGR.G	Y	44.83	2351.3	0.9	784.774	3	126.95	F6:25815	3	181	202	N			616	Q16UW1|Q16UW1_AEDAE	K.ILEKLQGLTFQK.I	Y	59.23	1416.83	0.8	709.425	2	97.02	F9:19135	1	55	66	N
	16	Q16R25|Q16R25_AEDAE	R.LKEAIDNENSGTPADSTPAVAAAK.K	Y	62.7	2369.17	0.2	790.731	3	48.55	F1:8426	6	33	56	N			51	Q1HRQ7|Q1HRQ7_AEDAE	R.ILGSAPKADLEETGRVLSIGDGIAR.V	Y	44.04	2537.38	0.6	635.353	4	115.53	F4:23466	7	57	81	N			616	Q16UW1|Q16UW1_AEDAE	D.GGVLINVLGR.L	Y	47.61	996.608	0	499.311	2	109.8	F7:17294	2	82	91	N
	16	Q16R25|Q16R25_AEDAE	R.NLDTKGVKAVLVER.L	Y	57.45	1540.89	1.9	771.456	2	60.12	F1:11277	7	19	32	N			51	Q1HRQ7|Q1HRQ7_AEDAE	K.ADLEETGRVLSIGDGIAR.V	Y	43.37	1870.97	-0.2	624.665	3	104.07	F5:20093	8	64	81	N			616	Q16UW1|Q16UW1_AEDAE	R.ALTAVDSQPMFDGGVLINVLGR.L	Y	44.06	2272.19	1.8	1137.1	2	168.45	F9:34074	2	70	91	N
	16	Q16R25|Q16R25_AEDAE	R.VGWSTADTSLQLGEAK.H	Y	55.53	1661.83	-0.1	831.92	2	104.57	F3:20434	3	386	401	N			51	Q1HRQ7|Q1HRQ7_AEDAE	K.LKNVVTSFMSTFSG	Y	42.7	1516.76	-0.8	759.386	2	157.28	F4:32452	2	538	551	N			298	Q16SI1|Q16SI1_AEDAE	R.ASITPQTTQIMKR.A	Y	55.01	1473.8	0.9	737.907	2	49.25	F9:8106	5	226	238	N
	16	Q16R25|Q16R25_AEDAE	R.NIAFKVN(+.98)FGQLER.S	Y	54.64	1535.81	0.5	768.912	2	118.1	F1:25297	5	477	489	Y			51	Q1HRQ7|Q1HRQ7_AEDAE	R.F(+57.02)RVGIKAPGIIPR.V	Y	41.48	1479.9	1.5	494.309	3	88.45	F4:17179	4	168	180	Y			298	Q16SI1|Q16SI1_AEDAE	K.LTDPLEASEPTQIQTVQIVK.Q	Y	47.23	2209.18	0.2	1105.6	2	120.07	F9:24363	2	241	260	N
	16	Q16R25|Q16R25_AEDAE	K.KLDVGTPGQSTPIRR.S	Y	54.43	1623.91	0.5	812.961	2	38.94	F1:6050	8	57	71	N			151	Q1HR19|Q1HR19_AEDAE	K.FGVPPQETFQTVDLWERQNLNSVVIC(+57.02)LQSLGR.K	Y	79.55	3729.89	0.8	1244.31	3	170.86	F6:35388	5	100	131	Y			298	Q16SI1|Q16SI1_AEDAE	R.LILSVC(+57.02)SPYFR.K	Y	44.09	1353.71	0.8	677.864	2	131.99	F8:21485	4	48	58	Y
	16	Q16R25|Q16R25_AEDAE	R.N(+43.01)IAFKVNFGQLER.S	Y	54.34	1577.83	-0.1	789.923	2	133.47	F3:27091	2	477	489	Y			151	Q1HR19|Q1HR19_AEDAE	M.S(+42.01)VNRAPK(+57.02)SGFAAEAQR.K	Y	70.64	1786.91	0.4	596.643	3	40.8	F5:5864	7	2	17	Y			319	Q16SJ4|Q16SJ4_AEDAE	R.ASITPQTTQIMKR.A	Y	55.01	1473.8	0.9	737.907	2	49.25	F9:8106	5	226	238	N
	16	Q16R25|Q16R25_AEDAE	R.NIAFK(+43.01)VNFGQLER.S	Y	53.09	1577.83	1.4	789.924	2	133.99	F1:29154	4	477	489	Y			151	Q1HR19|Q1HR19_AEDAE	R.QNLNSVVIC(+57.02)LQSLGR.K	Y	68.45	1699.9	0.9	850.96	2	141.25	F4:29088	8	117	131	Y			319	Q16SJ4|Q16SJ4_AEDAE	K.LTDPLEASEPTQIQTVQIVK.Q	Y	47.23	2209.18	0.2	1105.6	2	120.07	F9:24363	2	241	260	N
	16	Q16R25|Q16R25_AEDAE	R.KAVIVVPDEAEHERRIK.L	Y	49.82	1988.12	0.8	663.713	3	40.86	F1:6530	1	732	748	N			151	Q1HR19|Q1HR19_AEDAE	R.AGQTVISLQYGSNKGATQSGINFGNTR.H	Y	67.02	2768.38	-0.7	923.801	3	98.33	F5:18799	6	160	186	N			319	Q16SJ4|Q16SJ4_AEDAE	R.LILSVC(+57.02)SPYFR.K	Y	44.09	1353.71	0.8	677.864	2	131.99	F8:21485	4	48	58	Y
	16	Q16R25|Q16R25_AEDAE	K.LRGFGEFAAR.K	Y	49.33	1122.59	1.7	562.305	2	67.28	F1:13011	5	722	731	N			151	Q1HR19|Q1HR19_AEDAE	K.GATQSGINFGNTR.H	Y	66.84	1321.64	1.3	661.827	2	50.17	F5:8042	3	174	186	N			285	Q16SI3|Q16SI3_AEDAE	R.ASITPQTTQIMKR.A	Y	55.01	1473.8	0.9	737.907	2	49.25	F9:8106	5	226	238	N
	16	Q16R25|Q16R25_AEDAE	K.VNFGQLER.S	Y	43.37	961.498	0.1	481.756	2	69.87	F3:12579	1	482	489	N			151	Q1HR19|Q1HR19_AEDAE	N.SVVIC(+57.02)LQSLGR.K	Y	66.48	1230.68	-0.4	616.345	2	107.49	F4:21596	2	121	131	Y			285	Q16SI3|Q16SI3_AEDAE	K.LTDPLEASEPTQIQTVQIVK.Q	Y	47.23	2209.18	0.2	1105.6	2	120.07	F9:24363	2	241	260	N
	16	Q16R25|Q16R25_AEDAE	R.KAVIVVPDEAEHERR.I	Y	42.35	1746.94	-1.7	583.319	3	38.63	F1:5974	6	732	746	N			151	Q1HR19|Q1HR19_AEDAE	K.FGVPPQETFQTVDLWER.Q	Y	63.81	2048	-1.7	1025.01	2	143.83	F4:29649	8	100	116	N			285	Q16SI3|Q16SI3_AEDAE	R.LILSVC(+57.02)SPYFR.K	Y	44.09	1353.71	0.8	677.864	2	131.99	F8:21485	4	48	58	Y
	16	Q16R25|Q16R25_AEDAE	K.AVLVERLKEAIDNENSGTPADSTPAVAAAK.K	Y	40.59	3036.57	1.4	1013.2	3	110.41	F1:23416	3	27	56	N			151	Q1HR19|Q1HR19_AEDAE	M.S(+42.01)VNRAPKSGFAAE(+57.02)AQR.K	Y	53.7	1786.91	-0.6	596.643	3	41.58	F4:6346	3	2	17	Y			301	Q16SJ2|Q16SJ2_AEDAE	R.ASITPQTTQIMKR.A	Y	55.01	1473.8	0.9	737.907	2	49.25	F9:8106	5	226	238	N
	16	Q16R25|Q16R25_AEDAE	R.N(+57.02)IAFKVNFGQLER.S	Y	40.46	1591.85	1.1	796.932	2	118.18	F3:23597	3	477	489	Y			151	Q1HR19|Q1HR19_AEDAE	M.S(+42.01)VNRAPKSGFAAEAQR.K	Y	52.92	1729.89	0.6	865.951	2	40.32	F4:6040	6	2	17	Y			301	Q16SJ2|Q16SJ2_AEDAE	K.LTDPLEASEPTQIQTVQIVK.Q	Y	47.23	2209.18	0.2	1105.6	2	120.07	F9:24363	2	241	260	N
	16	Q16R25|Q16R25_AEDAE	R.NIAFK(+114.04)VNFGQLER.S	Y	37.46	1648.87	1.1	825.442	2	115.48	F2:22651	4	477	489	Y			151	Q1HR19|Q1HR19_AEDAE	K.C(+57.02)MENISAFLEGAK.K	Y	52.25	1468.67	0.6	735.342	2	131.9	F6:26951	2	86	98	Y			301	Q16SJ2|Q16SJ2_AEDAE	R.LILSVC(+57.02)SPYFR.K	Y	44.09	1353.71	0.8	677.864	2	131.99	F8:21485	4	48	58	Y
	17	Q16R27|Q16R27_AEDAE	R.KAVIVVPDEAEHER.R	Y	76.71	1590.84	0.9	531.287	3	45	F1:7543	3	732	745	N			151	Q1HR19|Q1HR19_AEDAE	N.LNSVVIC(+57.02)LQSLGR.K	Y	47	1457.8	1.4	729.909	2	125.98	F4:25831	3	119	131	Y			316	Q16SK2|Q16SK2_AEDAE	R.ASITPQTTQIMKR.A	Y	55.01	1473.8	0.9	737.907	2	49.25	F9:8106	5	226	238	N
	17	Q16R27|Q16R27_AEDAE	R.YSGVQQYHQGGYNPQQQR.Y	Y	70.44	2136.97	0.9	713.332	3	40.97	F1:6555	6	836	853	N			151	Q1HR19|Q1HR19_AEDAE	M.S(+42.01)VN(+.98)RAPKSGFAAEAQR.K	Y	46.56	1730.87	0.4	577.964	3	44.05	F6:6464	8	2	17	Y			316	Q16SK2|Q16SK2_AEDAE	K.LTDPLEASEPTQIQTVQIVK.Q	Y	47.23	2209.18	0.2	1105.6	2	120.07	F9:24363	2	241	260	N
	17	Q16R27|Q16R27_AEDAE	R.NIAFKVNFGQLER.S	Y	65.79	1534.83	-4.1	768.417	2	114.37	F2:22411	7	477	489	N			151	Q1HR19|Q1HR19_AEDAE	R.QNLN(+.98)SVVIC(+57.02)LQSLGR.K	Y	46.35	1700.89	0.3	851.452	2	130.69	F6:26658	4	117	131	Y			316	Q16SK2|Q16SK2_AEDAE	R.LILSVC(+57.02)SPYFR.K	Y	44.09	1353.71	0.8	677.864	2	131.99	F8:21485	4	48	58	Y
	17	Q16R27|Q16R27_AEDAE	K.TFDTAKPISDGALALLWAGVR.A	Y	64.76	2201.18	0.3	734.736	3	166.9	F3:33788	4	330	350	N			151	Q1HR19|Q1HR19_AEDAE	R.Q(-17.03)NLNSVVIC(+57.02)LQSLGRK.A	Y	42.17	1810.97	0.6	906.494	2	157.11	F4:32413	3	117	132	Y			329	A0A1S4FR10|A0A1S4FR10_AEDAE	R.ASITPQTTQIMKR.A	Y	55.01	1473.8	0.9	737.907	2	49.25	F9:8106	5	226	238	N
	17	Q16R27|Q16R27_AEDAE	R.LKEAIDNENSGTPADSTPAVAAAK.K	Y	62.7	2369.17	0.2	790.731	3	48.55	F1:8426	6	33	56	N			151	Q1HR19|Q1HR19_AEDAE	R.AGQTVISLQYGSNK.G	Y	41.87	1464.76	1.5	733.387	2	74.07	F4:13943	5	160	173	N			329	A0A1S4FR10|A0A1S4FR10_AEDAE	K.LTDPLEASEPTQIQTVQIVK.Q	Y	47.23	2209.18	0.2	1105.6	2	120.07	F9:24363	2	241	260	N
	17	Q16R27|Q16R27_AEDAE	R.NLDTKGVKAVLVER.L	Y	57.45	1540.89	1.9	771.456	2	60.12	F1:11277	7	19	32	N			69	Q1HR83|Q1HR83_AEDAE	K.LVC(+57.02)SPDYAYGSR.G	Y	81.82	1386.62	0.2	694.319	2	56.13	F5:9415	4	75	86	Y			329	A0A1S4FR10|A0A1S4FR10_AEDAE	R.LILSVC(+57.02)SPYFR.K	Y	44.09	1353.71	0.8	677.864	2	131.99	F8:21485	4	48	58	Y
	17	Q16R27|Q16R27_AEDAE	R.VGWSTADTSLQLGEAK.H	Y	55.53	1661.83	-0.1	831.92	2	104.57	F3:20434	3	386	401	N			69	Q1HR83|Q1HR83_AEDAE	R.GHPGVIPPNATLTFDVELLRVE	Y	76.79	2373.27	0.9	1187.64	2	154.93	F5:31680	17	87	108	N			324	Q16SI4|Q16SI4_AEDAE	R.ASITPQTTQIMKR.A	Y	55.01	1473.8	0.9	737.907	2	49.25	F9:8106	5	226	238	N
	17	Q16R27|Q16R27_AEDAE	R.NIAFKVN(+.98)FGQLER.S	Y	54.64	1535.81	0.5	768.912	2	118.1	F1:25297	5	477	489	Y			69	Q1HR83|Q1HR83_AEDAE	R.AKLVC(+57.02)SPDYAYGSR.G	Y	72.34	1585.76	1.8	529.593	3	51.25	F6:8188	7	73	86	Y			324	Q16SI4|Q16SI4_AEDAE	K.LTDPLEASEPTQIQTVQIVK.Q	Y	47.23	2209.18	0.2	1105.6	2	120.07	F9:24363	2	241	260	N
	17	Q16R27|Q16R27_AEDAE	K.KLDVGTPGQSTPIRR.S	Y	54.43	1623.91	0.5	812.961	2	38.94	F1:6050	8	57	71	N			69	Q1HR83|Q1HR83_AEDAE	K.LVC(+57.02)SPDYAYGSRGHPGVIPPNATLTFDVELLRVE	Y	66.07	3741.88	-0.9	1248.3	3	153.11	F6:31632	9	75	108	Y			324	Q16SI4|Q16SI4_AEDAE	R.LILSVC(+57.02)SPYFR.K	Y	44.09	1353.71	0.8	677.864	2	131.99	F8:21485	4	48	58	Y
	17	Q16R27|Q16R27_AEDAE	R.N(+43.01)IAFKVNFGQLER.S	Y	54.34	1577.83	-0.1	789.923	2	133.47	F3:27091	2	477	489	Y			69	Q1HR83|Q1HR83_AEDAE	M.GVQVVTLAAGDEATYPK.A	Y	62.83	1717.89	2.5	859.954	2	91.64	F4:17918	3	2	18	N			323	A0A1S4FR04|A0A1S4FR04_AEDAE	R.ASITPQTTQIMKR.A	Y	55.01	1473.8	0.9	737.907	2	49.25	F9:8106	5	226	238	N
	17	Q16R27|Q16R27_AEDAE	R.NIAFK(+43.01)VNFGQLER.S	Y	53.09	1577.83	1.4	789.924	2	133.99	F1:29154	4	477	489	Y			69	Q1HR83|Q1HR83_AEDAE	R.GWDEGVAQMSVGQR.A	Y	60.44	1518.69	-0.1	760.351	2	90.36	F6:17158	5	59	72	N			323	A0A1S4FR04|A0A1S4FR04_AEDAE	K.LTDPLEASEPTQIQTVQIVK.Q	Y	47.23	2209.18	0.2	1105.6	2	120.07	F9:24363	2	241	260	N
	17	Q16R27|Q16R27_AEDAE	R.KAVIVVPDEAEHERRIK.L	Y	49.82	1988.12	0.8	663.713	3	40.86	F1:6530	1	732	748	N			69	Q1HR83|Q1HR83_AEDAE	K.AGQVAVVHYTGTLADGKVFDSSR.T	Y	58.18	2377.2	0.4	793.409	3	91.8	F6:17501	1	19	41	N			323	A0A1S4FR04|A0A1S4FR04_AEDAE	R.LILSVC(+57.02)SPYFR.K	Y	44.09	1353.71	0.8	677.864	2	131.99	F8:21485	4	48	58	Y
	17	Q16R27|Q16R27_AEDAE	K.LRGFGEFAAR.K	Y	49.33	1122.59	1.7	562.305	2	67.28	F1:13011	5	722	731	N			69	Q1HR83|Q1HR83_AEDAE	R.AK(+57.02)LVC(+57.02)SPDYAYGSR.G	Y	54.49	1642.78	-0.7	822.395	2	50.93	F4:8618	1	73	86	Y			317	A0A1S4FQQ9|A0A1S4FQQ9_AEDAE	R.ASITPQTTQIMKR.A	Y	55.01	1473.8	0.9	737.907	2	49.25	F9:8106	5	226	238	N
	17	Q16R27|Q16R27_AEDAE	K.VNFGQLER.S	Y	43.37	961.498	0.1	481.756	2	69.87	F3:12579	1	482	489	N			69	Q1HR83|Q1HR83_AEDAE	R.AK(+114.04)LVC(+57.02)SPDYAYGSR.G	Y	51.03	1699.8	0.6	850.907	2	53.04	F4:9127	1	73	86	Y			317	A0A1S4FQQ9|A0A1S4FQQ9_AEDAE	K.LTDPLEASEPTQIQTVQIVK.Q	Y	47.23	2209.18	0.2	1105.6	2	120.07	F9:24363	2	241	260	N
	17	Q16R27|Q16R27_AEDAE	R.KAVIVVPDEAEHERR.I	Y	42.35	1746.94	-1.7	583.319	3	38.63	F1:5974	6	732	746	N			69	Q1HR83|Q1HR83_AEDAE	R.AK(+43.01)LVC(+57.02)SPDYAYGSR.G	Y	50.91	1628.76	1	815.389	2	74.02	F5:13228	5	73	86	Y			317	A0A1S4FQQ9|A0A1S4FQQ9_AEDAE	R.LILSVC(+57.02)SPYFR.K	Y	44.09	1353.71	0.8	677.864	2	131.99	F8:21485	4	48	58	Y
	17	Q16R27|Q16R27_AEDAE	K.AVLVERLKEAIDNENSGTPADSTPAVAAAK.K	Y	40.59	3036.57	1.4	1013.2	3	110.41	F1:23416	3	27	56	N			69	Q1HR83|Q1HR83_AEDAE	R.A(+57.02)KLVC(+57.02)SPDYAYGSR.G	Y	49.42	1642.78	0.9	548.6	3	51.28	F4:8703	9	73	86	Y			312	Q16SJ7|Q16SJ7_AEDAE	R.ASITPQTTQIMKR.A	Y	55.01	1473.8	0.9	737.907	2	49.25	F9:8106	5	226	238	N
	17	Q16R27|Q16R27_AEDAE	R.N(+57.02)IAFKVNFGQLER.S	Y	40.46	1591.85	1.1	796.932	2	118.18	F3:23597	3	477	489	Y			69	Q1HR83|Q1HR83_AEDAE	M.GVQVVTLAAGDEATYPKAGQVAVVHYTGTLADGKVFDSSR.T	Y	47.01	4077.08	1.8	1020.28	4	123.23	F5:24597	3	2	41	N			312	Q16SJ7|Q16SJ7_AEDAE	K.LTDPLEASEPTQIQTVQIVK.Q	Y	47.23	2209.18	0.2	1105.6	2	120.07	F9:24363	2	241	260	N
	17	Q16R27|Q16R27_AEDAE	R.NIAFK(+114.04)VNFGQLER.S	Y	37.46	1648.87	1.1	825.442	2	115.48	F2:22651	4	477	489	Y			69	Q1HR83|Q1HR83_AEDAE	Y.TGTLADGKVFDSSR.T	Y	46.36	1452.72	1.8	727.369	2	50.5	F4:8510	6	28	41	N			312	Q16SJ7|Q16SJ7_AEDAE	R.LILSVC(+57.02)SPYFR.K	Y	44.09	1353.71	0.8	677.864	2	131.99	F8:21485	4	48	58	Y
	20	Q17GX9|Q17GX9_AEDAE	R.INVYYNEASGGKYVPR.A	Y	78.09	1828.91	0.1	915.463	2	73.87	F1:14538	10	47	62	N			69	Q1HR83|Q1HR83_AEDAE	K.L(+57.02)VC(+57.02)SPDYAYGSR.G	Y	45.79	1443.65	1.3	722.831	2	56.79	F4:10013	6	75	86	Y			320	Q16SI5|Q16SI5_AEDAE	R.ASITPQTTQIMKR.A	Y	55.01	1473.8	0.9	737.907	2	49.25	F9:8106	5	226	238	N
	20	Q17GX9|Q17GX9_AEDAE	MREIVHIQAGQC(+57.02)GNQIGAK.F	N	74.58	2109.06	0	704.026	3	57.7	F3:9883	6	1	19	Y			69	Q1HR83|Q1HR83_AEDAE	R.A(+43.01)KLVC(+57.02)SPDYAYGSR.G	Y	41.42	1628.76	1.4	815.389	2	73.12	F4:13729	3	73	86	Y			320	Q16SI5|Q16SI5_AEDAE	K.LTDPLEASEPTQIQTVQIVK.Q	Y	47.23	2209.18	0.2	1105.6	2	120.07	F9:24363	2	241	260	N
	20	Q17GX9|Q17GX9_AEDAE	R.AVLVDLEPGTMDSVR.S	N	72.86	1600.81	0.9	801.414	2	111.49	F1:23680	3	63	77	N			93	A0A1S4FIY1|A0A1S4FIY1_AEDAE	K.AGAGSATLSMAYAGAR.F	Y	80.26	1453.7	0.5	727.857	2	75.77	F5:13619	6	242	257	N			320	Q16SI5|Q16SI5_AEDAE	R.LILSVC(+57.02)SPYFR.K	Y	44.09	1353.71	0.8	677.864	2	131.99	F8:21485	4	48	58	Y
	20	Q17GX9|Q17GX9_AEDAE	R.INVYYNEASGGK(+57.02)YVPR.A	Y	66.12	1885.93	1.1	943.974	2	74.14	F1:14602	6	47	62	Y			93	A0A1S4FIY1|A0A1S4FIY1_AEDAE	R.VFGVSTLDIVR.A	Y	72.89	1204.68	0.7	603.348	2	123.36	F6:24969	4	166	176	N			327	Q16SI0|Q16SI0_AEDAE	R.ASITPQTTQIMKR.A	Y	55.01	1473.8	0.9	737.907	2	49.25	F9:8106	5	226	238	N
	20	Q17GX9|Q17GX9_AEDAE	R.I(+57.02)NVYYNEASGGKYVPR.A	Y	63.46	1885.93	0.3	943.974	2	75.79	F1:14991	6	47	62	Y			93	A0A1S4FIY1|A0A1S4FIY1_AEDAE	R.AMKGEQNVIEC(+57.02)AYVR.S	Y	68.89	1766.84	0.5	884.43	2	71.79	F5:12752	9	265	279	Y			327	Q16SI0|Q16SI0_AEDAE	K.LTDPLEASEPTQIQTVQIVK.Q	Y	47.23	2209.18	0.2	1105.6	2	120.07	F9:24363	2	241	260	N
	20	Q17GX9|Q17GX9_AEDAE	R.SGPFGQIFRPDNFVFGQSGAGNNWAK.G	Y	61.26	2797.34	-1.2	933.452	3	153.08	F2:30577	6	78	103	N			93	A0A1S4FIY1|A0A1S4FIY1_AEDAE	K.ALIGIISNPVN(+.98)STVPIAC(+57.02)ETLAK.A	Y	67.52	2381.29	1.4	1191.65	2	139.37	F4:28713	8	135	157	Y			327	Q16SI0|Q16SI0_AEDAE	R.LILSVC(+57.02)SPYFR.K	Y	44.09	1353.71	0.8	677.864	2	131.99	F8:21485	4	48	58	Y
	20	Q17GX9|Q17GX9_AEDAE	K.LAVNMVPFPR.L	N	53.84	1142.63	0.7	572.321	2	115.68	F3:23023	3	253	262	N			93	A0A1S4FIY1|A0A1S4FIY1_AEDAE	K.AGVLDVKRVFGVSTLDIVR.A	Y	66.17	2043.18	0.2	682.069	3	133.89	F5:27030	6	158	176	N			322	Q16SJ8|Q16SJ8_AEDAE	R.ASITPQTTQIMKR.A	Y	55.01	1473.8	0.9	737.907	2	49.25	F9:8106	5	226	238	N
	20	Q17GX9|Q17GX9_AEDAE	R.AVLVDLE(+57.02)PGTMDSVR.S	N	53.52	1657.83	1.1	829.925	2	111.04	F2:21688	4	63	77	Y			93	A0A1S4FIY1|A0A1S4FIY1_AEDAE	N.VKVAVC(+57.02)GASGGIGQPLSLLLK.Q	Y	65.4	2066.19	1.2	1034.1	2	137.94	F5:27960	8	25	45	Y			322	Q16SJ8|Q16SJ8_AEDAE	K.LTDPLEASEPTQIQTVQIVK.Q	Y	47.23	2209.18	0.2	1105.6	2	120.07	F9:24363	2	241	260	N
	20	Q17GX9|Q17GX9_AEDAE	R.INVYYNEASGGK.Y	Y	52.32	1313.63	0.4	657.82	2	56.46	F3:9588	2	47	58	N			93	A0A1S4FIY1|A0A1S4FIY1_AEDAE	K.ALIGIISNPVNSTVPIAC(+57.02)ETLAK.A	Y	62.91	2380.3	0.3	1191.16	2	142.19	F4:29268	12	135	157	Y			322	Q16SJ8|Q16SJ8_AEDAE	R.LILSVC(+57.02)SPYFR.K	Y	44.09	1353.71	0.8	677.864	2	131.99	F8:21485	4	48	58	Y
	20	Q17GX9|Q17GX9_AEDAE	R.SGPFGQIFRPDNFVFGQSGAGNN(+.98)WAK.G	Y	50.25	2798.32	0.9	933.782	3	153.73	F2:30704	2	78	103	Y			93	A0A1S4FIY1|A0A1S4FIY1_AEDAE	K.AKAGAGSATLSMAYAGAR.F	Y	62.14	1652.83	0.3	551.951	3	58.45	F6:9850	7	240	257	N			321	A0A1S4FQZ3|A0A1S4FQZ3_AEDAE	R.ASITPQTTQIMKR.A	Y	55.01	1473.8	0.9	737.907	2	49.25	F9:8106	5	226	238	N
	20	Q17GX9|Q17GX9_AEDAE	R.ISEQFTAMFR.R	Y	50.15	1228.59	-0.7	615.302	2	116.66	F1:24946	1	381	390	N			93	A0A1S4FIY1|A0A1S4FIY1_AEDAE	R.FALALAR.A	Y	58.64	760.46	0	381.237	2	85.86	F4:16574	3	258	264	N			321	A0A1S4FQZ3|A0A1S4FQZ3_AEDAE	K.LTDPLEASEPTQIQTVQIVK.Q	Y	47.23	2209.18	0.2	1105.6	2	120.07	F9:24363	2	241	260	N
	20	Q17GX9|Q17GX9_AEDAE	R.SGPFGQIFRPDNFVFGQSGAGN(+.98)NWAK.G	Y	49.39	2798.32	0.1	933.781	3	154.28	F3:31387	2	78	103	Y			93	A0A1S4FIY1|A0A1S4FIY1_AEDAE	K.AGAGSATLSM(+15.99)AYAGAR.F	Y	57.65	1469.69	0.1	735.854	2	53.92	F4:9333	1	242	257	Y			321	A0A1S4FQZ3|A0A1S4FQZ3_AEDAE	R.LILSVC(+57.02)SPYFR.K	Y	44.09	1353.71	0.8	677.864	2	131.99	F8:21485	4	48	58	Y
	20	Q17GX9|Q17GX9_AEDAE	R.INVYYN(+.98)EASGGKYVPR.A	Y	48.78	1829.89	1.1	915.956	2	76.28	F1:15110	5	47	62	Y			93	A0A1S4FIY1|A0A1S4FIY1_AEDAE	R.VFGVSTLDIVRA.N	Y	52.38	1275.72	0.9	638.867	2	127.67	F4:26208	1	166	177	N			318	Q16SI9|Q16SI9_AEDAE	R.ASITPQTTQIMKR.A	Y	55.01	1473.8	0.9	737.907	2	49.25	F9:8106	5	226	238	N
	20	Q17GX9|Q17GX9_AEDAE	Q.IFRPDNFVFGQSGAGNNWAK.G	N	47.75	2224.08	2.1	742.369	3	123.31	F1:26566	2	84	103	N			93	A0A1S4FIY1|A0A1S4FIY1_AEDAE	K.AGAGSATLSM(-48.00)AYAGAR.F	Y	47.74	1405.69	-0.5	703.854	2	38.14	F4:5512	3	242	257	Y			318	Q16SI9|Q16SI9_AEDAE	K.LTDPLEASEPTQIQTVQIVK.Q	Y	47.23	2209.18	0.2	1105.6	2	120.07	F9:24363	2	241	260	N
	20	Q17GX9|Q17GX9_AEDAE	M(+43.01)REIVHIQAGQC(+57.02)GNQIGAK.F	N	46.47	2152.06	1.1	718.362	3	47.37	F1:8133	6	1	19	Y			93	A0A1S4FIY1|A0A1S4FIY1_AEDAE	K.ALIGIISNPVNSTVPIAC(+57.02)ETLAK(+57.02).A	Y	46.14	2437.32	0.4	1219.67	2	141.95	F4:29228	4	135	157	Y			318	Q16SI9|Q16SI9_AEDAE	R.LILSVC(+57.02)SPYFR.K	Y	44.09	1353.71	0.8	677.864	2	131.99	F8:21485	4	48	58	Y
	20	Q17GX9|Q17GX9_AEDAE	R.INVYYNEASGGKY(+15.99)VPR.A	Y	45.48	1844.91	0	923.46	2	74.28	F1:14636	2	47	62	Y			93	A0A1S4FIY1|A0A1S4FIY1_AEDAE	K.AC(+57.02)PKALIGIISNPVNSTVPIAC(+57.02)ETLAK.A	Y	43.49	2836.52	2.5	946.516	3	138.75	F4:28569	6	131	157	Y			305	Q16SI2|Q16SI2_AEDAE	R.ASITPQTTQIMKR.A	Y	55.01	1473.8	0.9	737.907	2	49.25	F9:8106	5	226	238	N
	20	Q17GX9|Q17GX9_AEDAE	R.A(+57.02)VLVDLEPGTMDSVR.S	N	44.33	1657.83	1.8	829.926	2	112.83	F2:22068	4	63	77	Y			93	A0A1S4FIY1|A0A1S4FIY1_AEDAE	K.AC(+57.02)PKALIGIISN(+.98)PVNSTVPIAC(+57.02)ETLAK.A	Y	42.61	2837.5	0.9	946.842	3	135.15	F5:27328	1	131	157	Y			305	Q16SI2|Q16SI2_AEDAE	K.LTDPLEASEPTQIQTVQIVK.Q	Y	47.23	2209.18	0.2	1105.6	2	120.07	F9:24363	2	241	260	N
	20	Q17GX9|Q17GX9_AEDAE	R.INVYYNEASGGK(+43.01)YVPR.A	Y	42.5	1871.92	-0.4	936.965	2	94.07	F3:17992	2	47	62	Y			93	A0A1S4FIY1|A0A1S4FIY1_AEDAE	N.VKVAVC(+57.02)GASGGIGQPLSLLLK(+57.02).Q	Y	39.72	2123.21	0.1	708.745	3	136.08	F4:27983	2	25	45	Y			305	Q16SI2|Q16SI2_AEDAE	R.LILSVC(+57.02)SPYFR.K	Y	44.09	1353.71	0.8	677.864	2	131.99	F8:21485	4	48	58	Y
	20	Q17GX9|Q17GX9_AEDAE	R.ALTVPELTQQMFD.A	N	41.77	1491.73	-0.9	746.87	2	156.41	F1:34238	1	283	295	N			94	Q16ZI5|Q16ZI5_AEDAE	K.AGAGSATLSMAYAGAR.F	Y	80.26	1453.7	0.5	727.857	2	75.77	F5:13619	6	324	339	N			311	Q16SK1|Q16SK1_AEDAE	R.ASITPQTTQIMKR.A	Y	55.01	1473.8	0.9	737.907	2	49.25	F9:8106	5	226	238	N
	20	Q17GX9|Q17GX9_AEDAE	N.EALYDIC(+57.02)FR.T	N	40.84	1185.55	0.8	593.782	2	112.26	F1:23870	2	205	213	Y			94	Q16ZI5|Q16ZI5_AEDAE	R.VFGVSTLDIVR.A	Y	72.89	1204.68	0.7	603.348	2	123.36	F6:24969	4	248	258	N			311	Q16SK1|Q16SK1_AEDAE	K.LTDPLEASEPTQIQTVQIVK.Q	Y	47.23	2209.18	0.2	1105.6	2	120.07	F9:24363	2	241	260	N
	20	Q17GX9|Q17GX9_AEDAE	R.SGPFGQIFRPDNFVFGQ(+.98)SGAGNNWAK.G	Y	37.37	2798.32	2.1	933.783	3	153.6	F2:30676	1	78	103	Y			94	Q16ZI5|Q16ZI5_AEDAE	R.AMKGEQNVIEC(+57.02)AYVR.S	Y	68.89	1766.84	0.5	884.43	2	71.79	F5:12752	9	347	361	Y			311	Q16SK1|Q16SK1_AEDAE	R.LILSVC(+57.02)SPYFR.K	Y	44.09	1353.71	0.8	677.864	2	131.99	F8:21485	4	48	58	Y
	20	Q17GX9|Q17GX9_AEDAE	R.I(+43.01)NVYYNEASGGKYVPR.A	Y	37.07	1871.92	-2.5	936.963	2	110.29	F1:23386	3	47	62	Y			94	Q16ZI5|Q16ZI5_AEDAE	K.ALIGIISNPVN(+.98)STVPIAC(+57.02)ETLAK.A	Y	67.52	2381.29	1.4	1191.65	2	139.37	F4:28713	8	217	239	Y			313	Q16SJ5|Q16SJ5_AEDAE	R.ASITPQTTQIMKR.A	Y	55.01	1473.8	0.9	737.907	2	49.25	F9:8106	5	226	238	N
	20	Q17GX9|Q17GX9_AEDAE	MREIVH(+57.02)IQAGQC(+57.02)GNQIGAK.F	N	36.43	2166.08	1.3	723.034	3	52.98	F1:9547	5	1	19	Y			94	Q16ZI5|Q16ZI5_AEDAE	K.AGVLDVKRVFGVSTLDIVR.A	Y	66.17	2043.18	0.2	682.069	3	133.89	F5:27030	6	240	258	N			313	Q16SJ5|Q16SJ5_AEDAE	K.LTDPLEASEPTQIQTVQIVK.Q	Y	47.23	2209.18	0.2	1105.6	2	120.07	F9:24363	2	241	260	N
	29	Q16PM9|Q16PM9_AEDAE	R.AAVEEGIVPGGGTALLR.C	Y	83.27	1608.88	0.7	805.45	2	106.22	F3:20819	3	427	443	N			94	Q16ZI5|Q16ZI5_AEDAE	N.VKVAVC(+57.02)GASGGIGQPLSLLLK.Q	Y	65.4	2066.19	1.2	1034.1	2	137.94	F5:27960	8	107	127	Y			313	Q16SJ5|Q16SJ5_AEDAE	R.LILSVC(+57.02)SPYFR.K	Y	44.09	1353.71	0.8	677.864	2	131.99	F8:21485	4	48	58	Y
	29	Q16PM9|Q16PM9_AEDAE	R.NVILEQSWGSPK.I	Y	68.34	1356.7	0.7	679.36	2	92.79	F3:17696	3	58	69	N			94	Q16ZI5|Q16ZI5_AEDAE	K.ALIGIISNPVNSTVPIAC(+57.02)ETLAK.A	Y	62.91	2380.3	0.3	1191.16	2	142.19	F4:29268	12	217	239	Y			315	Q16SJ6|Q16SJ6_AEDAE	R.ASITPQTTQIMKR.A	Y	55.01	1473.8	0.9	737.907	2	49.25	F9:8106	5	226	238	N
	29	Q16PM9|Q16PM9_AEDAE	R.ALHQPC(+57.02)TQIAKNAGVDGSVVVAK.V	Y	63.99	2362.24	2	788.423	3	59.51	F1:11123	6	468	490	Y			94	Q16ZI5|Q16ZI5_AEDAE	K.AKAGAGSATLSMAYAGAR.F	Y	62.14	1652.83	0.3	551.951	3	58.45	F6:9850	7	322	339	N			315	Q16SJ6|Q16SJ6_AEDAE	K.LTDPLEASEPTQIQTVQIVK.Q	Y	47.23	2209.18	0.2	1105.6	2	120.07	F9:24363	2	241	260	N
	29	Q16PM9|Q16PM9_AEDAE	R.ALMLQGVDVLADAVAVTMGPKGR.N	Y	62.35	2311.24	1.6	771.422	3	170.86	F3:34649	2	35	57	N			94	Q16ZI5|Q16ZI5_AEDAE	R.FALALAR.A	Y	58.64	760.46	0	381.237	2	85.86	F4:16574	3	340	346	N			315	Q16SJ6|Q16SJ6_AEDAE	R.LILSVC(+57.02)SPYFR.K	Y	44.09	1353.71	0.8	677.864	2	131.99	F8:21485	4	48	58	Y
	29	Q16PM9|Q16PM9_AEDAE	K.LVQDVANNTNEEAGDGTTTATVLAR.A	Y	62.17	2559.24	1.4	854.089	3	78.48	F2:14275	7	94	118	N			94	Q16ZI5|Q16ZI5_AEDAE	K.AGAGSATLSM(+15.99)AYAGAR.F	Y	57.65	1469.69	0.1	735.854	2	53.92	F4:9333	1	324	339	Y			314	A0A1S4FQP8|A0A1S4FQP8_AEDAE	R.ASITPQTTQIMKR.A	Y	55.01	1473.8	0.9	737.907	2	49.25	F9:8106	5	226	238	N
	29	Q16PM9|Q16PM9_AEDAE	R.AIAKEGFEKISK.G	Y	56.51	1319.74	0.5	660.88	2	37.23	F3:5157	4	119	130	N			94	Q16ZI5|Q16ZI5_AEDAE	R.VFGVSTLDIVRA.N	Y	52.38	1275.72	0.9	638.867	2	127.67	F4:26208	1	248	259	N			314	A0A1S4FQP8|A0A1S4FQP8_AEDAE	K.LTDPLEASEPTQIQTVQIVK.Q	Y	47.23	2209.18	0.2	1105.6	2	120.07	F9:24363	2	241	260	N
	29	Q16PM9|Q16PM9_AEDAE	K.FQNIGAKLVQDVANNTNEEAGDGTTTATVLAR.A	Y	53	3317.65	0.5	1106.89	3	132.57	F3:26888	1	87	118	N			94	Q16ZI5|Q16ZI5_AEDAE	K.AGAGSATLSM(-48.00)AYAGAR.F	Y	47.74	1405.69	-0.5	703.854	2	38.14	F4:5512	3	324	339	Y			314	A0A1S4FQP8|A0A1S4FQP8_AEDAE	R.LILSVC(+57.02)SPYFR.K	Y	44.09	1353.71	0.8	677.864	2	131.99	F8:21485	4	48	58	Y
	29	Q16PM9|Q16PM9_AEDAE	K.NAGVDGSVVVAK.V	Y	50.49	1114.6	0.2	558.307	2	38.84	F3:5513	1	479	490	N			94	Q16ZI5|Q16ZI5_AEDAE	K.ALIGIISNPVNSTVPIAC(+57.02)ETLAK(+57.02).A	Y	46.14	2437.32	0.4	1219.67	2	141.95	F4:29228	4	217	239	Y			306	Q16SJ0|Q16SJ0_AEDAE	R.ASITPQTTQIMKR.A	Y	55.01	1473.8	0.9	737.907	2	49.25	F9:8106	5	226	238	N
	29	Q16PM9|Q16PM9_AEDAE	R.ALMLQGVDVLADAVAVTMGPK.G	Y	50.23	2098.12	0.9	700.38	3	172.1	F1:37453	2	35	55	N			94	Q16ZI5|Q16ZI5_AEDAE	K.AC(+57.02)PKALIGIISNPVNSTVPIAC(+57.02)ETLAK.A	Y	43.49	2836.52	2.5	946.516	3	138.75	F4:28569	6	213	239	Y			306	Q16SJ0|Q16SJ0_AEDAE	K.LTDPLEASEPTQIQTVQIVK.Q	Y	47.23	2209.18	0.2	1105.6	2	120.07	F9:24363	2	241	260	N
	29	Q16PM9|Q16PM9_AEDAE	K.C(+57.02)KFQNIGAKLVQDVANNTNEEAGDGTTTATVLAR.A	Y	49.24	3605.77	0.3	1202.93	3	126.81	F2:25110	5	85	118	Y			94	Q16ZI5|Q16ZI5_AEDAE	K.AC(+57.02)PKALIGIISN(+.98)PVNSTVPIAC(+57.02)ETLAK.A	Y	42.61	2837.5	0.9	946.842	3	135.15	F5:27328	1	213	239	Y			306	Q16SJ0|Q16SJ0_AEDAE	R.LILSVC(+57.02)SPYFR.K	Y	44.09	1353.71	0.8	677.864	2	131.99	F8:21485	4	48	58	Y
	29	Q16PM9|Q16PM9_AEDAE	R.AAVEE(+57.02)GIVPGGGTALLR.C	Y	47.83	1665.9	0.6	833.96	2	105.51	F2:20461	1	427	443	Y			94	Q16ZI5|Q16ZI5_AEDAE	N.VKVAVC(+57.02)GASGGIGQPLSLLLK(+57.02).Q	Y	39.72	2123.21	0.1	708.745	3	136.08	F4:27983	2	107	127	Y			303	Q16SJ3|Q16SJ3_AEDAE	R.ASITPQTTQIMKR.A	Y	55.01	1473.8	0.9	737.907	2	49.25	F9:8106	5	226	238	N
	29	Q16PM9|Q16PM9_AEDAE	R.LARLSSGVAVLK.I	Y	47.63	1212.76	-0.6	405.259	3	64.83	F2:11110	4	391	402	N			87	Q17L97|Q17L97_AEDAE	K.ALEAEVMQLSEDFASSER.A	Y	88.31	2010.92	1.4	1006.47	2	162.78	F5:33364	6	1722	1739	N			303	Q16SJ3|Q16SJ3_AEDAE	K.LTDPLEASEPTQIQTVQIVK.Q	Y	47.23	2209.18	0.2	1105.6	2	120.07	F9:24363	2	241	260	N
	29	Q16PM9|Q16PM9_AEDAE	K.IGLQVAAVKAPGFGDNR.K	Y	46.5	1711.94	1.5	571.654	3	95.14	F1:19681	4	290	306	N			87	Q17L97|Q17L97_AEDAE	K.LSELETAQR.T	Y	64.89	1045.54	0.8	523.778	2	35.62	F5:4711	1	1839	1847	N			303	Q16SJ3|Q16SJ3_AEDAE	R.LILSVC(+57.02)SPYFR.K	Y	44.09	1353.71	0.8	677.864	2	131.99	F8:21485	4	48	58	Y
	29	Q16PM9|Q16PM9_AEDAE	R.A(+57.02)AVEEGIVPGGGTALLR.C	Y	45.4	1665.9	0.6	833.96	2	106.38	F3:20855	1	427	443	Y			87	Q17L97|Q17L97_AEDAE	R.IATLEEELEEEQSNAELLVDR.N	Y	63.04	2429.18	1.3	1215.6	2	156.2	F4:32232	6	1776	1796	N			302	A0A1S4FQZ9|A0A1S4FQZ9_AEDAE	R.ASITPQTTQIMKR.A	Y	55.01	1473.8	0.9	737.907	2	49.25	F9:8106	5	226	238	N
	29	Q16PM9|Q16PM9_AEDAE	R.LSSGVAVLK.I	Y	44.3	872.533	0.3	437.274	2	51.71	F3:8489	3	394	402	N			87	Q17L97|Q17L97_AEDAE	R.KIETEVADLKEQINER.R	Y	54.79	1914.01	1	639.01	3	82.68	F6:15349	5	1097	1112	N			302	A0A1S4FQZ9|A0A1S4FQZ9_AEDAE	K.LTDPLEASEPTQIQTVQIVK.Q	Y	47.23	2209.18	0.2	1105.6	2	120.07	F9:24363	2	241	260	N
	29	Q16PM9|Q16PM9_AEDAE	R.AAVE(+57.02)EGIVPGGGTALLR.C	Y	36.27	1665.9	-1	833.959	2	104.89	F3:20510	1	427	443	Y			87	Q17L97|Q17L97_AEDAE	R.NSFNDPATQAEWTQKR.L	Y	52.79	1891.88	-0.8	946.947	2	66.85	F4:12334	4	21	36	N			302	A0A1S4FQZ9|A0A1S4FQZ9_AEDAE	R.LILSVC(+57.02)SPYFR.K	Y	44.09	1353.71	0.8	677.864	2	131.99	F8:21485	4	48	58	Y
	47	Q8WSF6|Q8WSF6_AEDAE	R.DYGVLQEESGVPFR.G	Y	71.81	1594.76	0.4	798.389	2	111.83	F1:23765	3	112	125	N			87	Q17L97|Q17L97_AEDAE	R.DLNEELEALKNELLDSLDTTAAQQELR.S	Y	51.04	3070.53	0.2	1024.52	3	171.77	F6:35608	1	1181	1207	N			325	Q16SK0|Q16SK0_AEDAE	R.ASITPQTTQIMKR.A	Y	55.01	1473.8	0.9	737.907	2	49.25	F9:8106	5	226	238	N
	47	Q8WSF6|Q8WSF6_AEDAE	R.GLFVIDGKQNLRQVTVNDLPVGR.S	Y	68.06	2537.41	0.5	846.81	3	118.06	F1:25286	9	126	148	N			87	Q17L97|Q17L97_AEDAE	R.NSFNDPATQAEWTQK.R	Y	50.33	1735.78	1.1	868.898	2	78.88	F6:14477	3	21	35	N			325	Q16SK0|Q16SK0_AEDAE	K.LTDPLEASEPTQIQTVQIVK.Q	Y	47.23	2209.18	0.2	1105.6	2	120.07	F9:24363	2	241	260	N
	47	Q8WSF6|Q8WSF6_AEDAE	K.TMVADPQKSKEYFNAAN	Y	65.31	1912.9	1.5	957.458	2	63	F2:10690	7	180	196	N			57	Q17FL3|Q17FL3_AEDAE	R.LVLEVAQHLGENTVR.T	Y	95.77	1676.92	1.2	839.469	2	97.42	F5:18581	9	71	85	N			325	Q16SK0|Q16SK0_AEDAE	R.LILSVC(+57.02)SPYFR.K	Y	44.09	1353.71	0.8	677.864	2	131.99	F8:21485	4	48	58	Y
	47	Q8WSF6|Q8WSF6_AEDAE	R.LVQAFQFTDEHGEVC(+57.02)PANWKPGSK.T	Y	62.5	2744.3	0.4	915.775	3	106.03	F1:22347	4	156	179	Y			57	Q17FL3|Q17FL3_AEDAE	R.TIAMDGTEGLVR.G	Y	75.54	1261.63	0.5	631.824	2	79.58	F5:14438	4	86	97	N			326	Q16SJ9|Q16SJ9_AEDAE	R.ASITPQTTQIMKR.A	Y	55.01	1473.8	0.9	737.907	2	49.25	F9:8106	5	226	238	N
	47	Q8WSF6|Q8WSF6_AEDAE	R.SVDETLRLVQAFQFTDEHGEVC(+57.02)PANWKPGSK.T	Y	62.42	3544.7	2.7	1182.58	3	141.36	F1:30908	10	149	179	Y			57	Q17FL3|Q17FL3_AEDAE	R.VLDTGSPIRIPVGAETLGR.I	Y	71.55	1950.09	1.1	651.038	3	108.73	F4:21895	7	101	119	N			326	Q16SJ9|Q16SJ9_AEDAE	K.LTDPLEASEPTQIQTVQIVK.Q	Y	47.23	2209.18	0.2	1105.6	2	120.07	F9:24363	2	241	260	N
	47	Q8WSF6|Q8WSF6_AEDAE	R.QVTVNDLPVGR.S	Y	56.59	1196.65	0.6	599.333	2	71.02	F2:12526	3	138	148	N			57	Q17FL3|Q17FL3_AEDAE	R.AIAELGIYPAVDPLDSTSR.I	Y	64.13	1987.03	3.1	994.523	2	135.1	F5:27316	3	364	382	N			326	Q16SJ9|Q16SJ9_AEDAE	R.LILSVC(+57.02)SPYFR.K	Y	44.09	1353.71	0.8	677.864	2	131.99	F8:21485	4	48	58	Y
	47	Q8WSF6|Q8WSF6_AEDAE	K.TMVADPQKSK(+57.02)EYFNAAN	Y	56.26	1969.92	0.4	985.968	2	60.41	F1:11348	1	180	196	Y			57	Q17FL3|Q17FL3_AEDAE	R.L(+57.02)VLEVAQHLGENTVR.T	Y	56.91	1733.94	1	867.979	2	100.71	F4:19994	3	71	85	Y			328	Q16SJ1|Q16SJ1_AEDAE	R.ASITPQTTQIMKR.A	Y	55.01	1473.8	0.9	737.907	2	49.25	F9:8106	5	226	238	N
	47	Q8WSF6|Q8WSF6_AEDAE	G.KQNLRQVTVNDLPVGR.S	Y	53.11	1836.03	-0.1	613.018	3	60.47	F1:11364	3	133	148	N			57	Q17FL3|Q17FL3_AEDAE	R.GSRLVLEVAQHLGENTVR.T	Y	55.66	1977.08	0.8	660.033	3	107.94	F5:21013	4	68	85	N			328	Q16SJ1|Q16SJ1_AEDAE	K.LTDPLEASEPTQIQTVQIVK.Q	Y	47.23	2209.18	0.2	1105.6	2	120.07	F9:24363	2	241	260	N
	47	Q8WSF6|Q8WSF6_AEDAE	K.FSGTAVVN(+.98)GAFKEIKL.E	Y	47.47	1680.91	0.4	841.462	2	120.01	F1:25761	2	13	28	Y			57	Q17FL3|Q17FL3_AEDAE	R.LVLEVAQH(+57.02)LGENTVR.T	Y	54.41	1733.94	1.4	867.98	2	97.76	F6:18929	4	71	85	Y			328	Q16SJ1|Q16SJ1_AEDAE	R.LILSVC(+57.02)SPYFR.K	Y	44.09	1353.71	0.8	677.864	2	131.99	F8:21485	4	48	58	Y
	47	Q8WSF6|Q8WSF6_AEDAE	K.ISRDYGVLQEESGVPFR.G	Y	46.29	1950.98	0.7	976.498	2	98.34	F1:20467	3	109	125	N			57	Q17FL3|Q17FL3_AEDAE	R.IINVIGEPIDERGPIE.T	Y	50.31	1762.95	0.7	882.481	2	116.18	F4:23612	2	120	135	N			971	Q179J9|Q179J9_AEDAE	R.C(+57.02)IADLGAIAAR.A	Y	77.92	1129.59	1.4	565.804	2	89.34	F9:17274	3	226	236	Y
	47	Q8WSF6|Q8WSF6_AEDAE	K.TMVADPQKSKE(+57.02)YFNAAN	Y	41.76	1969.92	0.2	985.968	2	63.56	F2:10820	2	180	196	Y			57	Q17FL3|Q17FL3_AEDAE	R.AIAE(+57.02)LGIYPAVDPLDSTSR.I	Y	49.09	2044.05	-0.1	1023.03	2	134.36	F4:27639	1	364	382	Y			971	Q179J9|Q179J9_AEDAE	K.SITPEQEKETLSR.C	Y	46.38	1516.77	0.3	759.394	2	44.93	F8:5546	3	213	225	N
	47	Q8WSF6|Q8WSF6_AEDAE	K.FSGTAVVN(+.98)GAFKEI.K	Y	41.03	1439.73	0.8	720.873	2	109.71	F2:21387	2	13	26	Y			57	Q17FL3|Q17FL3_AEDAE	R.A(+57.02)IAELGIYPAVDPLDSTSR.I	Y	46.87	2044.05	1.2	1023.03	2	136.54	F6:27956	2	364	382	Y			462	A0A1S4F3D9|A0A1S4F3D9_AEDAE	R.AAGTTLSLAGGSR.R	Y	72.82	1160.61	-1.9	581.314	2	47.59	F9:7694	2	116	128	N
	47	Q8WSF6|Q8WSF6_AEDAE	R.DYGVLQEESGVPFRGLFVIDGKQNLR.Q	Y	39.58	2935.52	1.4	979.515	3	146.42	F1:32084	8	112	137	N			57	Q17FL3|Q17FL3_AEDAE	R.V(+57.02)LDTGSPIRIPVGAETLGR.I	Y	44.62	2007.11	1	670.045	3	111.27	F6:22083	5	101	119	Y			462	A0A1S4F3D9|A0A1S4F3D9_AEDAE	R.SNSQLSIASR.L	Y	44.27	1061.55	0	531.78	2	38	F9:5340	4	155	164	N
	47	Q8WSF6|Q8WSF6_AEDAE	L.RQVTVNDLPVGR.S	Y	39.54	1352.75	0.9	677.384	2	53.6	F1:9704	5	137	148	N			61	Q1HR61|Q1HR61_AEDAE	R.LVLEVAQHLGENTVR.T	Y	95.77	1676.92	1.2	839.469	2	97.42	F5:18581	9	71	85	N			259	Q175J7|Q175J7_AEDAE	R.QAVIFAGLPK.S	Y	63.19	1042.62	0.6	522.316	2	104.2	F9:20772	3	87	96	N
	47	Q8WSF6|Q8WSF6_AEDAE	M.PVPDLQKPAPKFSGTAVVNG.A	Y	39.37	2021.09	1.7	1011.56	2	79.47	F1:15868	2	2	21	N			61	Q1HR61|Q1HR61_AEDAE	R.TIAMDGTEGLVR.G	Y	75.54	1261.63	0.5	631.824	2	79.58	F5:14438	4	86	97	N			259	Q175J7|Q175J7_AEDAE	R.SAAAWADKAFDAEITPVTIPGKR.G	Y	49.91	2414.26	1.5	805.762	3	121.44	F7:19373	5	203	225	N
	47	Q8WSF6|Q8WSF6_AEDAE	K.TMVADPQKSKEYFN(+.98)AAN	Y	39.35	1913.88	1.1	638.969	3	59.2	F1:11044	5	180	196	Y			61	Q1HR61|Q1HR61_AEDAE	R.VLDTGSPIRIPVGAETLGR.I	Y	71.55	1950.09	1.1	651.038	3	108.73	F4:21895	7	101	119	N			259	Q175J7|Q175J7_AEDAE	R.VVGFADAETDPIDFPIAPALAIPK.L	Y	49.13	2466.3	1.2	823.11	3	170.39	F9:34464	1	294	317	N
	47	Q8WSF6|Q8WSF6_AEDAE	I.PLLADKSMKISR.D	Y	39.08	1357.78	-0.2	340.451	4	47.61	F1:8194	2	100	111	N			61	Q1HR61|Q1HR61_AEDAE	R.AIAELGIYPAVDPLDSTSR.I	Y	64.13	1987.03	3.1	994.523	2	135.1	F5:27316	3	364	382	N			211	A0A1S4FE42|A0A1S4FE42_AEDAE	R.QAVIFAGLPK.S	Y	63.19	1042.62	0.6	522.316	2	104.2	F9:20772	3	87	96	N
	47	Q8WSF6|Q8WSF6_AEDAE	K.QNLRQVTVNDLPVGR.S	Y	39.06	1707.94	1.3	570.321	3	80.69	F3:14950	4	134	148	N			61	Q1HR61|Q1HR61_AEDAE	R.L(+57.02)VLEVAQHLGENTVR.T	Y	56.91	1733.94	1	867.979	2	100.71	F4:19994	3	71	85	Y			211	A0A1S4FE42|A0A1S4FE42_AEDAE	R.SAAAWADKAFDAEITPVTIPGKR.G	Y	49.91	2414.26	1.5	805.762	3	121.44	F7:19373	5	203	225	N
	47	Q8WSF6|Q8WSF6_AEDAE	K.TMVADPQKSK(+43.01)EYFNAAN	Y	38.92	1955.9	2.8	978.962	2	83.12	F1:16742	2	180	196	Y			61	Q1HR61|Q1HR61_AEDAE	R.GSRLVLEVAQHLGENTVR.T	Y	55.66	1977.08	0.8	660.033	3	107.94	F5:21013	4	68	85	N			211	A0A1S4FE42|A0A1S4FE42_AEDAE	R.VVGFADAETDPIDFPIAPALAIPK.L	Y	49.13	2466.3	1.2	823.11	3	170.39	F9:34464	1	294	317	N
	47	Q8WSF6|Q8WSF6_AEDAE	M.P(+57.02)VPDLQKPAPK.F	Y	38.61	1245.71	0.4	623.861	2	37.66	F3:5256	4	2	12	Y			61	Q1HR61|Q1HR61_AEDAE	R.LVLEVAQH(+57.02)LGENTVR.T	Y	54.41	1733.94	1.4	867.98	2	97.76	F6:18929	4	71	85	Y			271	Q17DA3|Q17DA3_AEDAE	R.AAAAGAPSVPAGAAYVDIPVSNIR.G	Y	76.17	2237.18	-3.1	1119.59	2	120.8	F8:19452	5	260	283	N
	47	Q8WSF6|Q8WSF6_AEDAE	R.QVT(-18.01)VNDLPVGR.S	Y	37.08	1178.64	5.7	590.331	2	68.13	F1:13211	1	138	148	Y			61	Q1HR61|Q1HR61_AEDAE	R.IINVIGEPIDERGPIE.T	Y	50.31	1762.95	0.7	882.481	2	116.18	F4:23612	2	120	135	N			271	Q17DA3|Q17DA3_AEDAE	K.DLAGLQAAGAPEAR.A	Y	43.33	1338.69	0.9	670.352	2	69.83	F9:12940	1	246	259	N
	47	Q8WSF6|Q8WSF6_AEDAE	K.TMVADPQ(+.98)KSKEYFNAAN	Y	37.08	1913.88	-0.2	638.968	3	58.5	F1:10874	2	180	196	Y			61	Q1HR61|Q1HR61_AEDAE	R.AIAE(+57.02)LGIYPAVDPLDSTSR.I	Y	49.09	2044.05	-0.1	1023.03	2	134.36	F4:27639	1	364	382	Y			998	Q17PZ2|Q17PZ2_AEDAE	R.AFDLGTDAFFR.S	Y	64.93	1258.6	1	630.307	2	140.73	F7:22814	3	29	39	N
	47	Q8WSF6|Q8WSF6_AEDAE	R.SVDETLRLVQA.F	Y	36.28	1229.66	1.4	615.839	2	94.09	F1:19424	2	149	159	N			61	Q1HR61|Q1HR61_AEDAE	R.A(+57.02)IAELGIYPAVDPLDSTSR.I	Y	46.87	2044.05	1.2	1023.03	2	136.54	F6:27956	2	364	382	Y			998	Q17PZ2|Q17PZ2_AEDAE	R.A(+57.02)FDLGTDAFFR.S	Y	54.68	1315.62	1.9	658.818	2	139.83	F8:22861	1	29	39	Y
	69	Q1HR83|Q1HR83_AEDAE	M.GVQVVTLAAGDEATYPK.A	Y	87.8	1717.89	1.1	859.953	2	92.71	F2:17611	2	2	18	N			61	Q1HR61|Q1HR61_AEDAE	R.V(+57.02)LDTGSPIRIPVGAETLGR.I	Y	44.62	2007.11	1	670.045	3	111.27	F6:22083	5	101	119	Y			998	Q17PZ2|Q17PZ2_AEDAE	A.SVFFFERAFDLGTDAFFR.S	Y	47.68	2171.05	1.1	724.691	3	171.26	F8:28288	1	22	39	N
	69	Q1HR83|Q1HR83_AEDAE	R.AKLVC(+57.02)SPDYAYGSR.G	Y	70.67	1585.76	1.3	793.886	2	50.49	F1:8925	7	73	86	Y			58	A0A1S4F4H1|A0A1S4F4H1_AEDAE	R.LVLEVAQHLGENTVR.T	Y	95.77	1676.92	1.2	839.469	2	97.42	F5:18581	9	71	85	N			997	Q1HRI1|Q1HRI1_AEDAE	R.AFDLGTDAFFR.S	Y	64.93	1258.6	1	630.307	2	140.73	F7:22814	3	29	39	N
	69	Q1HR83|Q1HR83_AEDAE	K.AGQVAVVHYTGTLADGKVFDSSR.T	Y	62.71	2377.2	-1	793.407	3	92.54	F2:17573	4	19	41	N			58	A0A1S4F4H1|A0A1S4F4H1_AEDAE	R.TIAMDGTEGLVR.G	Y	75.54	1261.63	0.5	631.824	2	79.58	F5:14438	4	86	97	N			997	Q1HRI1|Q1HRI1_AEDAE	R.A(+57.02)FDLGTDAFFR.S	Y	54.68	1315.62	1.9	658.818	2	139.83	F8:22861	1	29	39	Y
	69	Q1HR83|Q1HR83_AEDAE	R.A(+57.02)K(+57.02)LVC(+57.02)SPDYAYGSR.G	Y	62.43	1699.8	0.7	850.907	2	56.73	F3:9651	5	73	86	Y			58	A0A1S4F4H1|A0A1S4F4H1_AEDAE	R.VLDTGSPIRIPVGAETLGR.I	Y	71.55	1950.09	1.1	651.038	3	108.73	F4:21895	7	101	119	N			997	Q1HRI1|Q1HRI1_AEDAE	A.SVFFFERAFDLGTDAFFR.S	Y	47.68	2171.05	1.1	724.691	3	171.26	F8:28288	1	22	39	N
	69	Q1HR83|Q1HR83_AEDAE	L.TFDVELLRVE	Y	58.18	1219.64	0.8	610.83	2	129.49	F1:28067	1	99	108	N			58	A0A1S4F4H1|A0A1S4F4H1_AEDAE	R.AIAELGIYPAVDPLDSTSR.I	Y	64.13	1987.03	3.1	994.523	2	135.1	F5:27316	3	364	382	N			205	Q1HR82|Q1HR82_AEDAE	R.GIYAYGFEKPSAIQQR.A	Y	71.61	1826.93	0.4	609.985	3	90.87	F8:14313	7	45	60	N
	69	Q1HR83|Q1HR83_AEDAE	Y.TGTLADGKVFDSSR.T	Y	56.86	1452.72	1.7	727.369	2	50.41	F1:8902	7	28	41	N			58	A0A1S4F4H1|A0A1S4F4H1_AEDAE	R.L(+57.02)VLEVAQHLGENTVR.T	Y	56.91	1733.94	1	867.979	2	100.71	F4:19994	3	71	85	Y			205	Q1HR82|Q1HR82_AEDAE	R.VLITTDLLAR.G	Y	58.14	1113.68	1	557.846	2	114.13	F7:18035	3	323	332	N
	69	Q1HR83|Q1HR83_AEDAE	K.LVC(+57.02)SPDYAYGSR.G	Y	54.54	1386.62	0.5	694.319	2	58.69	F3:10115	2	75	86	Y			58	A0A1S4F4H1|A0A1S4F4H1_AEDAE	R.GSRLVLEVAQHLGENTVR.T	Y	55.66	1977.08	0.8	660.033	3	107.94	F5:21013	4	68	85	N			353	Q16JE7|Q16JE7_AEDAE	R.GIYAYGFEKPSAIQQR.A	Y	71.61	1826.93	0.4	609.985	3	90.87	F8:14313	7	45	60	N
	69	Q1HR83|Q1HR83_AEDAE	R.AK(+57.02)LVC(+57.02)SPDYAYGSR.G	Y	53.01	1642.78	0.1	822.396	2	50.88	F1:9024	2	73	86	Y			58	A0A1S4F4H1|A0A1S4F4H1_AEDAE	R.LVLEVAQH(+57.02)LGENTVR.T	Y	54.41	1733.94	1.4	867.98	2	97.76	F6:18929	4	71	85	Y			353	Q16JE7|Q16JE7_AEDAE	R.VLITTDLLAR.G	Y	58.14	1113.68	1	557.846	2	114.13	F7:18035	3	323	332	N
	69	Q1HR83|Q1HR83_AEDAE	R.A(+57.02)KLVC(+57.02)SPDYAYGSR.G	Y	52.81	1642.78	-0.2	822.396	2	54.78	F3:9209	6	73	86	Y			58	A0A1S4F4H1|A0A1S4F4H1_AEDAE	R.IINVIGEPIDERGPIE.T	Y	50.31	1762.95	0.7	882.481	2	116.18	F4:23612	2	120	135	N			404	Q1HR36|1433Z_AEDAE	M.S(+42.01)TVDKEELVQK.A	Y	53.09	1316.68	0.4	659.349	2	44.29	F9:6878	1	2	12	Y
	69	Q1HR83|Q1HR83_AEDAE	G.TLADGKVFDSSR.T	Y	52.07	1294.65	0.4	648.333	2	52.03	F1:9311	4	30	41	N			58	A0A1S4F4H1|A0A1S4F4H1_AEDAE	R.AIAE(+57.02)LGIYPAVDPLDSTSR.I	Y	49.09	2044.05	-0.1	1023.03	2	134.36	F4:27639	1	364	382	Y			404	Q1HR36|1433Z_AEDAE	R.VISSIEQKTESSAR.K	Y	41.66	1533.8	0.1	767.907	2	38.51	F8:4484	6	64	77	N
	69	Q1HR83|Q1HR83_AEDAE	R.AK(+26.02)LVC(+57.02)SPDYAYGSR.G	Y	50.65	1611.77	0.7	806.894	2	62.68	F3:10998	2	73	86	Y			58	A0A1S4F4H1|A0A1S4F4H1_AEDAE	R.A(+57.02)IAELGIYPAVDPLDSTSR.I	Y	46.87	2044.05	1.2	1023.03	2	136.54	F6:27956	2	364	382	Y			404	Q1HR36|1433Z_AEDAE	K.SVTETGVELSNEER.N	Y	40.27	1548.73	-0.4	775.37	2	54.53	F9:9382	1	31	44	N
	69	Q1HR83|Q1HR83_AEDAE	R.A(+43.01)KLVC(+57.02)SPDYAYGSR.G	Y	50.56	1628.76	-0.3	815.388	2	74.3	F2:13302	2	73	86	Y			58	A0A1S4F4H1|A0A1S4F4H1_AEDAE	R.V(+57.02)LDTGSPIRIPVGAETLGR.I	Y	44.62	2007.11	1	670.045	3	111.27	F6:22083	5	101	119	Y			344	Q1DH07|Q1DH07_AEDAE	R.LSSFVGAIAIGDLVK.S	Y	71.45	1488.86	1	745.436	2	155.69	F9:31671	2	39	53	N
	69	Q1HR83|Q1HR83_AEDAE	R.GHPGVIPPNATLTFDVELLRVE	Y	49.1	2373.27	1.4	1187.64	2	155.51	F2:31075	12	87	108	N			172	Q16JE9|Q16JE9_AEDAE	M.S(+42.01)WQDYVDNQLLASQC(+57.02)VSK.A	Y	72.81	2182	1.4	1092.01	2	154.85	F5:31662	14	2	19	Y			344	Q1DH07|Q1DH07_AEDAE	R.SAGQVEVTNDGATILK.A	Y	45.29	1601.83	1.1	801.921	2	72.31	F9:13474	4	71	86	N
	69	Q1HR83|Q1HR83_AEDAE	K.LVC(+57.02)SPDYAYGSRGHPGVIPPNATLTFDVELLRVE	Y	46.23	3741.88	0.1	1248.3	3	153.03	F2:30569	11	75	108	Y			172	Q16JE9|Q16JE9_AEDAE	K.AAIAGHDGGIWAK.S	Y	69.94	1265.65	0.8	633.834	2	50.87	F6:8093	3	20	32	N			342	A0A1S4FHA0|A0A1S4FHA0_AEDAE	R.LSSFVGAIAIGDLVK.S	Y	71.45	1488.86	1	745.436	2	155.69	F9:31671	2	24	38	N
	69	Q1HR83|Q1HR83_AEDAE	G.TLADGKVFDSSRTR.G	Y	44.2	1551.8	-0.3	518.274	3	43.26	F1:7109	2	30	43	N			172	Q16JE9|Q16JE9_AEDAE	R.YIYLSGTDR.V	Y	68.69	1086.53	0.7	544.275	2	59.69	F4:10679	3	68	76	N			342	A0A1S4FHA0|A0A1S4FHA0_AEDAE	R.SAGQVEVTNDGATILK.A	Y	45.29	1601.83	1.1	801.921	2	72.31	F9:13474	4	56	71	N
	69	Q1HR83|Q1HR83_AEDAE	K.AGQVAVVHYTGTLADGKVFDSSRTR.G	Y	43.5	2634.35	0.8	879.125	3	83.14	F1:16747	10	19	43	N			172	Q16JE9|Q16JE9_AEDAE	T.ELLTSGGVTLAGQR.Y	Y	67.01	1400.76	0.8	701.389	2	83.52	F5:15332	3	54	67	N			242	Q174C6|Q174C6_AEDAE	R.AAQALAVNIGAAK.G	Y	58.01	1196.69	0.7	599.351	2	63.63	F9:11534	1	16	28	N
	69	Q1HR83|Q1HR83_AEDAE	K.L(+57.02)VC(+57.02)SPDYAYGSR.G	Y	43.24	1443.65	0.2	722.83	2	59.44	F2:9887	3	75	86	Y			172	Q16JE9|Q16JE9_AEDAE	L.LTSGGVTLAGQR.Y	Y	65.77	1158.64	0.7	580.326	2	44.21	F6:6500	4	56	67	N			242	Q174C6|Q174C6_AEDAE	M.A(+42.01)SISLLNPKAEFAR.A	Y	46.5	1557.85	0.6	779.933	2	126.72	F8:20527	2	2	15	Y
	69	Q1HR83|Q1HR83_AEDAE	F.DVELLRVE	Y	42.65	971.529	0	486.772	2	94.39	F1:19498	1	101	108	N			172	Q16JE9|Q16JE9_AEDAE	K.IVQGFDKTELLTSGGVTLAGQR.Y	Y	64.84	2289.23	0.3	1145.62	2	109.9	F5:21484	9	46	67	N			242	Q174C6|Q174C6_AEDAE	R.ILAEGYDQAR.Q	Y	44.45	1134.57	2.6	568.292	2	45.64	F9:7208	1	118	127	N
	69	Q1HR83|Q1HR83_AEDAE	Y.TGTLADGKVFDSSRTR.G	Y	42.3	1709.87	0.1	570.964	3	43.7	F1:7218	2	28	43	N			172	Q16JE9|Q16JE9_AEDAE	M.S(+42.01)WQDYVDNQLLASQC(+57.02)VSK(+57.02).A	Y	59.99	2239.02	0.9	1120.52	2	152.75	F4:31522	9	2	19	Y			242	Q174C6|Q174C6_AEDAE	M.A(+42.01)SISLLNPK(+57.02)AEFAR.A	Y	43.6	1614.87	0.2	808.444	2	124.71	F9:25365	3	2	15	Y
	69	Q1HR83|Q1HR83_AEDAE	R.GKPFRFTVG.R	Y	40.12	1007.56	0.8	504.785	2	67.69	F3:12105	2	44	52	N			172	Q16JE9|Q16JE9_AEDAE	M.S(+42.01)WQDYVDNQLLASQC(+57.02)VSKAAIAGHDGGIWAK.S	Y	56.71	3429.64	1	1144.22	3	164.17	F6:33973	3	2	32	Y			877	A0A1S4FEC3|A0A1S4FEC3_AEDAE	R.LGYGSHDSSAVYVR.A	Y	68.27	1509.72	-0.4	755.868	2	53.08	F7:7275	4	536	549	N
	69	Q1HR83|Q1HR83_AEDAE	R.GHPGVIPPN(+.98)ATLTFDVELLRVE	Y	38.99	2374.25	1.6	792.426	3	158.69	F3:32256	1	87	108	Y			172	Q16JE9|Q16JE9_AEDAE	M.S(+42.01)WQDYVDNQ(+.98)LLASQC(+57.02)VSK.A	Y	55.82	2182.98	-0.9	1092.5	2	143.28	F6:29493	4	2	19	Y			877	A0A1S4FEC3|A0A1S4FEC3_AEDAE	K.RLGYGSHDSSAVYVR.A	Y	53.43	1665.82	0.7	556.282	3	41.93	F9:6304	6	535	549	N
	69	Q1HR83|Q1HR83_AEDAE	R.AK(+43.01)LVC(+57.02)SPDYAYGSR.G	Y	38.91	1628.76	1.8	815.389	2	77.03	F2:13931	6	73	86	Y			172	Q16JE9|Q16JE9_AEDAE	R.YIYLSGTDRVIR.A	Y	52.94	1454.79	1.2	728.402	2	80.12	F4:15285	7	68	79	N			880	Q175F8|GLYR1_AEDAE	R.LGYGSHDSSAVYVR.A	Y	68.27	1509.72	-0.4	755.868	2	53.08	F7:7275	4	543	556	N
	69	Q1HR83|Q1HR83_AEDAE	M.GVQVVTLAAGDEATYPK(+57.02).A	Y	37.15	1774.91	1.1	888.463	2	93.16	F3:17777	2	2	18	Y			172	Q16JE9|Q16JE9_AEDAE	K.AAIAGHD(+57.02)GGIWAK.S	Y	51.29	1322.67	0.8	662.344	2	48.24	F4:7953	3	20	32	Y			880	Q175F8|GLYR1_AEDAE	K.RLGYGSHDSSAVYVR.A	Y	53.43	1665.82	0.7	556.282	3	41.93	F9:6304	6	542	556	N
	69	Q1HR83|Q1HR83_AEDAE	R.GWDEGVAQMSVGQR.A	Y	36.42	1518.69	-0.7	760.351	2	90.18	F1:18466	2	59	72	N			172	Q16JE9|Q16JE9_AEDAE	K.SDGFEVSKEELAK.I	Y	50.92	1437.7	1.9	719.858	2	55.33	F5:9237	7	33	45	N			901	A0A1S4FQR0|A0A1S4FQR0_AEDAE	R.LGYGSHDSSAVYVR.A	Y	68.27	1509.72	-0.4	755.868	2	53.08	F7:7275	4	428	441	N
	69	Q1HR83|Q1HR83_AEDAE	R.FTVGRGEVIRGWDEGVAQMSVGQR.A	Y	36.13	2633.31	0.2	878.779	3	118.36	F3:23635	8	49	72	N			172	Q16JE9|Q16JE9_AEDAE	A.ASIVEKLGDYLITC(+57.02)GY	Y	46.07	1800.9	1	901.457	2	168.57	F4:34789	1	111	126	Y			901	A0A1S4FQR0|A0A1S4FQR0_AEDAE	K.RLGYGSHDSSAVYVR.A	Y	53.43	1665.82	0.7	556.282	3	41.93	F9:6304	6	427	441	N
	78	Q17AK0|Q17AK0_AEDAE	R.SLNVSDADVAR.G	Y	74.78	1145.57	0.1	573.791	2	52.82	F2:8312	4	350	360	N			172	Q16JE9|Q16JE9_AEDAE	M.S(+42.01)WQDYVDNQLLASQC(+57.02)VSKAAIAGH(+57.02)DGGIWAK.S	Y	44.76	3486.66	1.5	1163.23	3	161.57	F5:33093	1	2	32	Y			609	Q174F7|Q174F7_AEDAE	M.T(+42.01)SPGEVYIVSAAR.T	Y	59.96	1390.71	1.5	696.363	2	109.35	F8:17419	2	2	14	Y
	78	Q17AK0|Q17AK0_AEDAE	R.NAAGLSTKTATTFGITR.N	Y	69.37	1708.91	0.3	855.463	2	74.89	F2:13441	9	82	98	N			172	Q16JE9|Q16JE9_AEDAE	M.S(+42.01)WQD(+21.98)YVDNQLLASQC(+57.02)VSK.A	Y	39.87	2203.98	0.5	1103	2	153.63	F4:31726	7	2	19	Y			609	Q174F7|Q174F7_AEDAE	K.TVALGYQAIR.S	Y	59.18	1090.61	-0.1	546.314	2	72.03	F9:13414	2	97	106	N
	78	Q17AK0|Q17AK0_AEDAE	R.SLNVSDADVARGK.A	Y	69.01	1330.68	0.3	666.35	2	43.84	F3:6663	3	350	362	N			152	Q16N54|Q16N54_AEDAE	R.YSPTTNPLDIVKDIDKLL	Y	89.65	2044.11	1.9	1023.06	2	171.41	F6:35520	5	154	171	N			609	Q174F7|Q174F7_AEDAE	K.TVALGYQ(+.98)AIR.S	Y	41.94	1091.6	-0.6	546.806	2	72.55	F9:13526	1	97	106	Y
	78	Q17AK0|Q17AK0_AEDAE	K.LASGKLAVGAVGNLSSVPYLC(+57.02)SLN	Y	67.28	2389.27	0	1195.64	2	144.64	F1:31677	4	418	441	Y			152	Q16N54|Q16N54_AEDAE	R.YSPTTNPLDIVK(+57.02)DIDKLL	Y	81.25	2101.13	0.6	1051.57	2	171.39	F4:35402	2	154	171	Y			609	Q174F7|Q174F7_AEDAE	R.IVAFSQTGIC(+57.02)PK.T	Y	39.53	1319.69	0.5	660.853	2	83.16	F7:12839	2	277	288	Y
	78	Q17AK0|Q17AK0_AEDAE	R.AGSRHESADNLGASHVLR.N	Y	66.73	1875.93	0.3	626.317	3	32.06	F3:4010	2	64	81	N			152	Q16N54|Q16N54_AEDAE	K.FLVDKN(+.98)GVPVAR.Y	Y	77.44	1314.73	0.7	658.372	2	63.48	F4:11570	8	142	153	Y			343	Q1HR58|Q1HR58_AEDAE	K.ARLTEGC(+57.02)SFR.K	Y	62.8	1195.58	0.5	598.796	2	36.42	F9:4961	6	71	80	Y
	78	Q17AK0|Q17AK0_AEDAE	R.KLASGKLAVGAVGNLSSVPYLC(+57.02)SLN	Y	65.97	2517.36	0	1259.69	2	133.15	F1:28956	6	417	441	Y			152	Q16N54|Q16N54_AEDAE	R.YSPTTNPLDIVKDID(+57.02)KLL	Y	62.79	2101.13	1.4	1051.57	2	171.41	F6:35521	2	154	171	Y			343	Q1HR58|Q1HR58_AEDAE	R.LTEGC(+57.02)SFR.K	Y	61.43	968.438	0.7	485.227	2	36.15	F9:4894	3	73	80	Y
	78	Q17AK0|Q17AK0_AEDAE	R.NAAGLSTK(+57.02)TATTFGITR.N	Y	60.61	1765.93	0.3	883.974	2	72.03	F1:14105	3	82	98	Y			152	Q16N54|Q16N54_AEDAE	K.FLVDKNGVPVAR.Y	Y	61.71	1313.75	1	657.881	2	59.7	F4:10682	4	142	153	N			99	A0A0P6IVC2|A0A0P6IVC2_AEDAE	K.GFAQTVGIAVDPR.R	Y	57.38	1329.7	0.8	665.86	2	97.51	F9:19256	2	88	100	N
	78	Q17AK0|Q17AK0_AEDAE	K.TATTFGITR.N	Y	57.07	966.513	1	484.264	2	54.8	F2:8788	3	90	98	N			152	Q16N54|Q16N54_AEDAE	R.Y(+57.02)SPTTNPLDIVKDIDK(+57.02)LL	Y	61.26	2158.15	1.4	1080.08	2	171.41	F4:35408	2	154	171	Y			99	A0A0P6IVC2|A0A0P6IVC2_AEDAE	K.FSAFLAVR.Q	Y	50.67	909.507	0.1	455.761	2	100.88	F9:20045	4	176	183	N
	78	Q17AK0|Q17AK0_AEDAE	R.GSAEVQC(+57.02)SNLPNKMTVASAESGAAVAR.V	Y	56.96	2704.29	0.6	902.438	3	80.08	F2:14650	2	31	57	Y			152	Q16N54|Q16N54_AEDAE	R.VNVN(+.98)GDDAAPLYK.Y	Y	55.23	1375.66	0.8	688.839	2	63.02	F6:10932	8	109	121	Y			284	Q16EQ3|Q16EQ3_AEDAE	K.VLGQDNAVVQFK.I	Y	56.89	1316.71	1	659.362	2	81.63	F9:15471	3	20	31	N
	78	Q17AK0|Q17AK0_AEDAE	R.KLASGK(+57.02)LAVGAVGNLSSVPYLC(+57.02)SLN	Y	45.62	2574.38	0.6	859.136	3	132.87	F1:28887	1	417	441	Y			152	Q16N54|Q16N54_AEDAE	R.DAKADVGDVFAR.V	Y	55.04	1262.63	0.7	632.32	2	69.38	F4:12896	4	97	108	N			284	Q16EQ3|Q16EQ3_AEDAE	R.AGLSMQVVR.F	Y	49.89	959.522	-0.5	480.768	2	61.33	F9:10986	2	49	57	N
	78	Q17AK0|Q17AK0_AEDAE	K.LAVGAVGNLSSVPYLC(+57.02)SLN	Y	43.18	1933	-0.3	967.506	2	154.72	F1:33931	3	423	441	Y			152	Q16N54|Q16N54_AEDAE	M.A(+42.01)TESTSDYKSASSVYDFTVK.D	Y	53.23	2227.02	2.6	1114.52	2	105.29	F4:21065	6	2	21	Y			284	Q16EQ3|Q16EQ3_AEDAE	R.FRFDGQPINENDTPTTLEMEEGDTIEVYQQQTGG.K	Y	42.26	3858.72	1.4	1287.25	3	142.13	F8:23244	4	58	91	N
	78	Q17AK0|Q17AK0_AEDAE	K.KADILAAIESVSS(sub T)SDVQAAAR.K	Y	42.07	2101.1	0.4	1051.56	2	142.83	F3:29075	4	396	416	N			152	Q16N54|Q16N54_AEDAE	R.Y(+57.02)SPTTNPLDIVK(+57.02)DIDKLL	Y	53.17	2158.15	-0.1	1080.08	2	171.48	F4:35423	1	154	171	Y			149	Q9U761|RS6_AEDAE	R.LITPVVLQR.K	Y	53.22	1037.66	0.3	519.837	2	91.47	F7:14197	3	180	188	N
	78	Q17AK0|Q17AK0_AEDAE	R.N(+57.02)AAGLSTKTATTFGITR.N	Y	38.93	1765.93	-0.2	883.973	2	72.14	F1:14130	2	82	98	Y			152	Q16N54|Q16N54_AEDAE	K.VLLVVNIASK.C	Y	50.49	1054.67	-0.1	528.345	2	103.19	F6:20158	4	37	46	N			149	Q9U761|RS6_AEDAE	R.GC(+57.02)IVDQNLSALALIVVK.K	Y	49.73	1812.02	1.3	907.017	2	168.06	F9:34003	2	99	115	Y
	78	Q17AK0|Q17AK0_AEDAE	R.VSIVYR.A	Y	38.48	735.428	-0.7	368.721	2	45.48	F2:6581	2	58	63	N			152	Q16N54|Q16N54_AEDAE	S.PTTNPLDIVKDIDKLL	Y	46.93	1794.01	2.1	599.013	3	171.35	F5:35148	3	156	171	N			146	Q5D0W4|Q5D0W4_AEDAE	R.LITPVVLQR.K	Y	53.22	1037.66	0.3	519.837	2	91.47	F7:14197	3	180	188	N
	78	Q17AK0|Q17AK0_AEDAE	K.ADILAAIESVSS(sub T)SDVQAAAR.K	Y	36.44	1973.01	0.8	987.511	2	159.44	F3:32395	2	397	416	N			152	Q16N54|Q16N54_AEDAE	R.VNVN(+.98)GDDAAPLYKYLK.H	Y	44.07	1779.9	0.3	890.96	2	110.86	F5:21711	2	109	124	Y			146	Q5D0W4|Q5D0W4_AEDAE	R.GC(+57.02)IVDQNLSALALIVVK.K	Y	49.73	1812.02	1.3	907.017	2	168.06	F9:34003	2	99	115	Y
	78	Q17AK0|Q17AK0_AEDAE	K.FLEAAATGQVFKPWELADLTTR.I	Y	36.32	2463.28	0.8	822.101	3	155.35	F2:31046	5	133	154	N			152	Q16N54|Q16N54_AEDAE	K.HKQGGSLGNFI.K	Y	43.27	1156.6	1.5	579.308	2	64.27	F6:11221	1	125	135	N			147	Q0C740|Q0C740_AEDAE	R.LITPVVLQR.K	Y	53.22	1037.66	0.3	519.837	2	91.47	F7:14197	3	180	188	N
	78	Q17AK0|Q17AK0_AEDAE	R.AGSRHE(+57.02)SADNLGASHVLR.N	Y	35.95	1932.95	-0.8	484.245	4	31.68	F3:3927	1	64	81	Y			152	Q16N54|Q16N54_AEDAE	R.VNVNGDDAAPLYK.Y	Y	42.81	1374.68	-0.1	688.346	2	58.26	F6:9804	2	109	121	N			147	Q0C740|Q0C740_AEDAE	R.GC(+57.02)IVDQNLSALALIVVK.K	Y	49.73	1812.02	1.3	907.017	2	168.06	F9:34003	2	99	115	Y
	62	Q0C7B7|Q0C7B7_AEDAE	K.LLGLSSPSGVLLC(+57.02)GPPGC(+57.02)GK.T	Y	86.8	1968.02	0.7	985.016	2	131.08	F3:26540	5	684	703	Y			152	Q16N54|Q16N54_AEDAE	R.GKVLLVVNIASK.C	Y	40.25	1239.79	0.3	620.903	2	85.68	F6:16047	3	35	46	N			148	A0A1S4EUR3|A0A1S4EUR3_AEDAE	R.LITPVVLQR.K	Y	53.22	1037.66	0.3	519.837	2	91.47	F7:14197	3	180	188	N
	62	Q0C7B7|Q0C7B7_AEDAE	R.LTEGYTGADLAGLVR.Q	Y	72.71	1534.8	7.1	768.412	2	114.3	F2:22395	4	858	872	N			126	Q16HU0|Q16HU0_AEDAE	K.TFFVDSSTIDPNVAK.A	Y	99.01	1639.81	0.4	820.912	2	107.51	F5:20911	5	116	130	N			148	A0A1S4EUR3|A0A1S4EUR3_AEDAE	R.GC(+57.02)IVDQNLSALALIVVK.K	Y	49.73	1812.02	1.3	907.017	2	168.06	F9:34003	2	99	115	Y
	62	Q0C7B7|Q0C7B7_AEDAE	R.ALTKNRTQPPLADDVDLSVVAR.L	Y	65.06	2378.29	-0.1	793.771	3	91.87	F2:17411	8	836	857	N			126	Q16HU0|Q16HU0_AEDAE	K.VFSDIINASTGR.S	Y	80.64	1278.66	-0.5	640.335	2	91.74	F5:17239	4	228	239	N			157	Q17E60|Q17E60_AEDAE	R.SIGDTPAGPSAPYVNR.G	Y	55.95	1600.78	2	801.401	2	67.14	F7:9982	4	230	245	N
	62	Q0C7B7|Q0C7B7_AEDAE	K.NRTQPPLADDVDLSVVAR.L	Y	61.3	1965.03	-0.2	656.016	3	98.78	F2:19043	5	840	857	N			126	Q16HU0|Q16HU0_AEDAE	K.GAVTYDNVSELAK.A	Y	69	1365.68	1.1	683.847	2	77.91	F5:14093	4	73	85	N			157	Q17E60|Q17E60_AEDAE	R.SGGLAMSSFKDPFVRR.S	Y	46.71	1753.89	0.6	585.639	3	101.45	F9:20159	1	214	229	N
	62	Q0C7B7|Q0C7B7_AEDAE	R.LKLLGLSSPSGVLLC(+57.02)GPPGC(+57.02)GK.T	Y	54.48	2209.2	0.1	737.406	3	132.05	F3:26772	3	682	703	Y			126	Q16HU0|Q16HU0_AEDAE	R.SWASEINNPVPGVLPNAPAGK.G	Y	64.86	2117.09	0.6	1059.55	2	123.39	F6:24978	2	240	260	N			936	Q5MM88|Q5MM88_AEDAE	R.K(+57.02)GPQVVSALGR.W	Y	65.11	1167.67	0	584.843	2	41.03	F9:6082	2	7	17	Y
	62	Q0C7B7|Q0C7B7_AEDAE	R.VGRFDQEISLGIPDREAR.A	Y	52.54	2057.07	0.4	686.696	3	94.57	F2:18055	4	392	409	N			126	Q16HU0|Q16HU0_AEDAE	R.LGLDPKVFSDIINASTGR.S	Y	61.31	1902.02	0.6	952.018	2	156.34	F4:32255	7	222	239	N			936	Q5MM88|Q5MM88_AEDAE	M.S(+42.01)YVARKGPQVVSALGR.W	Y	60.41	1728.96	0.5	577.329	3	83.53	F8:13152	2	2	17	Y
	62	Q0C7B7|Q0C7B7_AEDAE	K.AVANEAGINFISVKGPELLNMYVGESER.A	Y	46.54	3006.51	1.7	1003.18	3	162.6	F3:32976	2	709	736	N			126	Q16HU0|Q16HU0_AEDAE	K.DLGIASAVATTSNTPIPLGALTHQIYR.T	Y	51.9	2779.49	0.4	927.503	3	152.22	F6:31438	5	274	300	N			936	Q5MM88|Q5MM88_AEDAE	R.K(+57.02)(+57.02)GPQVVSALGR.W	Y	58.86	1224.69	0.6	613.355	2	42.99	F9:6563	2	7	17	Y
	62	Q0C7B7|Q0C7B7_AEDAE	K.ILYVGLPAEEDRVDILR.A	Y	44.32	1970.08	0.8	657.702	3	130.74	F3:26458	4	819	835	N			126	Q16HU0|Q16HU0_AEDAE	R.SWASEINNPVPGVLPNAPAGKGYAGGFATGLITK.D	Y	47.41	3353.74	1	1118.92	3	142.91	F4:29433	5	240	273	N			936	Q5MM88|Q5MM88_AEDAE	R.KGPQVVSALGR.W	Y	53.91	1110.65	-0.2	556.333	2	40.81	F9:6028	3	7	17	N
	62	Q0C7B7|Q0C7B7_AEDAE	R.TQPPLADDVDLSVVAR.L	Y	40.63	1694.88	0.8	848.45	2	111.34	F1:23645	3	842	857	N			126	Q16HU0|Q16HU0_AEDAE	K.GAVTYDNVSELAK(+57.02).A	Y	43.74	1422.7	0	712.357	2	78.24	F6:14342	3	73	85	Y			332	Q16HW7|GNPI_AEDAE	K.TLAQDTLEANAR.F	Y	70.45	1301.66	1.9	651.837	2	54.99	F9:9496	2	161	172	N
	62	Q0C7B7|Q0C7B7_AEDAE	R.AQILKIIC(+57.02)K.N	Y	37.93	1085.66	0	543.839	2	68.42	F3:12272	2	410	418	Y			117	Q173V2|Q173V2_AEDAE	R.SNRAGLQFPVGR.I	Y	73.14	1300.7	0.3	651.357	2	61.64	F6:10605	16	18	29	N			332	Q16HW7|GNPI_AEDAE	R.VKTLAQDTLEANAR.F	Y	62.19	1528.82	1.2	765.419	2	51.97	F9:8771	3	159	172	N
	59	Q17ER9|Q17ER9_AEDAE	K.HAVSEGTKAVTKYTSSK(+57.02)	Y	81.19	1849.95	0.2	617.659	3	27.99	F2:3048	9	317	333	Y			117	Q173V2|Q173V2_AEDAE	R.HLQLAIRNDEELNKLLSGVTIAQGGVLPNIQAVLLPK.K	N	72.55	3974.27	1.3	1325.77	3	170.12	F5:34847	9	82	118	N			1234	Q1HR74|Q1HR74_AEDAE	K.VWLDPNEINEIGNTNSR.Q	Y	68.7	1969.95	0.8	985.983	2	121.94	F8:19673	6	22	38	N
	59	Q17ER9|Q17ER9_AEDAE	K.AMSIMNSFVNDIFER.I	Y	74.31	1772.82	0.5	887.419	2	170.73	F2:34070	1	266	280	N			117	Q173V2|Q173V2_AEDAE	R.AGLQFPVGR.I	N	66.14	943.524	0.2	472.769	2	85.05	F5:15679	6	21	29	N			1234	Q1HR74|Q1HR74_AEDAE	K.KVWLDPNEINEIGNTNSR.Q	Y	40.09	2098.04	0.2	700.356	3	106.1	F9:21217	2	21	38	N
	59	Q17ER9|Q17ER9_AEDAE	K.H(+57.02)AVSEGTKAVTKYTSSK	Y	73.11	1849.95	-0.2	617.658	3	26.72	F3:2949	13	317	333	Y			117	Q173V2|Q173V2_AEDAE	R.A(+57.02)GLQFPVGR.I	N	58.99	1000.55	0.3	501.28	2	85.13	F5:15698	3	21	29	Y			3730	A0A0P0BWK0|A0A0P0BWK0_9VIRU	R.VVAIVLGGANEGAR.T	Y	52.25	1324.75	0.4	663.381	2	76.3	F9:14326	3	221	234	N
	59	Q17ER9|Q17ER9_AEDAE	K.H(+57.02)AVSEGTKAVTKYTSSK(+57.02)	Y	72.38	1906.97	0.2	636.666	3	32.28	F1:4476	7	317	333	Y			117	Q173V2|Q173V2_AEDAE	R.KGNYAERVGAGAPVYLAAVMEYLAAEVLELAGNAAR.D	N	58.08	3706.91	1.3	1236.65	3	173.83	F6:36094	7	36	71	N			3730	A0A0P0BWK0|A0A0P0BWK0_9VIRU	R.Q(-17.03)MQQLIAAVSTLALR.Q	Y	42.4	1624.9	0.2	813.456	2	174.19	F9:35345	1	39	53	Y
	59	Q17ER9|Q17ER9_AEDAE	R.STITSREIQTAVR.L	Y	71.1	1460.79	0.3	487.939	3	52.89	F2:8329	6	295	307	N			117	Q173V2|Q173V2_AEDAE	K.SRSNRAGLQFPVGR.I	Y	56.85	1543.83	0.8	515.619	3	48.39	F4:7991	8	16	29	N			30461	A0A0N7HUX1|A0A0N7HUX1_9VIRU	R.VVAIVLGGANEGAR.T	Y	52.25	1324.75	0.4	663.381	2	76.3	F9:14326	3	221	234	N
	59	Q17ER9|Q17ER9_AEDAE	K.HAVSEGTKAVT(+114.04)KYTSSK	Y	67.26	1906.97	0	636.666	3	29.47	F2:3305	2	317	333	Y			117	Q173V2|Q173V2_AEDAE	R.A(+43.01)GLQFPVGR.I	N	55.81	986.53	0.7	494.272	2	104.67	F5:20234	3	21	29	Y			30461	A0A0N7HUX1|A0A0N7HUX1_9VIRU	R.Q(-17.03)MQQLIAAVSTLALR.Q	Y	42.4	1624.9	0.2	813.456	2	174.19	F9:35345	1	39	53	Y
	59	Q17ER9|Q17ER9_AEDAE	K.HAVSEGTKAVTKYTSSK	Y	67.25	1792.93	0.3	449.24	4	29.28	F3:3433	12	317	333	N			117	Q173V2|Q173V2_AEDAE	R.SN(+.98)RAGLQFPVGR.I	Y	54.99	1301.68	-0.7	651.849	2	64.84	F4:11886	11	18	29	Y			30472	A0A0P0C894|A0A0P0C894_9VIRU	R.VVAIVLGGANEGAR.T	Y	52.25	1324.75	0.4	663.381	2	76.3	F9:14326	3	221	234	N
	59	Q17ER9|Q17ER9_AEDAE	K.H(+57.02)(+57.02)AVSEGTKAVTKYTSSK	Y	66.66	1906.97	0.1	636.666	3	38.44	F3:5426	3	317	333	Y			117	Q173V2|Q173V2_AEDAE	R.S(-17.03)NRAGLQFPVGR.I	Y	54.75	1283.67	0.7	642.845	2	84.16	F6:15695	1	18	29	Y			30472	A0A0P0C894|A0A0P0C894_9VIRU	R.Q(-17.03)MQQLIAAVSTLALR.Q	Y	42.4	1624.9	0.2	813.456	2	174.19	F9:35345	1	39	53	Y
	59	Q17ER9|Q17ER9_AEDAE	K.H(+57.02)AVSE(+57.02)GTK(+57.02)AVTKYTSSK	Y	66.43	1964	0.5	655.673	3	35.25	F2:4359	3	317	333	Y			117	Q173V2|Q173V2_AEDAE	R.AGLQFPVGRIHR.L	N	49.61	1349.77	0.9	675.892	2	74.26	F6:13464	16	21	32	N			30471	A0A0P0C1J9|A0A0P0C1J9_9VIRU	R.VVAIVLGGANEGAR.T	Y	52.25	1324.75	0.4	663.381	2	76.3	F9:14326	3	221	234	N
	59	Q17ER9|Q17ER9_AEDAE	K.HAVSEGTK(+114.04)AVTKYTSSK	Y	65.75	1906.97	0	636.666	3	29.74	F3:3516	3	317	333	Y			117	Q173V2|Q173V2_AEDAE	R.S(+43.01)NRAGLQFPVGR.I	Y	49.14	1343.71	1.1	672.861	2	84	F5:15439	4	18	29	Y			30471	A0A0P0C1J9|A0A0P0C1J9_9VIRU	R.Q(-17.03)MQQLIAAVSTLALR.Q	Y	42.4	1624.9	0.2	813.456	2	174.19	F9:35345	1	39	53	Y
	59	Q17ER9|Q17ER9_AEDAE	K.H(+43.01)AVSEGTKAVTKYTSSK	Y	63.96	1835.94	0.9	612.987	3	52.9	F2:8330	5	317	333	Y			117	Q173V2|Q173V2_AEDAE	R.V(+43.01)GAGAPVYLAAVMEYLAAEVLELAGNAAR.D	N	47.53	2931.52	0.3	1466.77	2	173.36	F6:35996	1	43	71	Y			30470	A0A2I4SI44|A0A2I4SI44_9VIRU	R.VVAIVLGGANEGAR.T	Y	52.25	1324.75	0.4	663.381	2	76.3	F9:14326	3	221	234	N
	59	Q17ER9|Q17ER9_AEDAE	K.HAVSEGTKAVTKYTSS.K	Y	63.63	1664.84	-0.1	555.953	3	30.58	F1:4078	2	317	332	N			117	Q173V2|Q173V2_AEDAE	R.S(+14.02)NRAGLQFPVGR.I	Y	46.47	1314.72	0.1	658.365	2	63.18	F5:10900	2	18	29	Y			30470	A0A2I4SI44|A0A2I4SI44_9VIRU	R.Q(-17.03)MQQLIAAVSTLALR.Q	Y	42.4	1624.9	0.2	813.456	2	174.19	F9:35345	1	39	53	Y
	59	Q17ER9|Q17ER9_AEDAE	K.HAVSEGTKAVTK(+57.02)YTSSK(+57.02)	Y	61.79	1906.97	-0.6	636.665	3	28.2	F3:3224	5	317	333	Y			117	Q173V2|Q173V2_AEDAE	R.VGAGAPVYLAAVMEYR(sub L)AAEVLELAGNAAR.D	Y	44.94	2931.53	-3	978.18	3	173.02	F4:35797	1	43	71	N			30469	Q1L7V9|Q1L7V9_9VIRU	R.VVAIVLGGANEGAR.T	Y	52.25	1324.75	0.4	663.381	2	76.3	F9:14326	3	221	234	N
	59	Q17ER9|Q17ER9_AEDAE	K.HAVSEGTK(+57.02)AVTKYTSSK(+57.02)	Y	59.9	1906.97	0.1	636.666	3	27.96	F2:3042	2	317	333	Y			117	Q173V2|Q173V2_AEDAE	R.SNRAGLQFPVGRIHR.L	Y	44.49	1706.94	0.3	427.743	4	56.71	F5:9533	12	18	32	N			30469	Q1L7V9|Q1L7V9_9VIRU	R.Q(-17.03)MQQLIAAVSTLALR.Q	Y	42.4	1624.9	0.2	813.456	2	174.19	F9:35345	1	39	53	Y
	59	Q17ER9|Q17ER9_AEDAE	K.HAVSEGTK(+43.01)AVTKYTSSK	Y	56.87	1835.94	0.5	612.987	3	40.37	F3:5853	3	317	333	Y			117	Q173V2|Q173V2_AEDAE	R.S(+57.02)NRAGLQFPVGR.I	Y	44.3	1357.72	-0.1	679.868	2	60.58	F4:10894	6	18	29	Y			30468	A0A0P0C1L0|A0A0P0C1L0_9VIRU	R.VVAIVLGGANEGAR.T	Y	52.25	1324.75	0.4	663.381	2	76.3	F9:14326	3	221	234	N
	59	Q17ER9|Q17ER9_AEDAE	K.H(+57.02)AVSEGTKAVTK(+57.02)YTSSK	Y	55.48	1906.97	0.5	636.666	3	26.69	F3:2944	5	317	333	Y			117	Q173V2|Q173V2_AEDAE	K.SRSN(+.98)RAGLQFPVGR.I	Y	41.7	1544.82	0.3	515.947	3	54.51	F4:9476	6	16	29	Y			30468	A0A0P0C1L0|A0A0P0C1L0_9VIRU	R.Q(-17.03)MQQLIAAVSTLALR.Q	Y	42.4	1624.9	0.2	813.456	2	174.19	F9:35345	1	39	53	Y
	59	Q17ER9|Q17ER9_AEDAE	K.HAVSEGTK(+57.02)AVTK(+57.02)YTSSK(+57.02)	Y	54.8	1964	0.1	655.673	3	29.66	F2:3337	3	317	333	Y			117	Q173V2|Q173V2_AEDAE	N.RAGLQFPVGR.I	N	41.36	1099.62	0.4	550.82	2	60.74	F6:10390	4	20	29	N			30467	A0A0A7RQX5|A0A0A7RQX5_9VIRU	R.VVAIVLGGANEGAR.T	Y	52.25	1324.75	0.4	663.381	2	76.3	F9:14326	3	221	234	N
	59	Q17ER9|Q17ER9_AEDAE	R.IAAEASRLAHYNKR.S	Y	54.32	1598.86	0.9	533.962	3	33.99	F3:4429	4	281	294	N			79	Q16JF9|Q16JF9_AEDAE	R.DWWDDC(+57.02)WDTPLR.T	N	77.3	1663.67	0.6	832.844	2	158.57	F6:32772	3	10	21	Y			30467	A0A0A7RQX5|A0A0A7RQX5_9VIRU	R.Q(-17.03)MQQLIAAVSTLALR.Q	Y	42.4	1624.9	0.2	813.456	2	174.19	F9:35345	1	39	53	Y
	59	Q17ER9|Q17ER9_AEDAE	K.HAVSEGTKAVTK(+15.99)YTSSK	Y	53.64	1808.93	-0.1	603.983	3	28.7	F2:3168	1	317	333	Y			79	Q16JF9|Q16JF9_AEDAE	S.SLSSDGILTVTAPK.K	N	62.27	1387.76	0.4	694.885	2	93.94	F4:18445	3	148	161	N			30466	A0A0P0CKR8|A0A0P0CKR8_9VIRU	R.VVAIVLGGANEGAR.T	Y	52.25	1324.75	0.4	663.381	2	76.3	F9:14326	3	221	234	N
	59	Q17ER9|Q17ER9_AEDAE	K.AMSIMNSFVNDIFERIAAEASR.L	Y	52.38	2471.19	0.7	824.739	3	172.09	F1:37451	1	266	287	N			79	Q16JF9|Q16JF9_AEDAE	R.DWWDDC(+57.02)WDTPLRTSQL.L	N	56.52	2092.89	0.7	1047.46	2	166.77	F5:34140	1	10	25	Y			30466	A0A0P0CKR8|A0A0P0CKR8_9VIRU	R.Q(-17.03)MQQLIAAVSTLALR.Q	Y	42.4	1624.9	0.2	813.456	2	174.19	F9:35345	1	39	53	Y
	59	Q17ER9|Q17ER9_AEDAE	K.H(+57.02)AVSEGTKAVTK(+57.02)YTSSK(+57.02)	Y	50.91	1964	0.2	655.673	3	35.29	F3:4720	3	317	333	Y			79	Q16JF9|Q16JF9_AEDAE	V.SDDKFQINLDVQQFAPEEISVK.A	N	54.11	2549.26	0.8	850.763	3	140.09	F5:28448	6	83	104	N			30465	A0A0P0CJP2|A0A0P0CJP2_9VIRU	R.VVAIVLGGANEGAR.T	Y	52.25	1324.75	0.4	663.381	2	76.3	F9:14326	3	221	234	N
	59	Q17ER9|Q17ER9_AEDAE	K.H(+57.02)(+57.02)AVSEGTKAVTK(+57.02)YTSSK	Y	49.17	1964	0.9	655.673	3	36.68	F1:5508	2	317	333	Y			79	Q16JF9|Q16JF9_AEDAE	K.AIPIVQTGQPAK.L	N	53.3	1221.71	1	611.862	2	54.74	F6:9029	1	172	183	N			30465	A0A0P0CJP2|A0A0P0CJP2_9VIRU	R.Q(-17.03)MQQLIAAVSTLALR.Q	Y	42.4	1624.9	0.2	813.456	2	174.19	F9:35345	1	39	53	Y
	59	Q17ER9|Q17ER9_AEDAE	R.LLLPGELAKHAVSEGTK.A	Y	49.16	1762	0	882.007	2	91.74	F2:17380	7	308	324	N			79	Q16JF9|Q16JF9_AEDAE	R.TSQLLNQHFGSGISADD.L	Y	50.33	1788.83	1.5	895.423	2	92.39	F5:17391	3	22	38	N			30464	A0A2I4SEJ0|A0A2I4SEJ0_9VIRU	R.VVAIVLGGANEGAR.T	Y	52.25	1324.75	0.4	663.381	2	76.3	F9:14326	3	221	234	N
	59	Q17ER9|Q17ER9_AEDAE	K.HAVSE(+57.02)GTK(+57.02)AVTK(+57.02)YTSSK	Y	48.86	1964	-0.1	655.673	3	29.99	F3:3568	3	317	333	Y			79	Q16JF9|Q16JF9_AEDAE	L.SSDGILTVTAPK.K	N	49.69	1187.64	1	594.828	2	71.13	F6:12760	4	150	161	N			30464	A0A2I4SEJ0|A0A2I4SEJ0_9VIRU	R.Q(-17.03)MQQLIAAVSTLALR.Q	Y	42.4	1624.9	0.2	813.456	2	174.19	F9:35345	1	39	53	Y
	59	Q17ER9|Q17ER9_AEDAE	R.EIQTAVRLLLPGELAK.H	Y	47.53	1750.04	-0.3	876.025	2	127.46	F1:27577	6	301	316	N			79	Q16JF9|Q16JF9_AEDAE	R.YMLPEGHDANQVVSSLSSDGILTVTAPK.K	Y	49.34	2928.45	1.2	977.16	3	139.66	F5:28343	6	134	161	N			30463	A0A0N7HUW8|A0A0N7HUW8_9VIRU	R.VVAIVLGGANEGAR.T	Y	52.25	1324.75	0.4	663.381	2	76.3	F9:14326	3	221	234	N
	59	Q17ER9|Q17ER9_AEDAE	K.H(+57.02)AVSEGTKAVTKY(+15.99)TSSK	Y	45.84	1865.95	-1.6	622.989	3	32.6	F1:4550	1	317	333	Y			79	Q16JF9|Q16JF9_AEDAE	M.S(+42.01)LIPIVFRDWWDDC(+57.02)WDTPLR.T	N	49	2631.26	1.6	878.095	3	173.16	F6:35948	7	2	21	Y			30463	A0A0N7HUW8|A0A0N7HUW8_9VIRU	R.Q(-17.03)MQQLIAAVSTLALR.Q	Y	42.4	1624.9	0.2	813.456	2	174.19	F9:35345	1	39	53	Y
	59	Q17ER9|Q17ER9_AEDAE	K.HAVSEGTKAVTK(+114.04)YTSSK	Y	45.84	1906.97	0.5	636.666	3	30.06	F2:3407	1	317	333	Y			79	Q16JF9|Q16JF9_AEDAE	A.A(+43.01)AAQSALQNQR.G	N	48.32	1199.6	0.2	600.808	2	42.79	F5:6308	2	47	57	Y			30462	A0A0P0CH64|A0A0P0CH64_9VIRU	R.VVAIVLGGANEGAR.T	Y	52.25	1324.75	0.4	663.381	2	76.3	F9:14326	3	221	234	N
	59	Q17ER9|Q17ER9_AEDAE	V.RLLLPGELAK.H	Y	43.6	1108.7	0.5	555.356	2	78.13	F1:15554	5	307	316	N			79	Q16JF9|Q16JF9_AEDAE	F.TMAAAAQSALQNQR.G	Y	47.29	1459.72	1.5	730.868	2	64.6	F5:11208	4	44	57	N			30462	A0A0P0CH64|A0A0P0CH64_9VIRU	R.Q(-17.03)MQQLIAAVSTLALR.Q	Y	42.4	1624.9	0.2	813.456	2	174.19	F9:35345	1	39	53	Y
	59	Q17ER9|Q17ER9_AEDAE	N.SFVNDIFER.I	Y	42.48	1125.55	0.7	563.78	2	122.4	F3:24567	3	272	280	N			79	Q16JF9|Q16JF9_AEDAE	F.RDWWDDC(+57.02)WDTPLR.T	N	44.56	1819.77	0.5	910.894	2	136.86	F5:27712	5	9	21	Y			30460	X2FA82|X2FA82_9VIRU	R.VVAIVLGGANEGAR.T	Y	52.25	1324.75	0.4	663.381	2	76.3	F9:14326	3	221	234	N
	59	Q17ER9|Q17ER9_AEDAE	K.HAVSEGTKAVTKYTSS(+114.04)K	Y	42.44	1906.97	1.2	477.752	4	29.58	F1:3840	1	317	333	Y			79	Q16JF9|Q16JF9_AEDAE	V.VSSLSSDGILTVTAPK.K	N	42.41	1573.86	0.9	787.936	2	99.17	F5:18983	2	146	161	N			30460	X2FA82|X2FA82_9VIRU	R.Q(-17.03)MQQLIAAVSTLALR.Q	Y	42.4	1624.9	0.2	813.456	2	174.19	F9:35345	1	39	53	Y
	59	Q17ER9|Q17ER9_AEDAE	R.S(+57.02)TITSREIQTAVR.L	Y	42.13	1517.82	0.6	759.916	2	51.27	F1:9120	5	295	307	Y			79	Q16JF9|Q16JF9_AEDAE	I.NLDVQQFAPEEISVK.A	N	40.09	1715.87	-0.9	858.943	2	116.71	F5:23077	2	90	104	N			4388	A0A0P0BS97|A0A0P0BS97_9VIRU	R.VVAIVLGGANEGAR.T	Y	52.25	1324.75	0.4	663.381	2	76.3	F9:14326	3	221	234	N
	59	Q17ER9|Q17ER9_AEDAE	R.EIQTAVRLLLPGELAK(+57.02).H	Y	39.7	1807.06	0.2	904.536	2	130.02	F3:26290	7	301	316	Y			70	Q17E10|Q17E10_AEDAE	K.FGQPEIALGTIPGAGGSQR.T	Y	92.88	1854.96	0.5	928.487	2	109.76	F4:22139	9	162	180	N			4388	A0A0P0BS97|A0A0P0BS97_9VIRU	R.Q(-17.03)MQQLIAAVSTLALR.Q	Y	42.4	1624.9	0.2	813.456	2	174.19	F9:35345	1	39	53	Y
	59	Q17ER9|Q17ER9_AEDAE	K.H(+57.02)(+57.02)AVSEGTKAVTKYTSSK(+57.02)	Y	39.52	1964	-0.3	655.673	3	38.31	F3:5397	3	317	333	Y			70	Q17E10|Q17E10_AEDAE	K.C(+57.02)ITGNFLN(+.98)NWTSVAK.A	Y	65.14	1724.82	0.1	863.417	2	125.42	F6:25446	5	113	127	Y			4387	A0A0P0CE34|A0A0P0CE34_9VIRU	R.VVAIVLGGANEGAR.T	Y	52.25	1324.75	0.4	663.381	2	76.3	F9:14326	3	221	234	N
	59	Q17ER9|Q17ER9_AEDAE	K.H(+42.01)(+15.99)AVSEGTKAVTKYTSSK	Y	39.33	1850.94	-0.2	617.986	3	37.71	F2:4833	3	317	333	Y			70	Q17E10|Q17E10_AEDAE	K.C(+57.02)ITGNFLNNWTSVAK.A	Y	61.16	1723.84	0.8	862.926	2	136.71	F6:27998	3	113	127	Y			4387	A0A0P0CE34|A0A0P0CE34_9VIRU	R.Q(-17.03)MQQLIAAVSTLALR.Q	Y	42.4	1624.9	0.2	813.456	2	174.19	F9:35345	1	39	53	Y
	59	Q17ER9|Q17ER9_AEDAE	K.H(+43.01)AVSEGTK(+57.02)AVTKYTSSK	Y	39.07	1892.96	0.4	631.994	3	53.37	F3:8893	1	317	333	Y			70	Q17E10|Q17E10_AEDAE	K.NVALITLNRPK.A	Y	58.72	1237.75	0.6	619.883	2	65.34	F4:11995	4	48	58	N			4386	A0A2I4SK84|A0A2I4SK84_9VIRU	R.VVAIVLGGANEGAR.T	Y	52.25	1324.75	0.4	663.381	2	76.3	F9:14326	3	221	234	N
	59	Q17ER9|Q17ER9_AEDAE	R.RKESYAIYIYK.V	Y	38.97	1432.77	0	478.598	3	63.42	F3:11162	2	241	251	N			70	Q17E10|Q17E10_AEDAE	K.AFAAGADIKEMQNNTYAK.C	Y	57.11	1941.93	0.9	971.971	2	80.51	F6:14840	6	95	112	N			4386	A0A2I4SK84|A0A2I4SK84_9VIRU	R.Q(-17.03)MQQLIAAVSTLALR.Q	Y	42.4	1624.9	0.2	813.456	2	174.19	F9:35345	1	39	53	Y
	59	Q17ER9|Q17ER9_AEDAE	K.H(+43.01)AVSEGTKAVTKYTSSK(+57.02)	Y	38.93	1892.96	0.7	631.994	3	49.13	F1:8576	2	317	333	Y			70	Q17E10|Q17E10_AEDAE	K.FGQPE(+57.02)IALGTIPGAGGSQR.T	Y	54.97	1911.98	0.1	956.997	2	110.31	F5:21582	8	162	180	Y			4385	A0A0P0BS91|A0A0P0BS91_9VIRU	R.VVAIVLGGANEGAR.T	Y	52.25	1324.75	0.4	663.381	2	76.3	F9:14326	3	221	234	N
	59	Q17ER9|Q17ER9_AEDAE	K.H(+57.02)AVSEGTK(+57.02)AVTKYTSSK(+57.02)	Y	38.65	1964	-0.5	655.672	3	33.75	F3:4375	2	317	333	Y			70	Q17E10|Q17E10_AEDAE	K.ISTFSPLIVQLC(+57.02)K.E	Y	53.8	1504.83	0.7	753.424	2	136.24	F6:27884	3	231	243	Y			4385	A0A0P0BS91|A0A0P0BS91_9VIRU	R.Q(-17.03)MQQLIAAVSTLALR.Q	Y	42.4	1624.9	0.2	813.456	2	174.19	F9:35345	1	39	53	Y
	59	Q17ER9|Q17ER9_AEDAE	R.LLLPGELAK(+57.02).H	Y	37.92	1009.62	0.8	505.816	2	96.75	F3:18619	2	308	316	Y			70	Q17E10|Q17E10_AEDAE	K.EAVNTAYETTLNEGLKFER.R	Y	53.74	2184.07	0	1093.04	2	112.74	F5:22154	5	244	262	N			4384	A0A0P0BWJ4|A0A0P0BWJ4_9VIRU	R.VVAIVLGGANEGAR.T	Y	52.25	1324.75	0.4	663.381	2	76.3	F9:14326	3	221	234	N
	59	Q17ER9|Q17ER9_AEDAE	R.STIT(-18.01)SREIQTAVR.L	Y	37.7	1442.78	-0.1	481.935	3	53.32	F3:8882	1	295	307	Y			70	Q17E10|Q17E10_AEDAE	R.SGLVSKVFPADKVVSEAVK.L	Y	44.45	1959.1	0.6	654.042	3	98.14	F6:19021	4	208	226	N			4384	A0A0P0BWJ4|A0A0P0BWJ4_9VIRU	R.Q(-17.03)MQQLIAAVSTLALR.Q	Y	42.4	1624.9	0.2	813.456	2	174.19	F9:35345	1	39	53	Y
	59	Q17ER9|Q17ER9_AEDAE	K.HAVSEGTKAVTK(+43.01)YTSSK	Y	36.85	1835.94	-0.7	612.986	3	36.27	F1:5411	4	317	333	Y			70	Q17E10|Q17E10_AEDAE	K.C(+57.02)(+57.02)ITGNFLNNWTSVAK.A	Y	40.74	1780.86	-0.2	891.435	2	140.21	F6:28778	2	113	127	Y			3731	A0A0P0BSS5|A0A0P0BSS5_9VIRU	R.VVAIVLGGANEGAR.T	Y	52.25	1324.75	0.4	663.381	2	76.3	F9:14326	3	221	234	N
	59	Q17ER9|Q17ER9_AEDAE	K.H(+57.02)AVSEGTKAVTK(+43.01)YTSSK	Y	35.66	1892.96	0.3	631.994	3	44.77	F3:6871	1	317	333	Y			336	Q16ZI8|Q16ZI8_AEDAE	K.TKGNIVNVSSVAGTR.S	Y	89.83	1501.82	0.4	751.918	2	49.03	F5:7764	8	132	146	N			3731	A0A0P0BSS5|A0A0P0BSS5_9VIRU	R.Q(-17.03)MQQLIAAVSTLALR.Q	Y	42.4	1624.9	0.2	813.456	2	174.19	F9:35345	1	39	53	Y
	59	Q17ER9|Q17ER9_AEDAE	R.LLLPGELAK(+43.01).H	Y	35.58	995.601	0	498.808	2	124.76	F3:25102	3	308	316	Y			336	Q16ZI8|Q16ZI8_AEDAE	K.GNIVNVSSVAGTR.S	Y	88.81	1272.68	1	637.347	2	63.85	F6:11123	4	134	146	N			576	Q172D1|Q172D1_AEDAE	R.TADTADDFIEGLR.H	Y	54.44	1422.66	1.4	712.34	2	115.52	F9:23400	3	84	96	N
	59	Q17ER9|Q17ER9_AEDAE	K.RSTITSREIQTAVR.L	Y	35.3	1616.9	-0.6	539.972	3	40.5	F1:6439	2	294	307	N			336	Q16ZI8|Q16ZI8_AEDAE	K.AALDQFTR.C	N	66.23	920.472	0.2	461.243	2	56.32	F5:9455	6	159	166	N			576	Q172D1|Q172D1_AEDAE	R.VSFEVFLPIYQAISK.Q	Y	47.41	1739.95	0.4	870.982	2	171.37	F9:34695	1	67	81	N
	61	Q1HR61|Q1HR61_AEDAE	R.LVLEVAQHLGENTVR.T	Y	85.83	1676.92	0.2	839.468	2	96.84	F1:20097	7	71	85	N			336	Q16ZI8|Q16ZI8_AEDAE	R.SFPNVLAYC(+57.02)VSK.A	Y	57.39	1383.69	0.3	692.85	2	117.19	F6:23510	3	147	158	Y			576	Q172D1|Q172D1_AEDAE	K.IQQQQIGEC(+57.02)LR.A	Y	40.45	1371.69	0.2	686.854	2	53.86	F9:9224	1	33	43	Y
	61	Q1HR61|Q1HR61_AEDAE	R.VLDTGSPIRIPVGAETLGR.I	Y	85.03	1950.09	0.5	651.038	3	109.63	F2:21368	6	101	119	N			336	Q16ZI8|Q16ZI8_AEDAE	R.C(+57.02)VALELAPKQVR.V	Y	56.7	1382.77	0.3	692.393	2	65.28	F6:11449	3	167	178	Y			575	Q172D2|Q172D2_AEDAE	R.TADTADDFIEGLR.H	Y	54.44	1422.66	1.4	712.34	2	115.52	F9:23400	3	78	90	N
	61	Q1HR61|Q1HR61_AEDAE	R.GSRLVLEVAQHLGENTVR.T	Y	61.9	1977.08	0	660.033	3	109.74	F3:21639	4	68	85	N			336	Q16ZI8|Q16ZI8_AEDAE	R.SFPNVLAYC(+57.02)VSKAALDQFTR.C	Y	54.88	2286.15	1.3	763.057	3	161.22	F4:33308	6	147	166	Y			575	Q172D2|Q172D2_AEDAE	R.VSFEVFLPIYQAISK.Q	Y	47.41	1739.95	0.4	870.982	2	171.37	F9:34695	1	61	75	N
	61	Q1HR61|Q1HR61_AEDAE	R.TIAMDGTEGLVR.G	Y	61.17	1261.63	1.6	631.825	2	79.96	F2:14624	4	86	97	N			336	Q16ZI8|Q16ZI8_AEDAE	R.C(+57.02)VALELAPK.Q	Y	43.86	999.542	-0.5	500.778	2	67.58	F6:11976	1	167	175	Y			575	Q172D2|Q172D2_AEDAE	K.IQQQQIGEC(+57.02)LR.A	Y	40.45	1371.69	0.2	686.854	2	53.86	F9:9224	1	27	37	Y
	61	Q1HR61|Q1HR61_AEDAE	R.AIAELGIYPAVDPLDSTSR.I	Y	60.89	1987.03	0.7	994.521	2	136.21	F3:27694	4	364	382	N			47	Q8WSF6|Q8WSF6_AEDAE	R.DYGVLQEESGVPFR.G	Y	77.07	1594.76	0.4	798.389	2	112.97	F6:22492	3	112	125	N			30455	Q171Z7|Q171Z7_AEDAE	K.TTVTTVTTSASSSSR.T	Y	54.91	1484.73	0.1	743.373	2	32.23	F9:3989	2	24	38	N
	61	Q1HR61|Q1HR61_AEDAE	R.IINVIGEPIDERGPIE.T	Y	57.64	1762.95	0.5	882.481	2	116.74	F1:24966	4	120	135	N			47	Q8WSF6|Q8WSF6_AEDAE	R.SVDETLRLVQAFQFTDEHGEVC(+57.02)PANWKPGSK.T	Y	68.49	3544.7	-0.2	887.183	4	140.7	F5:28595	8	149	179	Y			30455	Q171Z7|Q171Z7_AEDAE	R.YAASKYSSSGVAGGSFAR.A	Y	43.81	1764.84	2.1	883.431	2	51.31	F9:8607	7	161	178	N
	61	Q1HR61|Q1HR61_AEDAE	R.AIAE(+57.02)LGIYPAVDPLDSTSR.I	Y	55.19	2044.05	0	1023.03	2	135.67	F2:27021	3	364	382	Y			47	Q8WSF6|Q8WSF6_AEDAE	R.GLFVIDGKQNLRQVTVNDLPVGR.S	Y	65.15	2537.41	0.6	846.81	3	117.94	F4:24031	6	126	148	N			30455	Q171Z7|Q171Z7_AEDAE	R.ADPYDSGEETLDLSQLSR.A	Y	42	1994.91	1.3	998.462	2	113.46	F9:22948	3	179	196	N
	61	Q1HR61|Q1HR61_AEDAE	R.LVLEVAQH(+57.02)LGENTVR.T	Y	52.21	1733.94	-0.4	867.978	2	96.88	F1:20109	5	71	85	Y			47	Q8WSF6|Q8WSF6_AEDAE	M.PVPDLQKPAPK.F	Y	61.78	1188.69	0.1	595.351	2	34.97	F4:4761	6	2	12	N			140	Q17EE9|Q17EE9_AEDAE	R.K(+42.01)QLATK(+42.01)AAR.K	Y	42.88	1069.62	0.2	535.82	2	36.27	F8:4121	2	19	27	Y
	61	Q1HR61|Q1HR61_AEDAE	R.TIAMDGTEGLVRGQR.V	Y	52.01	1602.81	1	535.279	3	62.78	F1:11931	4	86	100	N			47	Q8WSF6|Q8WSF6_AEDAE	R.Q(-17.03)VTVNDLPVGR.S	Y	53.41	1179.62	0.7	590.82	2	100.1	F4:19855	2	138	148	Y			140	Q17EE9|Q17EE9_AEDAE	R.RYQKSTELLIR.K	Y	41.93	1405.8	0.2	469.609	3	41.48	F9:6193	2	54	64	N
	61	Q1HR61|Q1HR61_AEDAE	R.V(+57.02)LDTGSPIRIPVGAETLGR.I	Y	49.06	2007.11	0.8	670.045	3	112.18	F3:22206	4	101	119	Y			47	Q8WSF6|Q8WSF6_AEDAE	R.QVTVNDLPVGR.S	Y	48.97	1196.65	1	599.334	2	69.38	F5:12227	5	138	148	N			143	Q0IEB9|Q0IEB9_AEDAE	R.K(+42.01)QLATK(+42.01)AAR.K	Y	42.88	1069.62	0.2	535.82	2	36.27	F8:4121	2	19	27	Y
	61	Q1HR61|Q1HR61_AEDAE	R.A(+57.02)IAELGIYPAVDPLDSTSR.I	Y	48.89	2044.05	0.1	1023.03	2	136.5	F3:27765	1	364	382	Y			47	Q8WSF6|Q8WSF6_AEDAE	K.TMVADPQKSKE(+57.02)YFNAAN	Y	48.46	1969.92	1.7	985.969	2	60.4	F4:10853	5	180	196	Y			143	Q0IEB9|Q0IEB9_AEDAE	R.RYQKSTELLIR.K	Y	41.93	1405.8	0.2	469.609	3	41.48	F9:6193	2	54	64	N
	61	Q1HR61|Q1HR61_AEDAE	R.GQRVLDTGSPIRIPVGAETLGR.I	Y	44.18	2291.27	0.8	573.826	4	102.52	F3:19962	7	98	119	N			47	Q8WSF6|Q8WSF6_AEDAE	R.DYGVLQEESGVPFRGLFVIDGKQNLR.Q	Y	48.34	2935.52	0.4	979.514	3	147.49	F6:30390	5	112	137	N			141	Q17ER7|Q17ER7_AEDAE	R.K(+42.01)QLATK(+42.01)AAR.K	Y	42.88	1069.62	0.2	535.82	2	36.27	F8:4121	2	19	27	Y
	61	Q1HR61|Q1HR61_AEDAE	R.L(+57.02)VLEVAQHLGENTVR.T	Y	39.21	1733.94	-0.9	867.978	2	102.33	F3:19924	2	71	85	Y			47	Q8WSF6|Q8WSF6_AEDAE	K.T(+43.01)MVADPQKSKEYFNAAN	Y	47.73	1955.9	2.1	978.962	2	84.49	F5:15551	10	180	196	Y			141	Q17ER7|Q17ER7_AEDAE	R.RYQKSTELLIR.K	Y	41.93	1405.8	0.2	469.609	3	41.48	F9:6193	2	54	64	N
	61	Q1HR61|Q1HR61_AEDAE	K.VALVYGQMNEPPGAR.A	Y	38.34	1600.8	-2.3	801.407	2	84.11	F3:15718	1	241	255	N			47	Q8WSF6|Q8WSF6_AEDAE	K.TMVADPQKSKEYFNAAN	Y	46.86	1912.9	0.9	638.641	3	61.87	F6:10661	6	180	196	N			145	Q177E2|Q177E2_AEDAE	R.K(+42.01)QLATK(+42.01)AAR.K	Y	42.88	1069.62	0.2	535.82	2	36.27	F8:4121	2	19	27	Y
	61	Q1HR61|Q1HR61_AEDAE	R.VALTGLTVAEYFRDQEGQDVLLFIDNIFR.F	Y	38.13	3341.73	-0.3	1114.92	3	172.67	F3:35091	1	258	286	N			47	Q8WSF6|Q8WSF6_AEDAE	R.LVQAFQFTDEHGEVC(+57.02)PANWKPGSK.T	Y	44.11	2744.3	-1.8	915.773	3	107.37	F6:21152	5	156	179	Y			145	Q177E2|Q177E2_AEDAE	R.RYQKSTELLIR.K	Y	41.93	1405.8	0.2	469.609	3	41.48	F9:6193	2	54	64	N
	61	Q1HR61|Q1HR61_AEDAE	R.VLDTGSPIRIPVGAE(+57.02)TLGR.I	Y	38.1	2007.11	-0.6	670.044	3	109.78	F3:21650	2	101	119	Y			47	Q8WSF6|Q8WSF6_AEDAE	K.TMVADPQK(+57.02)SKEYFNAAN	Y	43.7	1969.92	0.7	985.968	2	61.11	F5:10447	3	180	196	Y			144	A0A1S4FTJ0|A0A1S4FTJ0_AEDAE	R.K(+42.01)QLATK(+42.01)AAR.K	Y	42.88	1069.62	0.2	535.82	2	36.27	F8:4121	2	19	27	Y
	61	Q1HR61|Q1HR61_AEDAE	R.IMDPNIIGAEHYNIAR.G	Y	37.29	1825.91	0.3	609.646	3	100.93	F3:19595	3	383	398	N			47	Q8WSF6|Q8WSF6_AEDAE	M.PVPDLQK(+57.02)PAPK.F	Y	41.52	1245.71	0.4	623.861	2	34.97	F4:4762	2	2	12	Y			144	A0A1S4FTJ0|A0A1S4FTJ0_AEDAE	R.RYQKSTELLIR.K	Y	41.93	1405.8	0.2	469.609	3	41.48	F9:6193	2	54	64	N
	179	Q1HRN3|Q1HRN3_AEDAE	R.LAC(+57.02)GVIGIC(+57.02)KA	Y	89.37	1160.6	0	581.31	2	75.47	F2:13577	6	143	153	Y			47	Q8WSF6|Q8WSF6_AEDAE	N.LRQVTVNDLPVGR.S	Y	39.88	1465.84	0.5	733.926	2	71.36	F4:13342	2	136	148	N			142	Q16N56|Q16N56_AEDAE	R.K(+42.01)QLATK(+42.01)AAR.K	Y	42.88	1069.62	0.2	535.82	2	36.27	F8:4121	2	19	27	Y
	179	Q1HRN3|Q1HRN3_AEDAE	R.TVVVHADPDDLGLGGHELSKSTGNAGAR.L	Y	80.04	2772.38	0	925.134	3	73.81	F1:14523	14	115	142	N			47	Q8WSF6|Q8WSF6_AEDAE	K.ISRDYGVLQEESGVPFR.G	Y	39.81	1950.98	-0.2	651.334	3	99.03	F6:19228	4	109	125	N			142	Q16N56|Q16N56_AEDAE	R.RYQKSTELLIR.K	Y	41.93	1405.8	0.2	469.609	3	41.48	F9:6193	2	54	64	N
	179	Q1HRN3|Q1HRN3_AEDAE	R.TVVVHADPDDLGLGGHELSK.S	Y	72.54	2058.04	1.6	1030.03	2	82.97	F2:15295	2	115	134	N			101	Q1HQJ0|Q1HQJ0_AEDAE	R.NKRQAYAVSEAAGHQTSAESWGTGR.A	Y	91.91	2661.26	0.5	888.096	3	47.18	F4:7689	4	50	74	N			30478	A0A1S4F6K4|A0A1S4F6K4_AEDAE	R.TVTVDNDSPAGVIDISDDVVQR.L	Y	70.42	2314.13	-0.2	1158.07	2	121.36	F8:19556	5	10	31	N
	179	Q1HRN3|Q1HRN3_AEDAE	K.STGNAGARLAC(+57.02)GVIGIC(+57.02)KA	Y	70.95	1874.95	1.3	625.99	3	86.77	F1:17627	7	135	153	Y			101	Q1HQJ0|Q1HQJ0_AEDAE	R.QAYAVSEAAGHQTSAESWGTGR.A	Y	88.64	2263.03	1.2	1132.52	2	65.45	F4:12020	9	53	74	N			30478	A0A1S4F6K4|A0A1S4F6K4_AEDAE	R.AFTDC(+57.02)VNLHR.I	Y	54.7	1231.58	1.2	616.796	2	55.83	F9:9711	2	168	177	Y
	179	Q1HRN3|Q1HRN3_AEDAE	M.PAKAVC(+57.02)VLSGDVK.G	Y	68.17	1342.73	1.1	672.372	2	48.08	F1:8310	4	2	14	Y			101	Q1HQJ0|Q1HQJ0_AEDAE	R.Q(-17.03)AYAVSEAAGHQTSAESWGTGR.A	Y	87.15	2246	0.5	1124.01	2	90.41	F6:17169	4	53	74	Y			30477	Q17DU1|Q17DU1_AEDAE	R.TVTVDNDSPAGVIDISDDVVQR.L	Y	70.42	2314.13	-0.2	1158.07	2	121.36	F8:19556	5	10	31	N
	179	Q1HRN3|Q1HRN3_AEDAE	K.VDISDSQISLSGPLSILGR.T	Y	67.8	1956.05	1	979.035	2	158.29	F3:32165	4	96	114	N			101	Q1HQJ0|Q1HQJ0_AEDAE	R.RLNPLTNTQQLIKLNPYAQVTK.R	Y	59.01	2552.44	-1	851.821	3	119.65	F6:24085	6	318	339	N			30477	Q17DU1|Q17DU1_AEDAE	R.AFTDC(+57.02)VNLHR.I	Y	54.7	1231.58	1.2	616.796	2	55.83	F9:9711	2	168	177	Y
	179	Q1HRN3|Q1HRN3_AEDAE	R.LAC(+57.02)GVIGIC(+57.02)K(+57.02)A	Y	62.26	1217.63	0.9	609.821	2	72.4	F1:14191	4	143	153	Y			101	Q1HQJ0|Q1HQJ0_AEDAE	R.RLNPLTNTQQLIK.L	Y	55.53	1537.89	1	769.955	2	80.99	F6:14952	6	318	330	N			511	Q171F3|Q171F3_AEDAE	R.VQIQELTIRPVGETF	Y	61.27	1728.94	0.7	865.478	2	131.67	F8:21417	4	231	245	N
	179	Q1HRN3|Q1HRN3_AEDAE	R.TVVVHADPDDLGLGGHELSK(+57.02)STGNAGAR.L	Y	59.58	2829.4	0.5	944.141	3	73.18	F1:14373	4	115	142	Y			101	Q1HQJ0|Q1HQJ0_AEDAE	R.QAYAVSE(+57.02)AAGHQTSAESWGTGR.A	Y	48.76	2320.05	-0.9	774.356	3	64.03	F4:11695	3	53	74	Y			511	Q171F3|Q171F3_AEDAE	R.V(+57.02)QIQELTIRPVGETF	Y	49.51	1785.96	1.5	893.99	2	131.79	F7:21241	1	231	245	Y
	179	Q1HRN3|Q1HRN3_AEDAE	R.L(+43.01)AC(+57.02)GVIGIC(+57.02)KA	Y	58.12	1203.61	0.8	602.813	2	124.21	F1:26787	3	143	153	Y			101	Q1HQJ0|Q1HQJ0_AEDAE	R.LNPLTNTQQLIK.L	Y	46.29	1381.79	1.1	691.904	2	96.94	F6:18728	1	319	330	N			511	Q171F3|Q171F3_AEDAE	K.AGMIVVGLAR.R	Y	48.69	985.574	0.5	493.795	2	90.46	F9:17548	4	29	38	N
	179	Q1HRN3|Q1HRN3_AEDAE	R.TVVVHADPD(+57.02)DLGLGGHELSKSTGNAGAR.L	Y	56.99	2829.4	0.2	708.357	4	75.22	F2:13518	2	115	142	Y			101	Q1HQJ0|Q1HQJ0_AEDAE	R.I(+43.01)IASFKAR.G	Y	44.26	947.555	0.5	474.785	2	105.73	F5:20486	5	354	361	Y			191	Q1HRP1|Q1HRP1_AEDAE	M.TFTRFVETGR.V	Y	40.93	1212.63	0.7	607.32	2	53.86	F9:9222	5	2	11	N
	179	Q1HRN3|Q1HRN3_AEDAE	R.TVVVHAD(+57.02)PDDLGLGGHELSKSTGNAGAR.L	Y	55.68	2829.4	0.9	944.142	3	72.6	F1:14237	4	115	142	Y			91	Q1HR66|Q1HR66_AEDAE	R.ANQPAPNAQAAQAANAAAMR.N	Y	102.97	1935.93	0.7	968.975	2	58.55	F5:9881	5	462	481	N			191	Q1HRP1|Q1HRP1_AEDAE	R.C(+57.02)NLTDFDRFKLR.L	Y	40.44	1583.79	1.2	528.937	3	98.42	F9:19476	2	102	113	Y
	179	Q1HRN3|Q1HRN3_AEDAE	R.LP(sub A)C(+57.02)GVIGIC(+57.02)KA	Y	52.8	1186.62	0.7	594.318	2	95.52	F3:18335	3	143	153	Y			91	Q1HR66|Q1HR66_AEDAE	R.QAANVRANQPAPNAQAAQAANAAAMR.N	Y	87.74	2575.28	1.1	859.434	3	54.68	F5:9081	7	456	481	N			186	Q16Q18|Q16Q18_AEDAE	M.TFTRFVETGR.V	Y	40.93	1212.63	0.7	607.32	2	53.86	F9:9222	5	53	62	N
	179	Q1HRN3|Q1HRN3_AEDAE	R.TVVVHADPDDLGLGGH(+57.02)ELSKSTGNAGAR.L	Y	52.1	2829.4	-0.3	944.14	3	75.38	F2:13557	1	115	142	Y			91	Q1HR66|Q1HR66_AEDAE	R.FFSKQVSQIR.T	Y	50.29	1238.68	1	620.346	2	50.7	F4:8562	1	409	418	N			186	Q16Q18|Q16Q18_AEDAE	R.C(+57.02)NLTDFDRFKLR.L	Y	40.44	1583.79	1.2	528.937	3	98.42	F9:19476	2	153	164	Y
	179	Q1HRN3|Q1HRN3_AEDAE	R.T(+43.01)VVVHADPDDLGLGGHELSKSTGNAGAR.L	Y	50.44	2815.38	1.2	939.47	3	89.79	F1:18369	4	115	142	Y			179	Q1HRN3|Q1HRN3_AEDAE	R.LAC(+57.02)GVIGIC(+57.02)KA	Y	85.37	1160.6	0.7	581.31	2	74.65	F5:13371	6	143	153	Y			200	Q178C5|Q178C5_AEDAE	R.YIELFAGSR.R	Y	49.99	1054.54	0.3	528.28	2	99.32	F9:19693	1	455	463	N
	179	Q1HRN3|Q1HRN3_AEDAE	L.AC(+57.02)GVIGIC(+57.02)KA	Y	48.53	1047.52	-0.5	524.767	2	52.24	F1:9363	2	144	153	Y			179	Q1HRN3|Q1HRN3_AEDAE	R.TVVVHADPDDLGLGGHELSK.S	Y	71.63	2058.04	1.4	1030.03	2	82.61	F5:15122	2	115	134	N			200	Q178C5|Q178C5_AEDAE	K.IGNRYIELFR.S	Y	41.38	1279.7	0.6	640.86	2	106.61	F8:16950	4	183	192	N
	179	Q1HRN3|Q1HRN3_AEDAE	R.LAC(+57.02)GVIGIC(+57.02)K(+114.04)A	Y	47.33	1274.65	1	638.332	2	76.11	F3:13946	3	143	153	Y			179	Q1HRN3|Q1HRN3_AEDAE	R.TVVVHADPDDLGLGGHELSKSTGNAGAR.L	Y	68.29	2772.38	0.3	694.102	4	75.16	F5:13481	13	115	142	N			195	Q178C4|Q178C4_AEDAE	R.YIELFAGSR.R	Y	49.99	1054.54	0.3	528.28	2	99.32	F9:19693	1	475	483	N
	179	Q1HRN3|Q1HRN3_AEDAE	R.L(+57.02)AC(+57.02)GVIGIC(+57.02)KA	Y	46.27	1217.63	0.8	609.821	2	75.73	F2:13635	2	143	153	Y			179	Q1HRN3|Q1HRN3_AEDAE	R.L(+43.01)AC(+57.02)GVIGIC(+57.02)KA	Y	58.6	1203.61	-0.4	602.812	2	123.52	F5:24668	2	143	153	Y			195	Q178C4|Q178C4_AEDAE	K.IGNRYIELFR.S	Y	41.38	1279.7	0.6	640.86	2	106.61	F8:16950	4	183	192	N
	179	Q1HRN3|Q1HRN3_AEDAE	M.P(+57.02)AKAVC(+57.02)VLSGDVK.G	Y	45.61	1399.75	0.3	700.882	2	55.33	F3:9335	1	2	14	Y			179	Q1HRN3|Q1HRN3_AEDAE	K.VDISDSQISLSGPLSILGR.T	Y	58.45	1956.05	0.4	979.034	2	156.34	F5:32015	5	96	114	N			384	Q17Q33|Q17Q33_AEDAE	K.TVNSVTLLGR.V	Y	53.96	1058.61	-0.1	530.311	2	72.82	F8:11064	4	30	39	N
	179	Q1HRN3|Q1HRN3_AEDAE	R.TVVVHADPDDLGLGGHE(+57.02)LSKSTGNAGAR.L	Y	41.8	2829.4	-0.1	944.141	3	70.86	F1:13835	3	115	142	Y			179	Q1HRN3|Q1HRN3_AEDAE	R.TVVVHADPDDLGLGGHE(+14.02)LSK(+43.01)STGNAGAR.L	Y	57.17	2829.4	1.1	944.142	3	74.43	F4:14029	1	115	142	Y			384	Q17Q33|Q17Q33_AEDAE	K.QRPTTSIIADDVIFLQNQNQ	Y	52.49	2300.18	-0.1	1151.1	2	140.34	F7:22755	4	120	139	N
	179	Q1HRN3|Q1HRN3_AEDAE	R.TVVVHADPDDLGLGGHELSKSTGN(+.98)AGAR.L	Y	36.94	2773.36	-0.3	694.348	4	75.8	F1:14994	1	115	142	Y			179	Q1HRN3|Q1HRN3_AEDAE	M.PAKAVC(+57.02)VLSGDVK.G	Y	54.05	1342.73	2.4	672.373	2	47.55	F4:7783	4	2	14	Y			455	A0A1S4FXJ6|A0A1S4FXJ6_AEDAE	R.QLFDVQFVETGAAE	Y	62.56	1552.74	0.9	777.378	2	145.56	F7:23653	9	287	300	N
	179	Q1HRN3|Q1HRN3_AEDAE	R.TVVVHADPDDLGLGGHELSK(+57.02)STGN(+.98)AGAR.L	Y	35.66	2830.38	1.1	708.604	4	77.97	F2:14151	4	115	142	Y			179	Q1HRN3|Q1HRN3_AEDAE	R.LAC(+57.02)GVIGIC(+57.02)K(+57.02)A	Y	52.11	1217.63	1.5	609.821	2	73.59	F6:13312	4	143	153	Y			455	A0A1S4FXJ6|A0A1S4FXJ6_AEDAE	K.EAAVAAC(+57.02)RQLFDVQFVETGAAE	Y	40.21	2381.13	1.2	1191.57	2	138.65	F7:22475	5	279	300	Y
	88	A0A0P6JSU0|A0A0P6JSU0_AEDAE	R.GSPPVIPPNSTLVFDVELKNVF	Y	92.48	2368.27	-0.5	1185.14	2	170.61	F3:34590	6	358	379	N			179	Q1HRN3|Q1HRN3_AEDAE	R.HAGDLGNVVADGSGVAKVDISDSQISLSGPLSILGR.T	Y	49.94	3503.82	-0.8	1168.95	3	154.27	F6:31912	5	79	114	N			456	Q16KK3|Q16KK3_AEDAE	R.QLFDVQFVETGAAE	Y	62.56	1552.74	0.9	777.378	2	145.56	F7:23653	9	347	360	N
	88	A0A0P6JSU0|A0A0P6JSU0_AEDAE	K.IAVYYEGR.L	Y	72	969.492	0.2	485.753	2	55.52	F2:8961	2	294	301	N			179	Q1HRN3|Q1HRN3_AEDAE	R.TVVVHADPDDLGLGGHE(+57.02)LSKSTGNAGAR.L	Y	46.87	2829.4	0.2	944.141	3	73.71	F6:13339	1	115	142	Y			456	Q16KK3|Q16KK3_AEDAE	K.EAAVAAC(+57.02)RQLFDVQFVETGAAE	Y	40.21	2381.13	1.2	1191.57	2	138.65	F7:22475	5	339	360	Y
	88	A0A0P6JSU0|A0A0P6JSU0_AEDAE	R.GSPPVIPPNSTLVFDVELK(+57.02)NVF	Y	65.01	2425.29	-0.5	1213.65	2	170.54	F3:34573	3	358	379	Y			179	Q1HRN3|Q1HRN3_AEDAE	R.TVVVHADPDDLGLGGH(+57.02)ELSKSTGNAGAR.L	Y	46.38	2829.4	0.7	708.358	4	75.09	F6:13652	1	115	142	Y			572	A0A0P6IWF0|A0A0P6IWF0_AEDAE	K.TANSTVLLIER.K	Y	63.25	1215.68	1.5	608.849	2	82.93	F9:15771	1	82	92	N
	88	A0A0P6JSU0|A0A0P6JSU0_AEDAE	R.LTVPHQLAYGTR.G	Y	64.64	1354.74	1.1	678.376	2	70.78	F2:12469	6	346	357	N			179	Q1HRN3|Q1HRN3_AEDAE	K.STGNAGARLAC(+57.02)GVIGIC(+57.02)KA	Y	46.29	1874.95	0.6	625.989	3	87.26	F5:16197	5	135	153	Y			572	A0A0P6IWF0|A0A0P6IWF0_AEDAE	R.GKTANSTVLLIER.K	Y	42.09	1400.8	0.8	701.407	2	64.53	F7:9479	3	80	92	N
	88	A0A0P6JSU0|A0A0P6JSU0_AEDAE	R.RLTVPHQLAYGTR.G	Y	57.93	1510.84	0.8	504.62	3	61.22	F3:10685	14	345	357	N			179	Q1HRN3|Q1HRN3_AEDAE	R.LP(sub A)C(+57.02)GVIGIC(+57.02)KA	Y	45.7	1186.62	1	594.318	2	96.53	F6:18629	3	143	153	Y			585	A0A0P6IX67|A0A0P6IX67_AEDAE	K.TANSTVLLIER.K	Y	63.25	1215.68	1.5	608.849	2	82.93	F9:15771	1	82	92	N
	88	A0A0P6JSU0|A0A0P6JSU0_AEDAE	MFWGLVLK.A	Y	54.05	992.552	-0.1	497.283	2	150.25	F2:30021	3	1	8	N			179	Q1HRN3|Q1HRN3_AEDAE	L.AC(+57.02)GVIGIC(+57.02)KA	Y	45.63	1047.52	0.7	524.768	2	52.66	F6:8522	1	144	153	Y			585	A0A0P6IX67|A0A0P6IX67_AEDAE	R.GKTANSTVLLIER.K	Y	42.09	1400.8	0.8	701.407	2	64.53	F7:9479	3	80	92	N
	88	A0A0P6JSU0|A0A0P6JSU0_AEDAE	R.LTVPHQLAYGTRGSPPVIPPNSTLVFDVELKNVF	Y	48.83	3704.99	0.6	1236.01	3	162.4	F1:35448	11	346	379	N			179	Q1HRN3|Q1HRN3_AEDAE	R.L(+57.02)AC(+57.02)GVIGIC(+57.02)KA	Y	44.55	1217.63	1.1	609.821	2	74.08	F4:13945	2	143	153	Y			540	Q16MN6|Q16MN6_AEDAE	K.TANSTVLLIER.K	Y	63.25	1215.68	1.5	608.849	2	82.93	F9:15771	1	82	92	N
	88	A0A0P6JSU0|A0A0P6JSU0_AEDAE	K.AFHLSQAALDLSK.C	Y	46.78	1399.75	0.1	467.589	3	97.64	F2:18789	3	20	32	N			179	Q1HRN3|Q1HRN3_AEDAE	R.TVVVH(+57.02)ADPDDLGLGGHELSKSTGNAGAR.L	Y	43.23	2829.4	1.4	708.358	4	73.9	F4:13903	3	115	142	Y			540	Q16MN6|Q16MN6_AEDAE	R.GKTANSTVLLIER.K	Y	42.09	1400.8	0.8	701.407	2	64.53	F7:9479	3	80	92	N
	88	A0A0P6JSU0|A0A0P6JSU0_AEDAE	K.IAVYYE(+57.02)GR.L	Y	45.02	1026.51	0.6	514.264	2	57.36	F3:9801	1	294	301	Y			179	Q1HRN3|Q1HRN3_AEDAE	R.LAC(+57.02)GVIGIC(+57.02)K(+114.04)A	Y	40.83	1274.65	-0.1	638.331	2	74.99	F6:13629	4	143	153	Y			420	J9HGY8|J9HGY8_AEDAE	R.SSGGSGGYSRDSGRDSYSSGFGSGYGGGR.S	Y	59.45	2763.15	0.2	922.058	3	52.74	F7:7206	6	145	173	N
	88	A0A0P6JSU0|A0A0P6JSU0_AEDAE	MFWGLVLK(+57.02).A	Y	43.13	1049.57	0.1	525.794	2	150.87	F3:30705	3	1	8	Y			179	Q1HRN3|Q1HRN3_AEDAE	R.T(+57.02)VVVHADPDDLGLGGHELSK(+57.02)STGNAGAR.L	Y	39.71	2886.42	1.5	722.614	4	73.67	F4:13852	1	115	142	Y			420	J9HGY8|J9HGY8_AEDAE	R.DSGRDSYSSGFGSGYGGGR.S	Y	49.7	1867.77	1.8	623.599	3	53.93	F9:9241	6	155	173	N
	88	A0A0P6JSU0|A0A0P6JSU0_AEDAE	K.RRLTVPHQLAYGTR.G	Y	42.49	1666.94	0.6	417.742	4	45.97	F1:7788	7	344	357	N			68	Q1HR67|Q1HR67_AEDAE	R.LGFLTFC(+57.02)PTNLGTTIR.A	Y	85.99	1809.94	0.9	905.98	2	153.19	F4:31624	4	264	279	Y			279	Q1HRP6|Q1HRP6_AEDAE	R.IVIGLFGGTVPK.T	Y	48.37	1199.73	0.4	600.871	2	127.29	F9:25921	5	40	51	N
	88	A0A0P6JSU0|A0A0P6JSU0_AEDAE	R.RLTVPH(+57.02)QLAYGTR.G	Y	42.13	1567.86	0.8	784.937	2	55.53	F1:10180	3	345	357	Y			68	Q1HR67|Q1HR67_AEDAE	M.V(+42.01)DAAVMEKMEAGFAKLAASDSK.S	Y	68.92	2310.12	-0.8	771.048	3	170.27	F5:34882	1	2	23	Y			279	Q1HRP6|Q1HRP6_AEDAE	F.DITIGGKPEGR.I	Y	43.06	1141.61	0.1	571.812	2	35.29	F9:4688	1	29	39	N
	88	A0A0P6JSU0|A0A0P6JSU0_AEDAE	K.KIAVYYEGR.L	Y	39.86	1097.59	-0.9	549.8	2	45.12	F2:6497	2	293	301	N			68	Q1HR67|Q1HR67_AEDAE	M.V(+42.01)DAAVMEKMEAGFAK.L	Y	59.88	1637.78	0.3	819.897	2	148.11	F6:30535	4	2	16	Y			279	Q1HRP6|Q1HRP6_AEDAE	D.SGSLPVDAPFSVEKADA	Y	41.02	1688.83	1.2	845.421	2	104.31	F9:20798	1	182	198	N
	151	Q1HR19|Q1HR19_AEDAE	R.QNLNSVVIC(+57.02)LQSLGR.K	Y	72.16	1699.9	0.6	850.96	2	142.56	F1:31198	6	117	131	Y			68	Q1HR67|Q1HR67_AEDAE	A.SFGNVDPTGEFVVSTR.V	Y	59.7	1710.82	0.8	856.419	2	108.45	F6:21411	2	108	123	N			286	A0A1S4FYJ9|A0A1S4FYJ9_AEDAE	R.IVIGLFGGTVPK.T	Y	48.37	1199.73	0.4	600.871	2	127.29	F9:25921	5	61	72	N
	151	Q1HR19|Q1HR19_AEDAE	R.Q(-17.03)NLNSVVIC(+57.02)LQSLGR.K	Y	70.78	1682.88	0.8	842.447	2	170.62	F3:34593	4	117	131	Y			68	Q1HR67|Q1HR67_AEDAE	R.LVTAVNDIEK.R	Y	57.17	1100.61	0.2	551.311	2	54.45	F6:8956	2	245	254	N			286	A0A1S4FYJ9|A0A1S4FYJ9_AEDAE	F.DITIGGKPEGR.I	Y	43.06	1141.61	0.1	571.812	2	35.29	F9:4688	1	50	60	N
	151	Q1HR19|Q1HR19_AEDAE	K.FGVPPQETFQTVDLWERQNLNSVVIC(+57.02)LQSLGR.K	Y	69.21	3729.89	-0.9	1244.3	3	170.94	F3:34670	4	100	131	Y			68	Q1HR67|Q1HR67_AEDAE	R.GTRGEHSEAEGGIYDISNK.R	Y	52.8	2018.93	1.3	673.985	3	42.1	F4:6472	2	309	327	N			286	A0A1S4FYJ9|A0A1S4FYJ9_AEDAE	D.SGSLPVDAPFSVEKADA	Y	41.02	1688.83	1.2	845.421	2	104.31	F9:20798	1	203	219	N
	151	Q1HR19|Q1HR19_AEDAE	K.GATQSGINFGNTR.H	Y	65.94	1321.64	1.3	661.827	2	53.01	F3:8806	2	174	186	N			68	Q1HR67|Q1HR67_AEDAE	D.FGDVASFGNVDPTGEFVVSTR.V	Y	51.2	2200.04	1.8	1101.03	2	133.78	F4:27533	3	103	123	N			30448	A0A0P6IV05|A0A0P6IV05_AEDAE	R.RMTTALVSAPAAEDTGSSR.S	Y	44.38	1919.94	1.6	960.977	2	52.6	F9:8921	4	661	679	N
	151	Q1HR19|Q1HR19_AEDAE	R.AGQTVISLQYGSNKGATQSGINFGNTR.H	Y	63.43	2768.38	-0.5	923.802	3	99.83	F3:19336	4	160	186	N			68	Q1HR67|Q1HR67_AEDAE	F.GNVDPTGEFVVSTR.V	Y	45.91	1476.72	1.5	739.369	2	80.53	F4:15380	2	110	123	N			30448	A0A0P6IV05|A0A0P6IV05_AEDAE	K.K(+57.02)AEPEEETPAGPGISR.T	Y	42.98	1723.84	0.1	575.62	3	35.77	F9:4805	1	174	189	Y
	151	Q1HR19|Q1HR19_AEDAE	K.FGVPPQETFQTVDLWER.Q	Y	62.86	2048	-1	1025.01	2	147.53	F3:30004	9	100	116	N			113	Q4PKD7|Q4PKD7_AEDAE	R.YYLAPKIEDDEN	Y	86.09	1468.67	0.7	735.344	2	79.75	F6:14665	8	249	260	N			30448	A0A0P6IV05|A0A0P6IV05_AEDAE	K.KAEPEEETPAGPGISR.T	Y	40.73	1666.82	0.6	556.613	3	38.59	F8:4495	6	174	189	N
	151	Q1HR19|Q1HR19_AEDAE	N.SVVIC(+57.02)LQSLGR.K	Y	62.06	1230.68	0.5	616.345	2	107.2	F1:22635	1	121	131	Y			113	Q4PKD7|Q4PKD7_AEDAE	R.IC(+57.02)RDLSQFGESVVISC(+57.02)TK.E	Y	81.82	2098.02	1.1	700.348	3	107.51	F6:21185	8	147	164	Y			293	Q178X7|Q178X7_AEDAE	R.IGVDEVSQVVRDLAR.S	Y	56.47	1654.9	0.4	828.458	2	145.13	F7:23591	2	721	735	N
	151	Q1HR19|Q1HR19_AEDAE	R.AGQTVISLQYGSNKGATQSGINFGNTRHM(-29.99)	Y	59.38	3006.49	1.2	1003.17	3	88.07	F1:17945	4	160	188	Y			113	Q4PKD7|Q4PKD7_AEDAE	R.YYLAPK(+57.02)IEDDEN	Y	67.89	1525.69	0.8	763.855	2	78.08	F4:14841	3	249	260	Y			293	Q178X7|Q178X7_AEDAE	R.IGVDEVSQVVR.D	Y	55.43	1199.65	0.5	600.833	2	85.11	F7:13142	1	721	731	N
	151	Q1HR19|Q1HR19_AEDAE	R.QNLN(+.98)SVVIC(+57.02)LQSLGR.K	Y	57.07	1700.89	-0.6	851.451	2	129.97	F2:25763	4	117	131	Y			113	Q4PKD7|Q4PKD7_AEDAE	R.MPAIEFAR.I	Y	62.3	933.474	-0.3	467.744	2	87.02	F6:16369	3	139	146	N			225	Q1HQN3|Q1HQN3_AEDAE	R.DYENAAAAQAGPSVAVVA	Y	58.65	1702.82	0.5	852.416	2	93.12	F9:18194	5	211	228	N
	151	Q1HR19|Q1HR19_AEDAE	L.Q(-17.03)YGSNKGATQSGINFGNTR.H	Y	54.22	1981.92	0.7	991.97	2	70.03	F1:13646	1	168	186	Y			113	Q4PKD7|Q4PKD7_AEDAE	R.IC(+57.02)RDLSQFGESVVISC(+57.02)TKEGVK.F	Y	57.19	2511.25	0.3	838.09	3	107.86	F6:21269	5	147	168	Y			225	Q1HQN3|Q1HQN3_AEDAE	K.LTDKIYC(+57.02)C(+57.02)R.S	Y	49.11	1227.57	0.6	614.795	2	38.39	F9:5435	3	54	62	Y
	151	Q1HR19|Q1HR19_AEDAE	M.S(+42.01)VNRAPKSGFAAEAQR.K	Y	51.48	1729.89	0.7	577.636	3	40.36	F1:6402	6	2	17	Y			113	Q4PKD7|Q4PKD7_AEDAE	R.YLNSFTK.A	Y	57	871.444	0	436.729	2	46.89	F5:7262	3	211	217	N			223	Q176C3|Q176C3_AEDAE	R.DYENAAAAQAGPSVAVVA	Y	58.65	1702.82	0.5	852.416	2	93.12	F9:18194	5	211	228	N
	151	Q1HR19|Q1HR19_AEDAE	K.KFGVPPQETFQTVDLWER.Q	Y	49.62	2176.1	0	726.372	3	131.44	F3:26626	3	99	116	N			113	Q4PKD7|Q4PKD7_AEDAE	R.YYLAPKIE(+57.02)DDEN	Y	55.28	1525.69	1.3	763.855	2	78.12	F6:14318	3	249	260	Y			223	Q176C3|Q176C3_AEDAE	K.LTDKIYC(+57.02)C(+57.02)R.S	Y	49.11	1227.57	0.6	614.795	2	38.39	F9:5435	3	54	62	Y
	151	Q1HR19|Q1HR19_AEDAE	R.AGQTVISLQYGSNK(+57.02)GATQSGINFGNTR.H	Y	46.43	2825.41	0.7	942.81	3	99.81	F3:19331	2	160	186	Y			113	Q4PKD7|Q4PKD7_AEDAE	R.Y(+57.02)YLAPKIEDDEN	Y	55.24	1525.69	0.6	763.855	2	81.21	F6:15003	4	249	260	Y			554	Q16I06|Q16I06_AEDAE	K.GMSQDDAKQAYIAK.V	Y	57.52	1524.72	0.6	763.37	2	35.01	F9:4622	2	83	96	N
	151	Q1HR19|Q1HR19_AEDAE	N.LNSVVIC(+57.02)LQSLGR.K	Y	45.05	1457.8	1.5	729.909	2	127.05	F2:25165	3	119	131	Y			113	Q4PKD7|Q4PKD7_AEDAE	R.M(+43.01)PAIEFAR.I	Y	52.75	976.48	2.1	489.248	2	65.88	F5:11491	3	139	146	Y			554	Q16I06|Q16I06_AEDAE	V.P(+31.99)TFEQAAEDVKNLK.A	Y	48.95	1620.8	0.8	811.408	2	127.37	F9:25939	1	23	36	Y
	151	Q1HR19|Q1HR19_AEDAE	R.QNLNSVVIC(+57.02)LQSLGRK.A	Y	44.4	1828	1.2	915.008	2	131.21	F3:26572	5	117	132	Y			113	Q4PKD7|Q4PKD7_AEDAE	R.M(+15.99)PAIEFAR.I	Y	49.4	949.469	-0.9	475.741	2	59.65	F6:10131	3	139	146	Y			105	J9E9C0|J9E9C0_AEDAE	R.FNGAVISPYYR.I	Y	42.45	1285.65	1.1	643.831	2	91.45	F9:17787	2	122	132	N
	151	Q1HR19|Q1HR19_AEDAE	R.AGQTVISLQYGSNKGATQSGINFGN(+.98)TR.H	Y	43.06	2769.37	0.5	924.13	3	101.76	F3:19789	2	160	186	Y			113	Q4PKD7|Q4PKD7_AEDAE	R.DLSQFGESVVISC(+57.02)TK.E	Y	47.58	1668.8	4.1	835.412	2	120.54	F6:24300	1	150	164	Y			105	J9E9C0|J9E9C0_AEDAE	D.YIEEAYTDKQR.K	Y	40.14	1414.67	-2.6	708.342	2	36.17	F9:4900	1	92	102	N
	151	Q1HR19|Q1HR19_AEDAE	K.C(+57.02)MENISAFLEGAK.K	Y	41.92	1468.67	2.1	735.343	2	131.79	F2:26190	3	86	98	Y			113	Q4PKD7|Q4PKD7_AEDAE	R.YYLAPK(+114.04)IEDDEN	Y	47.17	1582.72	0.1	792.365	2	80.4	F5:14614	3	249	260	Y			105	J9E9C0|J9E9C0_AEDAE	F.NGAVISPYYR.I	Y	39.66	1138.58	0.1	570.296	2	62.69	F9:11311	5	123	132	N
	151	Q1HR19|Q1HR19_AEDAE	M.S(+42.01)VNRAPKSGFAAE(+57.02)AQR.K	Y	41.1	1786.91	-0.5	596.643	3	43.78	F3:6647	3	2	17	Y			113	Q4PKD7|Q4PKD7_AEDAE	R.YLNSFTK(+57.02).A	Y	41.06	928.465	0.4	465.24	2	46.6	F4:7547	1	211	217	Y			104	Q1HQK1|Q1HQK1_AEDAE	R.FNGAVISPYYR.I	Y	42.45	1285.65	1.1	643.831	2	91.45	F9:17787	2	122	132	N
	151	Q1HR19|Q1HR19_AEDAE	R.AGQTVISLQYGSNKGATQSGINFGNTRHM(-48.00)	Y	41.02	2988.48	0.9	997.168	3	86.92	F1:17664	4	160	188	Y			110	Q16QU2|Q16QU2_AEDAE	R.TSTGETLYIGR.A	Y	81.98	1196.6	0.3	599.309	2	59.7	F5:10126	5	241	251	N			104	Q1HQK1|Q1HQK1_AEDAE	D.YIEEAYTDKQR.K	Y	40.14	1414.67	-2.6	708.342	2	36.17	F9:4900	1	92	102	N
	151	Q1HR19|Q1HR19_AEDAE	M.S(+42.01)VNRAPK(+57.02)SGFAAEAQR.K	Y	40.68	1786.91	0.8	596.644	3	40.03	F1:6320	4	2	17	Y			110	Q16QU2|Q16QU2_AEDAE	K.STWTHC(+57.02)AAGAPVPPGAILAGHDVDTAPIYVGR.A	Y	78.96	3256.61	1.3	1086.54	3	117.04	F5:23156	10	149	180	Y			104	Q1HQK1|Q1HQK1_AEDAE	F.NGAVISPYYR.I	Y	39.66	1138.58	0.1	570.296	2	62.69	F9:11311	5	123	132	N
	151	Q1HR19|Q1HR19_AEDAE	L.QYGSNKGATQSGINFGNTR.H	Y	40.65	1998.95	0.3	667.324	3	48.51	F1:8415	1	168	186	N			110	Q16QU2|Q16QU2_AEDAE	R.SHGC(+57.02)LYIPFGGAEQSFLNYEVLVGQQK.S	Y	69.71	3040.48	2	1014.5	3	162.47	F5:33300	14	122	148	Y			175	A0A1S4G560|A0A1S4G560_AEDAE	R.FNGAVISPYYR.I	Y	42.45	1285.65	1.1	643.831	2	91.45	F9:17787	2	122	132	N
	151	Q1HR19|Q1HR19_AEDAE	R.Q(+43.01)NLNSVVIC(+57.02)LQSLGR.K	Y	39.92	1742.91	0.5	872.463	2	166.35	F3:33688	1	117	131	Y			110	Q16QU2|Q16QU2_AEDAE	D.VDTAPIYVGR.A	Y	47.86	1089.58	0.5	545.798	2	58.96	F5:9967	4	171	180	N			175	A0A1S4G560|A0A1S4G560_AEDAE	D.YIEEAYTDKQR.K	Y	40.14	1414.67	-2.6	708.342	2	36.17	F9:4900	1	92	102	N
	151	Q1HR19|Q1HR19_AEDAE	R.Q(-17.03)NLNSVVIC(+57.02)LQSLGRK.A	Y	39.72	1810.97	0.8	906.494	2	159.06	F3:32319	3	117	132	Y			110	Q16QU2|Q16QU2_AEDAE	R.AFHEGDQLPAK.V	Y	47.6	1211.59	-0.3	606.804	2	34.83	F6:4348	5	37	47	N			175	A0A1S4G560|A0A1S4G560_AEDAE	F.NGAVISPYYR.I	Y	39.66	1138.58	0.1	570.296	2	62.69	F9:11311	5	123	132	N
	151	Q1HR19|Q1HR19_AEDAE	R.AGQTVISLQYGSNKGATQSGINFGNTRHM	Y	39.33	3036.48	1.5	1013.17	3	95.44	F1:19755	5	160	188	N			110	Q16QU2|Q16QU2_AEDAE	R.SH(+57.02)GC(+57.02)LYIPFGGAEQSFLNYEVLVGQQK.S	Y	46.96	3097.5	0.9	1033.51	3	162.54	F4:33560	1	122	148	Y			432	Q174F6|Q174F6_AEDAE	R.SSIQFAFGSSTPR.M	Y	54.61	1383.68	1	692.847	2	97.2	F9:19179	4	99	111	N
	151	Q1HR19|Q1HR19_AEDAE	K.C(+57.02)MENISAFLEGAKK.F	Y	39.29	1596.76	0.3	533.262	3	115.41	F3:22959	1	86	99	Y			110	Q16QU2|Q16QU2_AEDAE	R.SHGC(+57.02)LYIPFGGAEQSFLNYE(+57.02)VLVGQQK.S	Y	44.09	3097.5	2.3	1033.51	3	161.04	F4:33272	2	122	148	Y			432	Q174F6|Q174F6_AEDAE	R.ATSITNVAYTGAPLTR.R	Y	45.55	1634.86	1.7	818.44	2	89.69	F7:13908	3	130	145	N
	151	Q1HR19|Q1HR19_AEDAE	R.AGQTVISLQYGSNKGATQSGIN(+.98)FGNTR.H	Y	39.13	2769.37	1.7	924.132	3	99.55	F3:19269	1	160	186	Y			110	Q16QU2|Q16QU2_AEDAE	R.SHGC(+57.02)LYIPFGGAEQSFL.N	Y	40.84	1881.87	0.1	941.943	2	153.98	F4:31802	3	122	138	Y			914	Q17KA8|Q17KA8_AEDAE	K.AGDLIGVLREANQFVNPELEQYAR.S	Y	50.31	2701.38	1.8	901.47	3	169.08	F7:27791	2	460	483	N
	151	Q1HR19|Q1HR19_AEDAE	K.GATQSGINFGNTRHM(-48.00)	Y	37.44	1541.73	1.1	771.875	2	42.1	F3:6261	1	174	188	Y			110	Q16QU2|Q16QU2_AEDAE	R.T(+57.02)STGETLYIGR.A	Y	40.24	1253.63	1.3	627.821	2	60.16	F5:10224	3	241	251	Y			914	Q17KA8|Q17KA8_AEDAE	K.AGDLIGVLR.E	Y	39.69	912.539	0	457.277	2	93.2	F9:18214	1	460	468	N
	151	Q1HR19|Q1HR19_AEDAE	M.S(+42.01)VN(+.98)RAPKSGFAAEAQR.K	Y	36.19	1730.87	0.4	577.964	3	44.68	F1:7460	5	2	17	Y			109	Q16LJ4|Q16LJ4_AEDAE	R.GKQLVMTDIQVQLPEGC(+57.02)YGR.V	Y	78.75	2291.14	1.5	1146.58	2	114.79	F6:22936	6	45	64	Y			579	Q1HR85|Q1HR85_AEDAE	R.AIVGASITDIMAK.R	Y	59.8	1288.71	0.2	645.36	2	114.33	F9:23136	3	81	93	N
	151	Q1HR19|Q1HR19_AEDAE	R.AGQTVISLQ(+.98)YGSNKGATQSGINFGNTR.H	Y	35.62	2769.37	2.1	924.132	3	103.9	F3:20274	3	160	186	Y			109	Q16LJ4|Q16LJ4_AEDAE	K.AAGFDLKSAYEYTVPAR.G	Y	67.71	1857.93	-0.1	929.97	2	107.35	F4:21564	4	28	44	N			579	Q1HR85|Q1HR85_AEDAE	R.AIVGASITDIMAKR.N	Y	57.59	1444.81	1.3	723.412	2	104.72	F9:20895	2	81	94	N
	127	J9HSH6|J9HSH6_AEDAE	K.AGGIETIANDYSLR.A	Y	82.98	1478.74	0.8	740.376	2	106.39	F2:20657	2	20	33	N			109	Q16LJ4|Q16LJ4_AEDAE	K.QLVMTDIQVQLPEGC(+57.02)YGR.V	Y	64.36	2106.02	2.2	1054.02	2	129.68	F6:26431	4	47	64	Y			60128	Q1HQT8|Q1HQT8_AEDAE	K.FAEKYNLGNPVAGNFYQAEWDDYVPILYKQLGA	Y	49.44	3792.85	-1.1	1265.29	3	170.53	F9:34498	1	179	211	N
	127	J9HSH6|J9HSH6_AEDAE	R.NALEEFVYEVR.G	Y	79.16	1367.67	0.8	684.844	2	142.29	F3:28959	4	588	598	N			109	Q16LJ4|Q16LJ4_AEDAE	K.SAYEYTVPAR.G	Y	60.57	1155.56	0.2	578.785	2	54.2	F5:8964	2	35	44	N			60128	Q1HQT8|Q1HQT8_AEDAE	L.SEYVGSGPPQGTGLHR.Y	Y	43.04	1640.79	-1	821.402	2	43.05	F9:6581	2	129	144	N
	127	J9HSH6|J9HSH6_AEDAE	R.GAALQC(+57.02)AILSPAVR.V	Y	66.42	1425.78	0.3	713.896	2	95.24	F1:19704	3	374	387	Y			109	Q16LJ4|Q16LJ4_AEDAE	R.IAQFIC(+57.02)ERIFYPELEEVSSLTETERGSGGFGSTGTQ	Y	59.65	3994.89	-4.5	1332.63	3	169.75	F4:35020	1	112	147	Y			60127	Q16LF6|Q16LF6_AEDAE	K.FAEKYNLGNPVAGNFYQAEWDDYVPILYKQLGA	Y	49.44	3792.85	-1.1	1265.29	3	170.53	F9:34498	1	179	211	N
	127	J9HSH6|J9HSH6_AEDAE	K.AGGIETIANDYSLRATPSC(+57.02)VAFAGR.N	Y	66.05	2596.27	0.9	866.432	3	121.07	F1:26019	4	20	44	Y			109	Q16LJ4|Q16LJ4_AEDAE	R.FAKLTDQAFAPSKGSVK.A	Y	54.45	1793.97	1.5	598.997	3	59.93	F6:10200	3	11	27	N			60127	Q16LF6|Q16LF6_AEDAE	L.SEYVGSGPPQGTGLHR.Y	Y	43.04	1640.79	-1	821.402	2	43.05	F9:6581	2	129	144	N
	127	J9HSH6|J9HSH6_AEDAE	R.ATPSC(+57.02)VAFAGR.N	Y	64.97	1135.54	0.2	568.78	2	52.66	F2:8272	3	34	44	Y			109	Q16LJ4|Q16LJ4_AEDAE	R.GDRIAQFIC(+57.02)ER.I	Y	49.51	1363.67	-0.2	455.563	3	82.07	F6:15208	7	109	119	Y			258	Q173N6|Q173N6_AEDAE	K.S(+57.02)LYNWLTR.V	Y	45.13	1108.57	0.9	555.291	2	129.63	F9:26413	1	136	143	Y
	127	J9HSH6|J9HSH6_AEDAE	R.QALLDAAGIC(+57.02)GLNVLR.L	Y	62.31	1682.91	0	842.464	2	142.62	F2:28413	4	154	169	Y			109	Q16LJ4|Q16LJ4_AEDAE	K.LTDQAFAPSKGSVK.A	Y	40.36	1447.77	-0.4	724.891	2	41.73	F5:6079	7	14	27	N			258	Q173N6|Q173N6_AEDAE	R.AYTSNVVATGYGTHL.A	Y	44.99	1552.75	1.3	777.384	2	90.51	F7:14044	3	180	194	N
	127	J9HSH6|J9HSH6_AEDAE	M.S(+42.01)VIGIDFGNESC(+57.02)YVAVAK.A	Y	49.87	1969.95	-1.1	985.979	2	151.54	F3:30847	4	2	19	Y			156	Q1HRI6|Q1HRI6_AEDAE	R.SPSDVIDDINSGAIEC(+57.02)PAE	Y	79.68	1987.87	1	994.942	2	117.12	F5:23173	3	147	165	Y			258	Q173N6|Q173N6_AEDAE	R.SYTPVTTGTSVVGLK.F	Y	39.4	1508.81	0.1	755.412	2	85.46	F9:16335	4	50	64	N
	127	J9HSH6|J9HSH6_AEDAE	R.G(+57.02)AALQC(+57.02)AILSPAVR.V	Y	47.43	1482.8	2	742.408	2	97.17	F3:18714	2	374	387	Y			156	Q1HRI6|Q1HRI6_AEDAE	R.C(+57.02)VGGEVGATSSLAPK.I	Y	72.88	1431.7	0.9	716.859	2	52.17	F4:8912	9	17	31	Y			248	Q174D6|Q174D6_AEDAE	Y.STTHDADLVVIGSGPGGYVASIK.A	Y	57.01	2243.14	1.1	1122.58	2	111.6	F9:22505	4	37	59	N
	127	J9HSH6|J9HSH6_AEDAE	R.VDARNALEEFVYEVR.G	Y	39.29	1808.91	0.4	603.976	3	150.21	F2:30013	3	584	598	N			156	Q1HRI6|Q1HRI6_AEDAE	K.NIKHN(+.98)GNITFDEVISIAR.V	Y	63.88	2041.06	1.1	681.361	3	122.07	F6:24667	5	97	114	Y			248	Q174D6|Q174D6_AEDAE	K.SLTGGIAQLFKK.N	Y	40.56	1261.74	1.1	631.878	2	115.86	F9:23476	3	133	144	N
	127	J9HSH6|J9HSH6_AEDAE	K.AGGIETIAN(+.98)DYSLRATPSC(+57.02)VAFAGR.N	Y	36.08	2597.25	0.1	866.759	3	114.92	F3:22840	1	20	44	Y			156	Q1HRI6|Q1HRI6_AEDAE	C.VGGEVGATSSLAPK.I	Y	54	1271.67	0.7	636.844	2	46.67	F6:7079	3	18	31	N			247	A0A1S4FF23|A0A1S4FF23_AEDAE	Y.STTHDADLVVIGSGPGGYVASIK.A	Y	57.01	2243.14	1.1	1122.58	2	111.6	F9:22505	4	37	59	N
	127	J9HSH6|J9HSH6_AEDAE	K.A(+57.02)GGIETIANDYSLR.A	Y	35.39	1535.76	-0.4	768.886	2	107.24	F3:21052	1	20	33	Y			156	Q1HRI6|Q1HRI6_AEDAE	K.NIKHNGN(+.98)ITFDEVISIAR.V	Y	51.25	2041.06	0.8	681.361	3	121.47	F5:24185	1	97	114	Y			247	A0A1S4FF23|A0A1S4FF23_AEDAE	K.SLTGGIAQLFKK.N	Y	40.56	1261.74	1.1	631.878	2	115.86	F9:23476	3	133	144	N
	152	Q16N54|Q16N54_AEDAE	R.YSPTTNPLDIVKDIDKLL	Y	95.5	2044.11	-2.4	1023.06	2	171.3	F2:34202	6	154	171	N			156	Q1HRI6|Q1HRI6_AEDAE	K.IGPLGLSPK.K	Y	49	880.538	0.2	441.276	2	71.23	F5:12624	5	32	40	N			190	D2WKD9|SDR1_AEDAE	K.FGGVDVLVNNAGILR.Q	Y	47.11	1542.85	0.2	772.433	2	136.11	F7:22001	3	82	96	N
	152	Q16N54|Q16N54_AEDAE	R.YSPTTNPLDIVK(+57.02)DIDKLL	Y	67.45	2101.13	0.7	1051.57	2	171.35	F3:34769	2	154	171	Y			156	Q1HRI6|Q1HRI6_AEDAE	R.C(+57.02)VGGEVGATSSLAPKIGPLGLSPK.K	Y	47.36	2294.23	1.1	765.752	3	110.09	F5:21529	3	17	40	Y			190	D2WKD9|SDR1_AEDAE	R.IKVTSISPGVVR.T	Y	42.67	1254.77	0.3	628.39	2	59.22	F9:10478	3	185	196	N
	152	Q16N54|Q16N54_AEDAE	R.YSPTTNPLDIVKDIDK(+43.01)LL	Y	53.26	2087.11	1.5	1044.57	2	172.4	F3:35023	3	154	171	Y			156	Q1HRI6|Q1HRI6_AEDAE	K.EVLGTAHSVGC(+57.02)TIDGRSPSDVIDDINSGAIEC(+57.02)PAE	Y	45.18	3640.66	1.4	1214.56	3	122.46	F4:25026	6	131	165	Y			189	A0A2K7P6E4|A0A2K7P6E4_AEDAE	K.FGGVDVLVNNAGILR.Q	Y	47.11	1542.85	0.2	772.433	2	136.11	F7:22001	3	82	96	N
	152	Q16N54|Q16N54_AEDAE	K.ADVGDVFAR.V	Y	52.17	948.466	-0.7	475.24	2	66	F1:12713	2	100	108	N			156	Q1HRI6|Q1HRI6_AEDAE	N.GNITFDEVISIAR.V	Y	40.78	1433.75	-0.1	717.883	2	139.22	F5:28238	3	102	114	N			189	A0A2K7P6E4|A0A2K7P6E4_AEDAE	R.IKVTSISPGVVR.T	Y	42.67	1254.77	0.3	628.39	2	59.22	F9:10478	3	185	196	N
	152	Q16N54|Q16N54_AEDAE	R.Y(+57.02)SPTTNPLDIVKDID(+57.02)KLL	Y	51.49	2158.15	1.2	1080.08	2	171.57	F3:34821	1	154	171	Y			156	Q1HRI6|Q1HRI6_AEDAE	N.ITFDEVISIAR.V	Y	39.34	1262.69	0.3	632.351	2	140.75	F5:28609	3	104	114	N			1144	J9HZW5|J9HZW5_AEDAE	D.GFYLPGLAPVNYC(+57.02)R.Q	Y	58.26	1625.8	-0.2	813.908	2	139.93	F7:22693	3	27	40	Y
	152	Q16N54|Q16N54_AEDAE	R.VNVN(+.98)GDDAAPLYK.Y	Y	50.13	1375.66	0.3	688.838	2	65.08	F3:11534	1	109	121	Y			165	A0A1S4F2V5|A0A1S4F2V5_AEDAE	R.NRDNHC(+57.02)GVATC(+57.02)ASYPLV	Y	91.6	1932.86	0.5	967.436	2	73.96	F5:13213	16	323	339	Y			1144	J9HZW5|J9HZW5_AEDAE	G.FYLPGLAPVNYC(+57.02)R.Q	Y	43.58	1568.78	1.2	785.399	2	138.49	F8:22640	3	28	40	Y
	152	Q16N54|Q16N54_AEDAE	K.FLVDKN(+.98)GVPVAR.Y	Y	49.8	1314.73	-0.6	439.25	3	66.45	F3:11830	5	142	153	Y			165	A0A1S4F2V5|A0A1S4F2V5_AEDAE	K.NSWGTTWGDQGYVK.M	Y	65.67	1597.72	-0.6	799.865	2	101.09	F5:19395	3	306	319	N			471	Q16ZI1|Q16ZI1_AEDAE	K.VINFQPATQVTYGAQPAR.A	Y	58.09	1960.02	1.4	981.017	2	95.04	F9:18654	6	125	142	N
	152	Q16N54|Q16N54_AEDAE	R.YSPTTNPLDIVKDIDKL.L	Y	49.23	1931.03	0.7	966.521	2	160.72	F1:35103	4	154	170	N			165	A0A1S4F2V5|A0A1S4F2V5_AEDAE	R.N(+43.01)RDNHC(+57.02)GVATC(+57.02)ASYPLV	Y	54.59	1975.86	1	988.94	2	87.78	F5:16323	1	323	339	Y			471	Q16ZI1|Q16ZI1_AEDAE	R.HAEIYPKEEELQTIQR.I	Y	40.63	1983.01	0.4	662.01	3	61.54	F9:11036	3	501	516	N
	152	Q16N54|Q16N54_AEDAE	R.GKVLLVVNIASK.C	Y	49.2	1239.79	-0.1	620.903	2	86.88	F2:16213	2	35	46	N			165	A0A1S4F2V5|A0A1S4F2V5_AEDAE	G.ATDKGYVDIPQGDEEALK.K	Y	52.79	1947.94	-0.5	974.978	2	77.02	F6:14087	10	228	245	N			562	Q1HQU9|Q1HQU9_AEDAE	A.LYSSSDDVVELTANNFDR.M	Y	55.69	2043.94	-0.1	1022.98	2	121.88	F8:19662	5	23	40	N
	152	Q16N54|Q16N54_AEDAE	K.VLLVVNIASK.C	Y	48.02	1054.67	0.3	528.345	2	101.67	F1:21282	2	37	46	N			165	A0A1S4F2V5|A0A1S4F2V5_AEDAE	D.IPQGDEEALK.K	Y	49.8	1098.56	-0.1	550.285	2	37.94	F5:5192	3	236	245	N			562	Q1HQU9|Q1HQU9_AEDAE	R.GSFSEEGINEFLR.D	Y	44.62	1483.69	0.3	742.855	2	127.82	F9:26046	1	373	385	N
	152	Q16N54|Q16N54_AEDAE	M.A(+42.01)TESTSDYKSASSVYDFTVK.D	Y	46.7	2227.02	2.6	1114.52	2	105.8	F2:20529	4	2	21	Y			165	A0A1S4F2V5|A0A1S4F2V5_AEDAE	E.VPTTVDWR.K	Y	47.65	972.503	1.4	487.259	2	63.09	F4:11486	3	122	129	N			123	A0A0N8ES58|A0A0N8ES58_AEDAE	R.IAARNDKGYGPATQVR.W	Y	41.74	1715.91	0.1	572.976	3	29.52	F9:3420	2	1858	1873	N
	152	Q16N54|Q16N54_AEDAE	K.WNFTKFLVDKN(+.98)GVPVAR.Y	Y	41.01	1991.06	0.3	664.695	3	129.15	F3:26105	2	137	153	Y			165	A0A1S4F2V5|A0A1S4F2V5_AEDAE	G.YGTSEEGEDYWLVK.N	Y	46.33	1674.74	2.2	838.38	2	107.87	F5:20998	1	292	305	N			123	A0A0N8ES58|A0A0N8ES58_AEDAE	R.INLEPGC(+57.02)AYR.F	Y	39.68	1191.57	1.1	596.793	2	64.79	F9:11807	2	1731	1740	Y
	152	Q16N54|Q16N54_AEDAE	S.PTTNPLDIVKDIDKLL	Y	40.8	1794.01	2.1	599.013	3	171.37	F3:34773	3	156	171	N			164	Q17H05|Q17H05_AEDAE	R.NRDNHC(+57.02)GVATC(+57.02)ASYPLV	Y	91.6	1932.86	0.5	967.436	2	73.96	F5:13213	16	323	339	Y			125	A0A1S4FKS6|A0A1S4FKS6_AEDAE	R.IAARNDKGYGPATQVR.W	Y	41.74	1715.91	0.1	572.976	3	29.52	F9:3420	2	1859	1874	N
	152	Q16N54|Q16N54_AEDAE	R.Y(+57.02)SPTTNPLDIVKDIDK(+57.02)LL	Y	40.79	2158.15	2.1	1080.09	2	171.38	F2:34225	2	154	171	Y			164	Q17H05|Q17H05_AEDAE	K.NSWGTTWGDQGYVK.M	Y	65.67	1597.72	-0.6	799.865	2	101.09	F5:19395	3	306	319	N			125	A0A1S4FKS6|A0A1S4FKS6_AEDAE	R.INLEPGC(+57.02)AYR.F	Y	39.68	1191.57	1.1	596.793	2	64.79	F9:11807	2	1732	1741	Y
	152	Q16N54|Q16N54_AEDAE	W.NFTKFLVDKN(+.98)GVPVAR.Y	Y	40.62	1804.98	0.7	602.669	3	91.49	F1:18788	2	138	153	Y			164	Q17H05|Q17H05_AEDAE	R.N(+43.01)RDNHC(+57.02)GVATC(+57.02)ASYPLV	Y	54.59	1975.86	1	988.94	2	87.78	F5:16323	1	323	339	Y			124	Q16XE7|Q16XE7_AEDAE	R.IAARNDKGYGPATQVR.W	Y	41.74	1715.91	0.1	572.976	3	29.52	F9:3420	2	1664	1679	N
	152	Q16N54|Q16N54_AEDAE	Y.SPTTNPLDIVKDIDKLL	Y	39.23	1881.05	2	628.024	3	171.26	F3:34747	3	155	171	N			164	Q17H05|Q17H05_AEDAE	G.ATDKGYVDIPQGDEEALK.K	Y	52.79	1947.94	-0.5	974.978	2	77.02	F6:14087	10	228	245	N			124	Q16XE7|Q16XE7_AEDAE	R.INLEPGC(+57.02)AYR.F	Y	39.68	1191.57	1.1	596.793	2	64.79	F9:11807	2	1537	1546	Y
	152	Q16N54|Q16N54_AEDAE	K.Q(-17.03)GGSLGNFIKWNFTK.F	Y	38.74	1678.85	-0.7	840.43	2	154.27	F2:30810	3	127	141	Y			164	Q17H05|Q17H05_AEDAE	D.IPQGDEEALK.K	Y	49.8	1098.56	-0.1	550.285	2	37.94	F5:5192	3	236	245	N			601	Q1HQR5|Q1HQR5_AEDAE	R.GASGILGLGR.C	Y	53.36	899.519	0	450.767	2	85.06	F8:13379	3	44	53	N
	152	Q16N54|Q16N54_AEDAE	K.VLLVVNIASK(+57.02).C	Y	37.94	1111.7	0.6	556.856	2	102.99	F3:20064	1	37	46	Y			164	Q17H05|Q17H05_AEDAE	E.VPTTVDWR.K	Y	47.65	972.503	1.4	487.259	2	63.09	F4:11486	3	122	129	N			601	Q1HQR5|Q1HQR5_AEDAE	R.RALSSGTLTDSIEKLR.H	Y	47.83	1745.96	0.4	582.995	3	88.43	F9:17057	3	22	37	N
	152	Q16N54|Q16N54_AEDAE	K.F(+43.01)LVDKN(+.98)GVPVAR.Y	Y	37.88	1357.74	0.8	679.875	2	108.24	F1:22888	3	142	153	Y			164	Q17H05|Q17H05_AEDAE	G.YGTSEEGEDYWLVK.N	Y	46.33	1674.74	2.2	838.38	2	107.87	F5:20998	1	292	305	N			601	Q1HQR5|Q1HQR5_AEDAE	R.G(+57.02)ASGILGLGR.C	Y	39.72	956.54	0.4	479.278	2	80.88	F9:15313	1	44	53	Y
	152	Q16N54|Q16N54_AEDAE	R.DAKADVGDVFAR.V	Y	37.77	1262.63	-0.5	632.32	2	68.83	F1:13374	1	97	108	N			211	A0A1S4FE42|A0A1S4FE42_AEDAE	R.VVGFADAETDPIDFPIAPALAIPK.L	Y	116.93	2466.3	0	1234.16	2	170.12	F6:35207	4	294	317	N			461	A0A1S4FYX1|A0A1S4FYX1_AEDAE	R.TPTSPLLR.S	Y	42.86	883.513	0.5	442.764	2	49.75	F9:8232	3	46	53	N
	152	Q16N54|Q16N54_AEDAE	N.P(+57.02)LDIVKDIDKLL	Y	36.2	1437.84	0.6	719.93	2	171.06	F1:37197	1	160	171	Y			211	A0A1S4FE42|A0A1S4FE42_AEDAE	R.QAVIFAGLPK.S	Y	64.88	1042.62	0.4	522.316	2	104.1	F4:20790	3	87	96	N			461	A0A1S4FYX1|A0A1S4FYX1_AEDAE	R.DWWDDFDSPLR.S	Y	38.98	1450.62	-0.1	726.315	2	163.48	F9:33128	1	10	20	N
	152	Q16N54|Q16N54_AEDAE	S.PTTNPLDIVKD(+57.02)IDKLL	Y	35.87	1851.04	1.9	618.02	3	171.45	F3:34793	1	156	171	Y			211	A0A1S4FE42|A0A1S4FE42_AEDAE	R.SAAAWADKAFDAEITPVTIPGKR.G	Y	56.84	2414.26	0.4	805.761	3	119.7	F6:24098	9	203	225	N			445	A0A1S4F4D2|A0A1S4F4D2_AEDAE	K.LAANFLAR.C	Y	54.65	874.502	-0.2	438.258	2	75.31	F9:14119	2	124	131	N
[truncated: 1,836 more rows]
