# Supplementary material for: Dynamic proteomic analysis of Aedes aegypti Aag-2 cells infected with Mayaro virus
Source: Parasit Vectors. 2020 Jun 10;13:297. doi: 10.1186/s13071-020-04167-2 (PMC7285477; doi:10.1186/s13071-020-04167-2)
Supplement: Supplementary file 5 — Additional file 5: Table S3.Aedes aegypti Aag-2 cell and Mayaro virus proteins identified over the different infection time points. [file 13071_2020_4167_MOESM5_ESM.xlsx]

## Sheet: Table S3
	Additional file 5: Table S3. Aedes aegypti Aag-2 cell and Mayaro virus proteins identified over the different infection time points.
Control	Entry	Entry name	Status	Protein names	Gene names	Organism	Length (aa)		12 hpi	Entry	Entry name	Status	Protein names	Gene names	Organism	Length		48 hpi	Entry	Entry name	Status	Protein names	Gene names	Organism	Length
Q8T4S0	Q8T4S0	Q8T4S0_AEDAE	unreviewed	Elongation factor 2	Ef-2	Aedes aegypti (Yellowfever mosquito) (Culex aegypti)	844		Q8T4S0	Q8T4S0	Q8T4S0_AEDAE	unreviewed	Elongation factor 2	Ef-2	Aedes aegypti (Yellowfever mosquito) (Culex aegypti)	844		A0A1S4EXN8	A0A1S4EXN8	A0A1S4EXN8_AEDAE	unreviewed	Glutathione S-transferase (GSTD1)	5568355	Aedes aegypti (Yellowfever mosquito) (Culex aegypti)	211
Q0IFN2	Q0IFN2	Q0IFN2_AEDAE	unreviewed	AAEL004500-PA (AAEL004500-PB) (Eukaryotic translation elongation factor)	AAEL004500	Aedes aegypti (Yellowfever mosquito) (Culex aegypti)	844		Q95P39	Q95P39	Q95P39_AEDAE	unreviewed	Elongation factor 2	Ef-2	Aedes aegypti (Yellowfever mosquito) (Culex aegypti)	844		Q16P59	Q16P59	Q16P59_AEDAE	unreviewed	Peptidyl-prolyl cis-trans isomerase (PPIase) (EC 5.2.1.8)	5575296 AAEL011758	Aedes aegypti (Yellowfever mosquito) (Culex aegypti)	206
Q95P39	Q95P39	Q95P39_AEDAE	unreviewed	Elongation factor 2	Ef-2	Aedes aegypti (Yellowfever mosquito) (Culex aegypti)	844		Q9BME7	Q9BME7	Q9BME7_AEDAE	unreviewed	Elongation factor 2	Ef-2	Aedes aegypti (Yellowfever mosquito) (Culex aegypti)	844		Q1HRR9	Q1HRR9	Q1HRR9_AEDAE	unreviewed	Peptidyl-prolyl cis-trans isomerase (PPIase) (EC 5.2.1.8)		Aedes aegypti (Yellowfever mosquito) (Culex aegypti)	164
Q9BME7	Q9BME7	Q9BME7_AEDAE	unreviewed	Elongation factor 2	Ef-2	Aedes aegypti (Yellowfever mosquito) (Culex aegypti)	844		Q0IFN2	Q0IFN2	Q0IFN2_AEDAE	unreviewed	AAEL004500-PA (AAEL004500-PB) (Eukaryotic translation elongation factor)	AAEL004500	Aedes aegypti (Yellowfever mosquito) (Culex aegypti)	844		Q16S79	Q16S79	Q16S79_AEDAE	unreviewed	AAEL010670-PA (Lethal(2)essential for life protein, l2efl)	AAEL010670	Aedes aegypti (Yellowfever mosquito) (Culex aegypti)	197
Q16S79	Q16S79	Q16S79_AEDAE	unreviewed	AAEL010670-PA (Lethal(2)essential for life protein, l2efl)	AAEL010670	Aedes aegypti (Yellowfever mosquito) (Culex aegypti)	197		Q1HQZ5	Q1HQZ5	Q1HQZ5_AEDAE	unreviewed	Heat shock cognate 70	110678734	Aedes aegypti (Yellowfever mosquito) (Culex aegypti)	651		J9HHL7	J9HHL7	J9HHL7_AEDAE	unreviewed	AAEL001061-PB (Glutathione S-transferase (GSTD1))	GSTD1 5568355 AaeL_AAEL001061	Aedes aegypti (Yellowfever mosquito) (Culex aegypti)	209
J9HHL7	J9HHL7	J9HHL7_AEDAE	unreviewed	AAEL001061-PB (Glutathione S-transferase (GSTD1))	GSTD1 5568355 AaeL_AAEL001061	Aedes aegypti (Yellowfever mosquito) (Culex aegypti)	209		Q4PKE5	Q4PKE5	Q4PKE5_AEDAE	unreviewed	Actin 5	act-5	Aedes aegypti (Yellowfever mosquito) (Culex aegypti)	376		Q0IG02	Q0IG02	Q0IG02_AEDAE	unreviewed	4-Hydroxybutyrate CoA-transferase, putative (AAEL003746-PA)	5578926 AAEL003746	Aedes aegypti (Yellowfever mosquito) (Culex aegypti)	479
Q1HRR9	Q1HRR9	Q1HRR9_AEDAE	unreviewed	Peptidyl-prolyl cis-trans isomerase (PPIase) (EC 5.2.1.8)		Aedes aegypti (Yellowfever mosquito) (Culex aegypti)	164		Q16P59	Q16P59	Q16P59_AEDAE	unreviewed	Peptidyl-prolyl cis-trans isomerase (PPIase) (EC 5.2.1.8)	5575296 AAEL011758	Aedes aegypti (Yellowfever mosquito) (Culex aegypti)	206		Q1HQZ5	Q1HQZ5	Q1HQZ5_AEDAE	unreviewed	Heat shock cognate 70	110678734	Aedes aegypti (Yellowfever mosquito) (Culex aegypti)	651
Q16SH1	Q16SH1	Q16SH1_AEDAE	unreviewed	AAEL010585-PA (Spermatogenesis associated factor)	5573545 AAEL010585	Aedes aegypti (Yellowfever mosquito) (Culex aegypti)	803		Q16SH1	Q16SH1	Q16SH1_AEDAE	unreviewed	AAEL010585-PA (Spermatogenesis associated factor)	5573545 AAEL010585	Aedes aegypti (Yellowfever mosquito) (Culex aegypti)	803		Q16SH1	Q16SH1	Q16SH1_AEDAE	unreviewed	AAEL010585-PA (Spermatogenesis associated factor)	5573545 AAEL010585	Aedes aegypti (Yellowfever mosquito) (Culex aegypti)	803
Q1HQZ5	Q1HQZ5	Q1HQZ5_AEDAE	unreviewed	Heat shock cognate 70	110678734	Aedes aegypti (Yellowfever mosquito) (Culex aegypti)	651		J9HHL7	J9HHL7	J9HHL7_AEDAE	unreviewed	AAEL001061-PB (Glutathione S-transferase (GSTD1))	GSTD1 5568355 AaeL_AAEL001061	Aedes aegypti (Yellowfever mosquito) (Culex aegypti)	209		Q16JG1	Q16JG1	Q16JG1_AEDAE	unreviewed	AAEL013346-PA (Lethal(2)essential for life protein, l2efl)	5577711 AAEL013346	Aedes aegypti (Yellowfever mosquito) (Culex aegypti)	195
A0A1S4FZ89	A0A1S4FZ89	A0A1S4FZ89_AEDAE	unreviewed	Lethal(2)essential for life protein, l2efl	5577709	Aedes aegypti (Yellowfever mosquito) (Culex aegypti)	194		Q1HR69	Q1HR69	Q1HR69_AEDAE	unreviewed	AAEL017349-PA (Heat shock cognate 70)	23687769 AaeL_AAEL017349	Aedes aegypti (Yellowfever mosquito) (Culex aegypti)	655		Q4PKE5	Q4PKE5	Q4PKE5_AEDAE	unreviewed	Actin 5	act-5	Aedes aegypti (Yellowfever mosquito) (Culex aegypti)	376
J9HYM2	J9HYM2	J9HYM2_AEDAE	unreviewed	Glyceraldehyde-3-phosphate dehydrogenase (EC 1.2.1.12)	23687404 AaeL_AAEL016984	Aedes aegypti (Yellowfever mosquito) (Culex aegypti)	332		Q0IG02	Q0IG02	Q0IG02_AEDAE	unreviewed	4-Hydroxybutyrate CoA-transferase, putative (AAEL003746-PA)	5578926 AAEL003746	Aedes aegypti (Yellowfever mosquito) (Culex aegypti)	479		Q16QR7	Q16QR7	Q16QR7_AEDAE	unreviewed	AAEL011197-PA (AAEL011197-PB) (Actin)	AAEL011197	Aedes aegypti (Yellowfever mosquito) (Culex aegypti)	376
Q0IG02	Q0IG02	Q0IG02_AEDAE	unreviewed	4-Hydroxybutyrate CoA-transferase, putative (AAEL003746-PA)	5578926 AAEL003746	Aedes aegypti (Yellowfever mosquito) (Culex aegypti)	479		Q1HR57	Q1HR57	Q1HR57_AEDAE	unreviewed	AAEL001872-PA (Mitochondrial porin) (Voltage-dependent anion channel) (Voltage-dependent anion-selective channel) (Fragment)	VDAC AAEL001872	Aedes aegypti (Yellowfever mosquito) (Culex aegypti)	282		Q16PM9	Q16PM9	Q16PM9_AEDAE	unreviewed	AAEL011584-PA (Chaperonin-60kD, ch60)	5575032 AAEL011584	Aedes aegypti (Yellowfever mosquito) (Culex aegypti)	574
Q16JG1	Q16JG1	Q16JG1_AEDAE	unreviewed	AAEL013346-PA (Lethal(2)essential for life protein, l2efl)	5577711 AAEL013346	Aedes aegypti (Yellowfever mosquito) (Culex aegypti)	195		Q16S79	Q16S79	Q16S79_AEDAE	unreviewed	AAEL010670-PA (Lethal(2)essential for life protein, l2efl)	AAEL010670	Aedes aegypti (Yellowfever mosquito) (Culex aegypti)	197		A0A1S4FZ89	A0A1S4FZ89	A0A1S4FZ89_AEDAE	unreviewed	Lethal(2)essential for life protein, l2efl	5577709	Aedes aegypti (Yellowfever mosquito) (Culex aegypti)	194
Q16QR7	Q16QR7	Q16QR7_AEDAE	unreviewed	AAEL011197-PA (AAEL011197-PB) (Actin)	AAEL011197	Aedes aegypti (Yellowfever mosquito) (Culex aegypti)	376		Q16PM9	Q16PM9	Q16PM9_AEDAE	unreviewed	AAEL011584-PA (Chaperonin-60kD, ch60)	5575032 AAEL011584	Aedes aegypti (Yellowfever mosquito) (Culex aegypti)	574		Q16JG3	Q16JG3	Q16JG3_AEDAE	unreviewed	AAEL013349-PA	AAEL013349	Aedes aegypti (Yellowfever mosquito) (Culex aegypti)	194
Q1HR57	Q1HR57	Q1HR57_AEDAE	unreviewed	AAEL001872-PA (Mitochondrial porin) (Voltage-dependent anion channel) (Voltage-dependent anion-selective channel) (Fragment)	VDAC AAEL001872	Aedes aegypti (Yellowfever mosquito) (Culex aegypti)	282		Q0IFK9	Q0IFK9	Q0IFK9_AEDAE	unreviewed	AAEL004699-PA	5565266 AAEL004699	Aedes aegypti (Yellowfever mosquito) (Culex aegypti)	1006		Q178U9	Q178U9	Q178U9_AEDAE	unreviewed	Fructose-bisphosphate aldolase (EC 4.1.2.13)	5567031 AAEL005766	Aedes aegypti (Yellowfever mosquito) (Culex aegypti)	363
Q0IFK9	Q0IFK9	Q0IFK9_AEDAE	unreviewed	AAEL004699-PA	5565266 AAEL004699	Aedes aegypti (Yellowfever mosquito) (Culex aegypti)	1006		Q17GX9	Q17GX9	Q17GX9_AEDAE	unreviewed	Tubulin beta chain	5576244 AAEL002851	Aedes aegypti (Yellowfever mosquito) (Culex aegypti)	447		A0A0P6JSU0	A0A0P6JSU0	A0A0P6JSU0_AEDAE	unreviewed	FK506-binding protein (EC 5.2.1.8)		Aedes aegypti (Yellowfever mosquito) (Culex aegypti)	379
Q1HR69	Q1HR69	Q1HR69_AEDAE	unreviewed	AAEL017349-PA (Heat shock cognate 70)	23687769 AaeL_AAEL017349	Aedes aegypti (Yellowfever mosquito) (Culex aegypti)	655		Q16JG1	Q16JG1	Q16JG1_AEDAE	unreviewed	AAEL013346-PA (Lethal(2)essential for life protein, l2efl)	5577711 AAEL013346	Aedes aegypti (Yellowfever mosquito) (Culex aegypti)	195		Q1HR69	Q1HR69	Q1HR69_AEDAE	unreviewed	AAEL017349-PA (Heat shock cognate 70)	23687769 AaeL_AAEL017349	Aedes aegypti (Yellowfever mosquito) (Culex aegypti)	655
Q178U9	Q178U9	Q178U9_AEDAE	unreviewed	Fructose-bisphosphate aldolase (EC 4.1.2.13)	5567031 AAEL005766	Aedes aegypti (Yellowfever mosquito) (Culex aegypti)	363		J9HYM2	J9HYM2	J9HYM2_AEDAE	unreviewed	Glyceraldehyde-3-phosphate dehydrogenase (EC 1.2.1.12)	23687404 AaeL_AAEL016984	Aedes aegypti (Yellowfever mosquito) (Culex aegypti)	332		Q16N54	Q16N54	Q16N54_AEDAE	unreviewed	Glutathione peroxidase	GPXH1 5575813 AAEL012069	Aedes aegypti (Yellowfever mosquito) (Culex aegypti)	171
Q17HW3	Q17HW3	Q17HW3_AEDAE	unreviewed	Triosephosphate isomerase (EC 5.3.1.1)	5580166 AAEL002542	Aedes aegypti (Yellowfever mosquito) (Culex aegypti)	247		Q1HRR8	Q1HRR8	Q1HRR8_AEDAE	unreviewed	40S ribosomal protein S19 (AAEL010756-PA) (AAEL010756-PB)	AAEL010756	Aedes aegypti (Yellowfever mosquito) (Culex aegypti)	156		Q1HR57	Q1HR57	Q1HR57_AEDAE	unreviewed	AAEL001872-PA (Mitochondrial porin) (Voltage-dependent anion channel) (Voltage-dependent anion-selective channel) (Fragment)	VDAC AAEL001872	Aedes aegypti (Yellowfever mosquito) (Culex aegypti)	282
Q173V2	Q173V2	Q173V2_AEDAE	unreviewed	Histone H2A	5568655 AAEL000494 AAEL000497 AAEL000518 AAEL000525 AAEL003818 AAEL003826 AAEL003851 AAEL003862 AAEL007005	Aedes aegypti (Yellowfever mosquito) (Culex aegypti)	124		A0A1S4F2Y4	A0A1S4F2Y4	A0A1S4F2Y4_AEDAE	unreviewed	Tubulin beta chain	5576245	Aedes aegypti (Yellowfever mosquito) (Culex aegypti)	454		Q1HR19	Q1HR19	Q1HR19_AEDAE	unreviewed	Transgelin	5568503 AAEL006922	Aedes aegypti (Yellowfever mosquito) (Culex aegypti)	188
Q16JF9	Q16JF9	Q16JF9_AEDAE	unreviewed	AAEL013352-PA (Lethal(2)essential for life protein, l2efl)	5577713 AAEL013352	Aedes aegypti (Yellowfever mosquito) (Culex aegypti)	193		Q16R27	Q16R27	Q16R27_AEDAE	unreviewed	AAEL011089-PA (Ribonucleoprotein)	AAEL011089	Aedes aegypti (Yellowfever mosquito) (Culex aegypti)	999		A0A1S4EYP3	A0A1S4EYP3	A0A1S4EYP3_AEDAE	unreviewed	Myosin heavy chain, nonmuscle or smooth muscle	5570505	Aedes aegypti (Yellowfever mosquito) (Culex aegypti)	1969
Q1HR13	Q1HR13	Q1HR13_AEDAE	unreviewed	AAEL009345-PA (Prohibitin)	5571854 AAEL009345 AAEL801147	Aedes aegypti (Yellowfever mosquito) (Culex aegypti)	272		Q16R25	Q16R25	Q16R25_AEDAE	unreviewed	AAEL011089-PB (Ribonucleoprotein)	AAEL011089	Aedes aegypti (Yellowfever mosquito) (Culex aegypti)	952		Q17L97	Q17L97	Q17L97_AEDAE	unreviewed	AAEL001411-PB (Myosin heavy chain, nonmuscle or smooth muscle)	AAEL001411	Aedes aegypti (Yellowfever mosquito) (Culex aegypti)	2001
Q178U8	Q178U8	Q178U8_AEDAE	unreviewed	Fructose-bisphosphate aldolase (EC 4.1.2.13)	5567031 AAEL005766	Aedes aegypti (Yellowfever mosquito) (Culex aegypti)	364		Q16R26	Q16R26	Q16R26_AEDAE	unreviewed	AAEL011089-PC (Ribonucleoprotein)	AAEL011089	Aedes aegypti (Yellowfever mosquito) (Culex aegypti)	991		J9HYM2	J9HYM2	J9HYM2_AEDAE	unreviewed	Glyceraldehyde-3-phosphate dehydrogenase (EC 1.2.1.12)	23687404 AaeL_AAEL016984	Aedes aegypti (Yellowfever mosquito) (Culex aegypti)	332
Q1HRR8	Q1HRR8	Q1HRR8_AEDAE	unreviewed	40S ribosomal protein S19 (AAEL010756-PA) (AAEL010756-PB)	AAEL010756	Aedes aegypti (Yellowfever mosquito) (Culex aegypti)	156		Q178U9	Q178U9	Q178U9_AEDAE	unreviewed	Fructose-bisphosphate aldolase (EC 4.1.2.13)	5567031 AAEL005766	Aedes aegypti (Yellowfever mosquito) (Culex aegypti)	363		Q17AK0	Q17AK0	Q17AK0_AEDAE	unreviewed	AAEL005269-PA (AAEL005269-PB) (AAEL005269-PC) (Ubiquinol-cytochrome c reductase complex core protein)	AAEL005269	Aedes aegypti (Yellowfever mosquito) (Culex aegypti)	441
Q16JE9	Q16JE9	Q16JE9_AEDAE	unreviewed	Profilin	AAEL013353	Aedes aegypti (Yellowfever mosquito) (Culex aegypti)	126		Q178U8	Q178U8	Q178U8_AEDAE	unreviewed	Fructose-bisphosphate aldolase (EC 4.1.2.13)	5567031 AAEL005766	Aedes aegypti (Yellowfever mosquito) (Culex aegypti)	364		A0A0P6IUV3	A0A0P6IUV3	A0A0P6IUV3_AEDAE	unreviewed	Putative heat shock 70 kDa protein cognate 5		Aedes aegypti (Yellowfever mosquito) (Culex aegypti)	671
A0A0P6IUV3	A0A0P6IUV3	A0A0P6IUV3_AEDAE	unreviewed	Putative heat shock 70 kDa protein cognate 5		Aedes aegypti (Yellowfever mosquito) (Culex aegypti)	671		A0A0P6JSU0	A0A0P6JSU0	A0A0P6JSU0_AEDAE	unreviewed	FK506-binding protein (EC 5.2.1.8)		Aedes aegypti (Yellowfever mosquito) (Culex aegypti)	379		Q17HW3	Q17HW3	Q17HW3_AEDAE	unreviewed	Triosephosphate isomerase (EC 5.3.1.1)	5580166 AAEL002542	Aedes aegypti (Yellowfever mosquito) (Culex aegypti)	247
Q1HR88	Q1HR88	Q1HR88_AEDAE	unreviewed	Elongation factor 1-alpha	23687516 AaeL_AAEL017096	Aedes aegypti (Yellowfever mosquito) (Culex aegypti)	463		Q1HR13	Q1HR13	Q1HR13_AEDAE	unreviewed	AAEL009345-PA (Prohibitin)	5571854 AAEL009345 AAEL801147	Aedes aegypti (Yellowfever mosquito) (Culex aegypti)	272		Q16JF9	Q16JF9	Q16JF9_AEDAE	unreviewed	AAEL013352-PA (Lethal(2)essential for life protein, l2efl)	5577713 AAEL013352	Aedes aegypti (Yellowfever mosquito) (Culex aegypti)	193
A0A1S4F2Y4	A0A1S4F2Y4	A0A1S4F2Y4_AEDAE	unreviewed	Tubulin beta chain	5576245	Aedes aegypti (Yellowfever mosquito) (Culex aegypti)	454		Q17HW3	Q17HW3	Q17HW3_AEDAE	unreviewed	Triosephosphate isomerase (EC 5.3.1.1)	5580166 AAEL002542	Aedes aegypti (Yellowfever mosquito) (Culex aegypti)	247		Q1HRQ7	Q1HRQ7	Q1HRQ7_AEDAE	unreviewed	ATP synthase subunit alpha	5575914 AAEL012175	Aedes aegypti (Yellowfever mosquito) (Culex aegypti)	551
Q16JS3	Q16JS3	Q16JS3_AEDAE	unreviewed	Tubulin alpha chain	5577489 AAEL013229	Aedes aegypti (Yellowfever mosquito) (Culex aegypti)	450		J9HSH6	J9HSH6	J9HSH6_AEDAE	unreviewed	AAEL017315-PA	AaeL_AAEL017315	Aedes aegypti (Yellowfever mosquito) (Culex aegypti)	803		A0A1S4G5W3	A0A1S4G5W3	A0A1S4G5W3_AEDAE	unreviewed	Uncharacterized protein	23687536	Aedes aegypti (Yellowfever mosquito) (Culex aegypti)	601
Q1HR53	Q1HR53	Q1HR53_AEDAE	unreviewed	Tubulin alpha chain	5568211 AAEL006642	Aedes aegypti (Yellowfever mosquito) (Culex aegypti)	450		Q1HR88	Q1HR88	Q1HR88_AEDAE	unreviewed	Elongation factor 1-alpha	23687516 AaeL_AAEL017096	Aedes aegypti (Yellowfever mosquito) (Culex aegypti)	463		J9HFH4	J9HFH4	J9HFH4_AEDAE	unreviewed	AAEL017116-PA (AAEL017116-PB)	23687536 AaeL_AAEL017116	Aedes aegypti (Yellowfever mosquito) (Culex aegypti)	600
Q16R26	Q16R26	Q16R26_AEDAE	unreviewed	AAEL011089-PC (Ribonucleoprotein)	AAEL011089	Aedes aegypti (Yellowfever mosquito) (Culex aegypti)	991		Q17AK0	Q17AK0	Q17AK0_AEDAE	unreviewed	AAEL005269-PA (AAEL005269-PB) (AAEL005269-PC) (Ubiquinol-cytochrome c reductase complex core protein)	AAEL005269	Aedes aegypti (Yellowfever mosquito) (Culex aegypti)	441		Q1HR13	Q1HR13	Q1HR13_AEDAE	unreviewed	AAEL009345-PA (Prohibitin)	5571854 AAEL009345 AAEL801147	Aedes aegypti (Yellowfever mosquito) (Culex aegypti)	272
Q16R25	Q16R25	Q16R25_AEDAE	unreviewed	AAEL011089-PB (Ribonucleoprotein)	AAEL011089	Aedes aegypti (Yellowfever mosquito) (Culex aegypti)	952		Q1HR53	Q1HR53	Q1HR53_AEDAE	unreviewed	Tubulin alpha chain	5568211 AAEL006642	Aedes aegypti (Yellowfever mosquito) (Culex aegypti)	450		Q16QU2	Q16QU2	Q16QU2_AEDAE	unreviewed	AAEL011180-PA	5574458 AAEL011180	Aedes aegypti (Yellowfever mosquito) (Culex aegypti)	290
Q16R27	Q16R27	Q16R27_AEDAE	unreviewed	AAEL011089-PA (Ribonucleoprotein)	AAEL011089	Aedes aegypti (Yellowfever mosquito) (Culex aegypti)	999		Q16JS3	Q16JS3	Q16JS3_AEDAE	unreviewed	Tubulin alpha chain	5577489 AAEL013229	Aedes aegypti (Yellowfever mosquito) (Culex aegypti)	450		Q17MF2	Q17MF2	Q17MF2_AEDAE	unreviewed	AAEL001052-PA (Heat shock protein, putative)	5579901 AAEL001052	Aedes aegypti (Yellowfever mosquito) (Culex aegypti)	100
Q17GX9	Q17GX9	Q17GX9_AEDAE	unreviewed	Tubulin beta chain	5576244 AAEL002851	Aedes aegypti (Yellowfever mosquito) (Culex aegypti)	447		A0A1S4G5W3	A0A1S4G5W3	A0A1S4G5W3_AEDAE	unreviewed	Uncharacterized protein	23687536	Aedes aegypti (Yellowfever mosquito) (Culex aegypti)	601		Q4PKD7	Q4PKD7	Q4PKD7_AEDAE	unreviewed	Proliferating cell nuclear antigen	PCNA 5580247 AAEL012545	Aedes aegypti (Yellowfever mosquito) (Culex aegypti)	260
Q16PM9	Q16PM9	Q16PM9_AEDAE	unreviewed	AAEL011584-PA (Chaperonin-60kD, ch60)	5575032 AAEL011584	Aedes aegypti (Yellowfever mosquito) (Culex aegypti)	574		J9HFH4	J9HFH4	J9HFH4_AEDAE	unreviewed	AAEL017116-PA (AAEL017116-PB)	23687536 AaeL_AAEL017116	Aedes aegypti (Yellowfever mosquito) (Culex aegypti)	600		Q17GT4	Q17GT4	Q17GT4_AEDAE	unreviewed	AAEL002886-PA (Thioredoxin reductase)	5576472 AAEL002886	Aedes aegypti (Yellowfever mosquito) (Culex aegypti)	521
Q8WSF6	Q8WSF6	Q8WSF6_AEDAE	unreviewed	2-Cys thioredoxin peroxidase	TPx 5564117	Aedes aegypti (Yellowfever mosquito) (Culex aegypti)	196		Q17ER9	Q17ER9	Q17ER9_AEDAE	unreviewed	Histone H2B	AAEL015684	Aedes aegypti (Yellowfever mosquito) (Culex aegypti)	333		Q17GT5	Q17GT5	Q17GT5_AEDAE	unreviewed	AAEL002886-PB (Thioredoxin reductase)	5576472 AAEL002886	Aedes aegypti (Yellowfever mosquito) (Culex aegypti)	497
Q1HR83	Q1HR83	Q1HR83_AEDAE	unreviewed	Peptidylprolyl isomerase (EC 5.2.1.8)	AAEL007883	Aedes aegypti (Yellowfever mosquito) (Culex aegypti)	108		A0A0P6IUV3	A0A0P6IUV3	A0A0P6IUV3_AEDAE	unreviewed	Putative heat shock 70 kDa protein cognate 5		Aedes aegypti (Yellowfever mosquito) (Culex aegypti)	671		Q1HR88	Q1HR88	Q1HR88_AEDAE	unreviewed	Elongation factor 1-alpha	23687516 AaeL_AAEL017096	Aedes aegypti (Yellowfever mosquito) (Culex aegypti)	463
Q17AK0	Q17AK0	Q17AK0_AEDAE	unreviewed	AAEL005269-PA (AAEL005269-PB) (AAEL005269-PC) (Ubiquinol-cytochrome c reductase complex core protein)	AAEL005269	Aedes aegypti (Yellowfever mosquito) (Culex aegypti)	441		A0A1S4FZ89	A0A1S4FZ89	A0A1S4FZ89_AEDAE	unreviewed	Lethal(2)essential for life protein, l2efl	5577709	Aedes aegypti (Yellowfever mosquito) (Culex aegypti)	194		Q17E10	Q17E10	Q17E10_AEDAE	unreviewed	AAEL003993-PA (Cyclohex-1-ene-1-carboxyl-CoA hydratase, putative)	5563904 AAEL003993	Aedes aegypti (Yellowfever mosquito) (Culex aegypti)	292
Q0C7B7	Q0C7B7	Q0C7B7_AEDAE	unreviewed	AAEL000081-PA (Peroxisome assembly factor-2 (peroxisomal-type ATPase 1)) (Fragment)	AAEL000081	Aedes aegypti (Yellowfever mosquito) (Culex aegypti)	940		Q1HR25	Q1HR25	Q1HR25_AEDAE	unreviewed	40S ribosomal protein S21	AAEL000529 AAEL004503	Aedes aegypti (Yellowfever mosquito) (Culex aegypti)	83		Q1HR83	Q1HR83	Q1HR83_AEDAE	unreviewed	Peptidylprolyl isomerase (EC 5.2.1.8)	AAEL007883	Aedes aegypti (Yellowfever mosquito) (Culex aegypti)	108
Q17ER9	Q17ER9	Q17ER9_AEDAE	unreviewed	Histone H2B	AAEL015684	Aedes aegypti (Yellowfever mosquito) (Culex aegypti)	333		Q1HRQ7	Q1HRQ7	Q1HRQ7_AEDAE	unreviewed	ATP synthase subunit alpha	5575914 AAEL012175	Aedes aegypti (Yellowfever mosquito) (Culex aegypti)	551		Q16ZI8	Q16ZI8	Q16ZI8_AEDAE	unreviewed	AAEL008152-PA (Short-chain dehydrogenase)	5570230 AAEL008152	Aedes aegypti (Yellowfever mosquito) (Culex aegypti)	256
Q1HR61	Q1HR61	Q1HR61_AEDAE	unreviewed	ATP synthase subunit beta (EC 7.1.2.2)		Aedes aegypti (Yellowfever mosquito) (Culex aegypti)	504		Q1HR19	Q1HR19	Q1HR19_AEDAE	unreviewed	Transgelin	5568503 AAEL006922	Aedes aegypti (Yellowfever mosquito) (Culex aegypti)	188		Q16JE9	Q16JE9	Q16JE9_AEDAE	unreviewed	Profilin	AAEL013353	Aedes aegypti (Yellowfever mosquito) (Culex aegypti)	126
Q1HRN3	Q1HRN3	Q1HRN3_AEDAE	unreviewed	Superoxide dismutase [Cu-Zn] (EC 1.15.1.1)	CUSOD3_b CUSOD3_a AAEL000274 AAEL011498	Aedes aegypti (Yellowfever mosquito) (Culex aegypti)	153		Q1HR83	Q1HR83	Q1HR83_AEDAE	unreviewed	Peptidylprolyl isomerase (EC 5.2.1.8)	AAEL007883	Aedes aegypti (Yellowfever mosquito) (Culex aegypti)	108		Q16JG6	Q16JG6	Q16JG6_AEDAE	unreviewed	AAEL010667-PA (AAEL013348-PA) (Lethal(2)essential for life protein, l2efl)	AAEL010667 AAEL013348	Aedes aegypti (Yellowfever mosquito) (Culex aegypti)	198
A0A0P6JSU0	A0A0P6JSU0	A0A0P6JSU0_AEDAE	unreviewed	FK506-binding protein (EC 5.2.1.8)		Aedes aegypti (Yellowfever mosquito) (Culex aegypti)	379		A0A1S4FIY1	A0A1S4FIY1	A0A1S4FIY1_AEDAE	unreviewed	Malate dehydrogenase	5570233	Aedes aegypti (Yellowfever mosquito) (Culex aegypti)	337		A0A1S4EXN6	A0A1S4EXN6	A0A1S4EXN6_AEDAE	unreviewed	Glutathione S-transferase (GSTD1)	5568355	Aedes aegypti (Yellowfever mosquito) (Culex aegypti)	216
Q1HR19	Q1HR19	Q1HR19_AEDAE	unreviewed	Transgelin	5568503 AAEL006922	Aedes aegypti (Yellowfever mosquito) (Culex aegypti)	188		Q16ZI5	Q16ZI5	Q16ZI5_AEDAE	unreviewed	AAEL008166-PA	AAEL008166	Aedes aegypti (Yellowfever mosquito) (Culex aegypti)	419		J9HSH6	J9HSH6	J9HSH6_AEDAE	unreviewed	AAEL017315-PA	AaeL_AAEL017315	Aedes aegypti (Yellowfever mosquito) (Culex aegypti)	803
J9HSH6	J9HSH6	J9HSH6_AEDAE	unreviewed	AAEL017315-PA	AaeL_AAEL017315	Aedes aegypti (Yellowfever mosquito) (Culex aegypti)	803		Q17L97	Q17L97	Q17L97_AEDAE	unreviewed	AAEL001411-PB (Myosin heavy chain, nonmuscle or smooth muscle)	AAEL001411	Aedes aegypti (Yellowfever mosquito) (Culex aegypti)	2001		Q1HR67	Q1HR67	Q1HR67_AEDAE	unreviewed	AAEL009185-PA (Arginine or creatine kinase) (Creatine kinase)	5571596 AAEL009185	Aedes aegypti (Yellowfever mosquito) (Culex aegypti)	355
Q16N54	Q16N54	Q16N54_AEDAE	unreviewed	Glutathione peroxidase	GPXH1 5575813 AAEL012069	Aedes aegypti (Yellowfever mosquito) (Culex aegypti)	171		Q17FL3	Q17FL3	Q17FL3_AEDAE	unreviewed	ATP synthase subunit beta (EC 7.1.2.2)	AAEL003393	Aedes aegypti (Yellowfever mosquito) (Culex aegypti)	504		Q16R25	Q16R25	Q16R25_AEDAE	unreviewed	AAEL011089-PB (Ribonucleoprotein)	AAEL011089	Aedes aegypti (Yellowfever mosquito) (Culex aegypti)	952
Q1HR67	Q1HR67	Q1HR67_AEDAE	unreviewed	AAEL009185-PA (Arginine or creatine kinase) (Creatine kinase)	5571596 AAEL009185	Aedes aegypti (Yellowfever mosquito) (Culex aegypti)	355		Q1HR61	Q1HR61	Q1HR61_AEDAE	unreviewed	ATP synthase subunit beta (EC 7.1.2.2)		Aedes aegypti (Yellowfever mosquito) (Culex aegypti)	504		Q16R27	Q16R27	Q16R27_AEDAE	unreviewed	AAEL011089-PA (Ribonucleoprotein)	AAEL011089	Aedes aegypti (Yellowfever mosquito) (Culex aegypti)	999
Q17DN1	Q17DN1	Q17DN1_AEDAE	unreviewed	AAEL004086-PA (Aldo-keto reductase)	AAEL004086	Aedes aegypti (Yellowfever mosquito) (Culex aegypti)	284		A0A1S4F4H1	A0A1S4F4H1	A0A1S4F4H1_AEDAE	unreviewed	ATP synthase subunit beta (EC 7.1.2.2)	5577999	Aedes aegypti (Yellowfever mosquito) (Culex aegypti)	504		Q16R26	Q16R26	Q16R26_AEDAE	unreviewed	AAEL011089-PC (Ribonucleoprotein)	AAEL011089	Aedes aegypti (Yellowfever mosquito) (Culex aegypti)	991
Q17DN2	Q17DN2	Q17DN2_AEDAE	unreviewed	AAEL004086-PB (Aldo-keto reductase)	5564124 AAEL004086	Aedes aegypti (Yellowfever mosquito) (Culex aegypti)	323		Q16JE9	Q16JE9	Q16JE9_AEDAE	unreviewed	Profilin	AAEL013353	Aedes aegypti (Yellowfever mosquito) (Culex aegypti)	126		Q16JS3	Q16JS3	Q16JS3_AEDAE	unreviewed	Tubulin alpha chain	5577489 AAEL013229	Aedes aegypti (Yellowfever mosquito) (Culex aegypti)	450
Q16JG6	Q16JG6	Q16JG6_AEDAE	unreviewed	AAEL010667-PA (AAEL013348-PA) (Lethal(2)essential for life protein, l2efl)	AAEL010667 AAEL013348	Aedes aegypti (Yellowfever mosquito) (Culex aegypti)	198		Q16N54	Q16N54	Q16N54_AEDAE	unreviewed	Glutathione peroxidase	GPXH1 5575813 AAEL012069	Aedes aegypti (Yellowfever mosquito) (Culex aegypti)	171		Q1HR53	Q1HR53	Q1HR53_AEDAE	unreviewed	Tubulin alpha chain	5568211 AAEL006642	Aedes aegypti (Yellowfever mosquito) (Culex aegypti)	450
Q17CT0	Q17CT0	Q17CT0_AEDAE	unreviewed	AAEL004434-PA (Transketolase)	5564768 AAEL004434	Aedes aegypti (Yellowfever mosquito) (Culex aegypti)	627		Q16HU0	Q16HU0	Q16HU0_AEDAE	unreviewed	3-hydroxyisobutyrate dehydrogenase (HIBADH) (EC 1.1.1.31)	5578900 AAEL013904	Aedes aegypti (Yellowfever mosquito) (Culex aegypti)	324		A0A1S4F1W0	A0A1S4F1W0	A0A1S4F1W0_AEDAE	unreviewed	Protein disulfide isomerase	5574976	Aedes aegypti (Yellowfever mosquito) (Culex aegypti)	397
J9HFH4	J9HFH4	J9HFH4_AEDAE	unreviewed	AAEL017116-PA (AAEL017116-PB)	23687536 AaeL_AAEL017116	Aedes aegypti (Yellowfever mosquito) (Culex aegypti)	600		Q173V2	Q173V2	Q173V2_AEDAE	unreviewed	Histone H2A	5568655 AAEL000494 AAEL000497 AAEL000518 AAEL000525 AAEL003818 AAEL003826 AAEL003851 AAEL003862 AAEL007005	Aedes aegypti (Yellowfever mosquito) (Culex aegypti)	124		Q17I04	Q17I04	Q17I04_AEDAE	unreviewed	AAEL002501-PA	AAEL002501	Aedes aegypti (Yellowfever mosquito) (Culex aegypti)	397
A0A1S4G5W3	A0A1S4G5W3	A0A1S4G5W3_AEDAE	unreviewed	Uncharacterized protein	23687536	Aedes aegypti (Yellowfever mosquito) (Culex aegypti)	601		Q16JF9	Q16JF9	Q16JF9_AEDAE	unreviewed	AAEL013352-PA (Lethal(2)essential for life protein, l2efl)	5577713 AAEL013352	Aedes aegypti (Yellowfever mosquito) (Culex aegypti)	193		Q1HR90	Q1HR90	Q1HR90_AEDAE	unreviewed	Thioredoxin/protein disulfide isomerase		Aedes aegypti (Yellowfever mosquito) (Culex aegypti)	397
Q17GT5	Q17GT5	Q17GT5_AEDAE	unreviewed	AAEL002886-PB (Thioredoxin reductase)	5576472 AAEL002886	Aedes aegypti (Yellowfever mosquito) (Culex aegypti)	497		Q17E10	Q17E10	Q17E10_AEDAE	unreviewed	AAEL003993-PA (Cyclohex-1-ene-1-carboxyl-CoA hydratase, putative)	5563904 AAEL003993	Aedes aegypti (Yellowfever mosquito) (Culex aegypti)	292		A0A1S4FIY1	A0A1S4FIY1	A0A1S4FIY1_AEDAE	unreviewed	Malate dehydrogenase	5570233	Aedes aegypti (Yellowfever mosquito) (Culex aegypti)	337
A0A1S4FIY1	A0A1S4FIY1	A0A1S4FIY1_AEDAE	unreviewed	Malate dehydrogenase	5570233	Aedes aegypti (Yellowfever mosquito) (Culex aegypti)	337		Q16ZI8	Q16ZI8	Q16ZI8_AEDAE	unreviewed	AAEL008152-PA (Short-chain dehydrogenase)	5570230 AAEL008152	Aedes aegypti (Yellowfever mosquito) (Culex aegypti)	256		Q16ZI5	Q16ZI5	Q16ZI5_AEDAE	unreviewed	AAEL008166-PA	AAEL008166	Aedes aegypti (Yellowfever mosquito) (Culex aegypti)	419
Q16ZI5	Q16ZI5	Q16ZI5_AEDAE	unreviewed	AAEL008166-PA	AAEL008166	Aedes aegypti (Yellowfever mosquito) (Culex aegypti)	419		Q8WSF6	Q8WSF6	Q8WSF6_AEDAE	unreviewed	2-Cys thioredoxin peroxidase	TPx 5564117	Aedes aegypti (Yellowfever mosquito) (Culex aegypti)	196		Q16HU0	Q16HU0	Q16HU0_AEDAE	unreviewed	3-hydroxyisobutyrate dehydrogenase (HIBADH) (EC 1.1.1.31)	5578900 AAEL013904	Aedes aegypti (Yellowfever mosquito) (Culex aegypti)	324
Q1HRQ7	Q1HRQ7	Q1HRQ7_AEDAE	unreviewed	ATP synthase subunit alpha	5575914 AAEL012175	Aedes aegypti (Yellowfever mosquito) (Culex aegypti)	551		Q1HQJ0	Q1HQJ0	Q1HQJ0_AEDAE	unreviewed	60S ribosomal protein L4 (AAEL009994-PA) (Ribosomal protein L4)	5572725 AAEL009994	Aedes aegypti (Yellowfever mosquito) (Culex aegypti)	431		Q1HRN3	Q1HRN3	Q1HRN3_AEDAE	unreviewed	Superoxide dismutase [Cu-Zn] (EC 1.15.1.1)	CUSOD3_b CUSOD3_a AAEL000274 AAEL011498	Aedes aegypti (Yellowfever mosquito) (Culex aegypti)	153
A0A1S4EXN6	A0A1S4EXN6	A0A1S4EXN6_AEDAE	unreviewed	Glutathione S-transferase (GSTD1)	5568355	Aedes aegypti (Yellowfever mosquito) (Culex aegypti)	216		Q1HR66	Q1HR66	Q1HR66_AEDAE	unreviewed	Polyadenylate-binding protein (PABP)	5573211 AAEL010318	Aedes aegypti (Yellowfever mosquito) (Culex aegypti)	628		Q17LJ1	Q17LJ1	Q17LJ1_AEDAE	unreviewed	AAEL001352-PA (Scaffold attachment factor b)	5570070 AAEL001352	Aedes aegypti (Yellowfever mosquito) (Culex aegypti)	811
Q17MA9	Q17MA9	Q17MA9_AEDAE	unreviewed	AAEL001061-PA	GSTD1 AAEL001061	Aedes aegypti (Yellowfever mosquito) (Culex aegypti)	219		Q1HRN3	Q1HRN3	Q1HRN3_AEDAE	unreviewed	Superoxide dismutase [Cu-Zn] (EC 1.15.1.1)	CUSOD3_b CUSOD3_a AAEL000274 AAEL011498	Aedes aegypti (Yellowfever mosquito) (Culex aegypti)	153		Q1HRR8	Q1HRR8	Q1HRR8_AEDAE	unreviewed	40S ribosomal protein S19 (AAEL010756-PA) (AAEL010756-PB)	AAEL010756	Aedes aegypti (Yellowfever mosquito) (Culex aegypti)	156
Q16ZI8	Q16ZI8	Q16ZI8_AEDAE	unreviewed	AAEL008152-PA (Short-chain dehydrogenase)	5570230 AAEL008152	Aedes aegypti (Yellowfever mosquito) (Culex aegypti)	256		Q1HR67	Q1HR67	Q1HR67_AEDAE	unreviewed	AAEL009185-PA (Arginine or creatine kinase) (Creatine kinase)	5571596 AAEL009185	Aedes aegypti (Yellowfever mosquito) (Culex aegypti)	355		Q8WQL0	Q8WQL0	Q8WQL0_AEDAE	unreviewed	Phosphoglycerate kinase (EC 2.7.2.3)	PGK 5565774 AAEL004988	Aedes aegypti (Yellowfever mosquito) (Culex aegypti)	415
Q1HQJ0	Q1HQJ0	Q1HQJ0_AEDAE	unreviewed	60S ribosomal protein L4 (AAEL009994-PA) (Ribosomal protein L4)	5572725 AAEL009994	Aedes aegypti (Yellowfever mosquito) (Culex aegypti)	431		Q4PKD7	Q4PKD7	Q4PKD7_AEDAE	unreviewed	Proliferating cell nuclear antigen	PCNA 5580247 AAEL012545	Aedes aegypti (Yellowfever mosquito) (Culex aegypti)	260		Q95UR6	Q95UR6	Q95UR6_AEDAE	unreviewed	Phosphoglycerate kinase (EC 2.7.2.3)	PGK	Aedes aegypti (Yellowfever mosquito) (Culex aegypti)	415
Q1HRI6	Q1HRI6	Q1HRI6_AEDAE	unreviewed	40S ribosomal protein S2 (60S ribosomal protein L12) (AAEL014562-PA)	5579525 AAEL014562	Aedes aegypti (Yellowfever mosquito) (Culex aegypti)	165		Q16QU2	Q16QU2	Q16QU2_AEDAE	unreviewed	AAEL011180-PA	5574458 AAEL011180	Aedes aegypti (Yellowfever mosquito) (Culex aegypti)	290		Q8WQK9	Q8WQK9	Q8WQK9_AEDAE	unreviewed	Phosphoglycerate kinase (EC 2.7.2.3)	PGK	Aedes aegypti (Yellowfever mosquito) (Culex aegypti)	415
A0A1S4FBV1	A0A1S4FBV1	A0A1S4FBV1_AEDAE	unreviewed	Rhodanese domain-containing protein	5567129	Aedes aegypti (Yellowfever mosquito) (Culex aegypti)	195		Q16LJ4	Q16LJ4	Q16LJ4_AEDAE	unreviewed	AAEL012629-PA (Deoxyuridine 5'-triphosphate nucleotidohydrolase)	5576571 AAEL012629	Aedes aegypti (Yellowfever mosquito) (Culex aegypti)	147		Q0C7B7	Q0C7B7	Q0C7B7_AEDAE	unreviewed	AAEL000081-PA (Peroxisome assembly factor-2 (peroxisomal-type ATPase 1)) (Fragment)	AAEL000081	Aedes aegypti (Yellowfever mosquito) (Culex aegypti)	940
Q178I4	Q178I4	Q178I4_AEDAE	unreviewed	AAEL005884-PA	AAEL005884	Aedes aegypti (Yellowfever mosquito) (Culex aegypti)	130		Q1HRI6	Q1HRI6	Q1HRI6_AEDAE	unreviewed	40S ribosomal protein S2 (60S ribosomal protein L12) (AAEL014562-PA)	5579525 AAEL014562	Aedes aegypti (Yellowfever mosquito) (Culex aegypti)	165		Q174Z2	Q174Z2	Q174Z2_AEDAE	unreviewed	AAEL006751-PA	5568303 AAEL006751	Aedes aegypti (Yellowfever mosquito) (Culex aegypti)	665
Q16LJ4	Q16LJ4	Q16LJ4_AEDAE	unreviewed	AAEL012629-PA (Deoxyuridine 5'-triphosphate nucleotidohydrolase)	5576571 AAEL012629	Aedes aegypti (Yellowfever mosquito) (Culex aegypti)	147		A0A1S4F2V5	A0A1S4F2V5	A0A1S4F2V5_AEDAE	unreviewed	Cathepsin l	5576221	Aedes aegypti (Yellowfever mosquito) (Culex aegypti)	339		Q177P3	Q177P3	Q177P3_AEDAE	unreviewed	Phosphoglycerate mutase (EC 5.4.2.11) (EC 5.4.2.4)	5567423 AAEL006070	Aedes aegypti (Yellowfever mosquito) (Culex aegypti)	255
Q17H05	Q17H05	Q17H05_AEDAE	unreviewed	AAEL002833-PA	AAEL002833	Aedes aegypti (Yellowfever mosquito) (Culex aegypti)	339		Q17H05	Q17H05	Q17H05_AEDAE	unreviewed	AAEL002833-PA	AAEL002833	Aedes aegypti (Yellowfever mosquito) (Culex aegypti)	339		A0A1S4G789	A0A1S4G789	A0A1S4G789_AEDAE	unreviewed	H15 domain-containing protein		Aedes aegypti (Yellowfever mosquito) (Culex aegypti)	226
A0A1S4F2V5	A0A1S4F2V5	A0A1S4F2V5_AEDAE	unreviewed	Cathepsin l	5576221	Aedes aegypti (Yellowfever mosquito) (Culex aegypti)	339		A0A1S4FE42	A0A1S4FE42	A0A1S4FE42_AEDAE	unreviewed	Acetyl-coa acetyltransferase, mitochondrial (acetoacetyl-coa thiolase)	5568202	Aedes aegypti (Yellowfever mosquito) (Culex aegypti)	409		Q17DN1	Q17DN1	Q17DN1_AEDAE	unreviewed	AAEL004086-PA (Aldo-keto reductase)	AAEL004086	Aedes aegypti (Yellowfever mosquito) (Culex aegypti)	284
Q17JZ5	Q17JZ5	Q17JZ5_AEDAE	unreviewed	AAEL001864-PA (Eukaryotic initiation factor 4E binding protein) (Eukaryotic translation initiation factor 4E binding protein (4EBP))	4EBP 5572651 AAEL001864 AAEL801245	Aedes aegypti (Yellowfever mosquito) (Culex aegypti)	118		Q16S95	Q16S95	Q16S95_AEDAE	unreviewed	AAEL010668-PA (Quinone oxidoreductase)	AAEL010668	Aedes aegypti (Yellowfever mosquito) (Culex aegypti)	461		Q17DN2	Q17DN2	Q17DN2_AEDAE	unreviewed	AAEL004086-PB (Aldo-keto reductase)	5564124 AAEL004086	Aedes aegypti (Yellowfever mosquito) (Culex aegypti)	323
Q4PKD7	Q4PKD7	Q4PKD7_AEDAE	unreviewed	Proliferating cell nuclear antigen	PCNA 5580247 AAEL012545	Aedes aegypti (Yellowfever mosquito) (Culex aegypti)	260		Q16JG6	Q16JG6	Q16JG6_AEDAE	unreviewed	AAEL010667-PA (AAEL013348-PA) (Lethal(2)essential for life protein, l2efl)	AAEL010667 AAEL013348	Aedes aegypti (Yellowfever mosquito) (Culex aegypti)	198		Q17DS2	Q17DS2	Q17DS2_AEDAE	unreviewed	AAEL004060-PA	AAEL004060	Aedes aegypti (Yellowfever mosquito) (Culex aegypti)	56
Q16HU0	Q16HU0	Q16HU0_AEDAE	unreviewed	3-hydroxyisobutyrate dehydrogenase (HIBADH) (EC 1.1.1.31)	5578900 AAEL013904	Aedes aegypti (Yellowfever mosquito) (Culex aegypti)	324		Q177P3	Q177P3	Q177P3_AEDAE	unreviewed	Phosphoglycerate mutase (EC 5.4.2.11) (EC 5.4.2.4)	5567423 AAEL006070	Aedes aegypti (Yellowfever mosquito) (Culex aegypti)	255		A0A0P6IZV0	A0A0P6IZV0	A0A0P6IZV0_AEDAE	unreviewed	Putative mitochondrial atp synthase epsilon chain		Aedes aegypti (Yellowfever mosquito) (Culex aegypti)	71
A0A1S4FE42	A0A1S4FE42	A0A1S4FE42_AEDAE	unreviewed	Acetyl-coa acetyltransferase, mitochondrial (acetoacetyl-coa thiolase)	5568202	Aedes aegypti (Yellowfever mosquito) (Culex aegypti)	409		Q5UG08	Q5UG08	Q5UG08_AEDAE	unreviewed	Peroxiredoxin (EC 1.11.1.15)		Aedes aegypti (Yellowfever mosquito) (Culex aegypti)	157		Q17DS3	Q17DS3	Q17DS3_AEDAE	unreviewed	AAEL004060-PB	5564053 AAEL004060	Aedes aegypti (Yellowfever mosquito) (Culex aegypti)	59
Q1HR25	Q1HR25	Q1HR25_AEDAE	unreviewed	40S ribosomal protein S21	AAEL000529 AAEL004503	Aedes aegypti (Yellowfever mosquito) (Culex aegypti)	83		Q173J1	Q173J1	Q173J1_AEDAE	unreviewed	Peroxiredoxin (EC 1.11.1.15)	5568784 AAEL007135	Aedes aegypti (Yellowfever mosquito) (Culex aegypti)	193		Q16S95	Q16S95	Q16S95_AEDAE	unreviewed	AAEL010668-PA (Quinone oxidoreductase)	AAEL010668	Aedes aegypti (Yellowfever mosquito) (Culex aegypti)	461
Q174Z2	Q174Z2	Q174Z2_AEDAE	unreviewed	AAEL006751-PA	5568303 AAEL006751	Aedes aegypti (Yellowfever mosquito) (Culex aegypti)	665		Q16IA8	Q16IA8	Q16IA8_AEDAE	unreviewed	AAEL013739-PA (Electron transport oxidoreductase)	5578532 AAEL013739	Aedes aegypti (Yellowfever mosquito) (Culex aegypti)	329		Q17GX8	Q17GX8	Q17GX8_AEDAE	unreviewed	Tubulin beta chain (Fragment)	AAEL002848	Aedes aegypti (Yellowfever mosquito) (Culex aegypti)	435
Q17E10	Q17E10	Q17E10_AEDAE	unreviewed	AAEL003993-PA (Cyclohex-1-ene-1-carboxyl-CoA hydratase, putative)	5563904 AAEL003993	Aedes aegypti (Yellowfever mosquito) (Culex aegypti)	292		Q17B17	Q17B17	Q17B17_AEDAE	unreviewed	40S ribosomal protein S30	AAEL005129	Aedes aegypti (Yellowfever mosquito) (Culex aegypti)	132		A0A1S4F2Y4	A0A1S4F2Y4	A0A1S4F2Y4_AEDAE	unreviewed	Tubulin beta chain	5576245	Aedes aegypti (Yellowfever mosquito) (Culex aegypti)	454
Q9GN74	Q9GN74	RL31_AEDAE	reviewed	60S ribosomal protein L31	RpL31 AAEL006698	Aedes aegypti (Yellowfever mosquito) (Culex aegypti)	124		Q0IEK2	Q0IEK2	Q0IEK2_AEDAE	unreviewed	40S ribosomal protein S30	5580030 AAEL009653	Aedes aegypti (Yellowfever mosquito) (Culex aegypti)	132		Q17ER9	Q17ER9	Q17ER9_AEDAE	unreviewed	Histone H2B	AAEL015684	Aedes aegypti (Yellowfever mosquito) (Culex aegypti)	333
Q1HR82	Q1HR82	Q1HR82_AEDAE	unreviewed	AAEL013359-PB (AAEL013359-PC) (DEAD box ATP-dependent RNA helicase) (Initiation factor EIF-4A)	AAEL013359	Aedes aegypti (Yellowfever mosquito) (Culex aegypti)	404		Q1HR36	Q1HR36	1433Z_AEDAE	reviewed	14-3-3 protein zeta	14-3-3zeta AAEL006885	Aedes aegypti (Yellowfever mosquito) (Culex aegypti)	248		Q17EF1	Q17EF1	Q17EF1_AEDAE	unreviewed	Histone H2B	AAEL015674 AAEL015675 AAEL015676 AAEL015677 AAEL015678 AAEL015679 AAEL015680 AAEL015681	Aedes aegypti (Yellowfever mosquito) (Culex aegypti)	124
Q173J1	Q173J1	Q173J1_AEDAE	unreviewed	Peroxiredoxin (EC 1.11.1.15)	5568784 AAEL007135	Aedes aegypti (Yellowfever mosquito) (Culex aegypti)	193		Q17MF2	Q17MF2	Q17MF2_AEDAE	unreviewed	AAEL001052-PA (Heat shock protein, putative)	5579901 AAEL001052	Aedes aegypti (Yellowfever mosquito) (Culex aegypti)	100		Q17ES2	Q17ES2	Q17ES2_AEDAE	unreviewed	Histone H2B	5578778 AAEL015683	Aedes aegypti (Yellowfever mosquito) (Culex aegypti)	123
Q5UG08	Q5UG08	Q5UG08_AEDAE	unreviewed	Peroxiredoxin (EC 1.11.1.15)		Aedes aegypti (Yellowfever mosquito) (Culex aegypti)	157		Q17GT5	Q17GT5	Q17GT5_AEDAE	unreviewed	AAEL002886-PB (Thioredoxin reductase)	5576472 AAEL002886	Aedes aegypti (Yellowfever mosquito) (Culex aegypti)	497		Q17GX9	Q17GX9	Q17GX9_AEDAE	unreviewed	Tubulin beta chain	5576244 AAEL002851	Aedes aegypti (Yellowfever mosquito) (Culex aegypti)	447
Q1HRA1	Q1HRA1	Q1HRA1_AEDAE	unreviewed	40S ribosomal protein S29 (AAEL007824-PA)	5569670 AAEL007824	Aedes aegypti (Yellowfever mosquito) (Culex aegypti)	56		Q0C7B7	Q0C7B7	Q0C7B7_AEDAE	unreviewed	AAEL000081-PA (Peroxisome assembly factor-2 (peroxisomal-type ATPase 1)) (Fragment)	AAEL000081	Aedes aegypti (Yellowfever mosquito) (Culex aegypti)	940		A0A1S4FM01	A0A1S4FM01	A0A1S4FM01_AEDAE	unreviewed	Hydroxyacyl dehydrogenase	5571804	Aedes aegypti (Yellowfever mosquito) (Culex aegypti)	255
Q16LP5	Q16LP5	Q16LP5_AEDAE	unreviewed	Pyruvate kinase (EC 2.7.1.40)	AAEL012576	Aedes aegypti (Yellowfever mosquito) (Culex aegypti)	519		Q9GNE2	Q9GNE2	RL23_AEDAE	reviewed	60S ribosomal protein L23 (AeRpL17A) (L17A)	RpL23-A RpL17A AAEL013097; RpL23-B AAEL013583; RpL23-C AAEL015006	Aedes aegypti (Yellowfever mosquito) (Culex aegypti)	140		Q16W59	Q16W59	Q16W59_AEDAE	unreviewed	AAEL009324-PA	AAEL009324	Aedes aegypti (Yellowfever mosquito) (Culex aegypti)	255
Q16LP4	Q16LP4	Q16LP4_AEDAE	unreviewed	Pyruvate kinase (EC 2.7.1.40)	AAEL012576	Aedes aegypti (Yellowfever mosquito) (Culex aegypti)	513		Q1HQW0	Q1HQW0	Q1HQW0_AEDAE	unreviewed	Ribonucloprotein	5577910 AAEL003352	Aedes aegypti (Yellowfever mosquito) (Culex aegypti)	127		Q16MP9	Q16MP9	Q16MP9_AEDAE	unreviewed	AAEL012227-PA	5575980 AAEL012227	Aedes aegypti (Yellowfever mosquito) (Culex aegypti)	235
Q16F38	Q16F38	Q16F38_AEDAE	unreviewed	Pyruvate kinase (EC 2.7.1.40)	5565629 AAEL014913	Aedes aegypti (Yellowfever mosquito) (Culex aegypti)	529		Q9GN74	Q9GN74	RL31_AEDAE	reviewed	60S ribosomal protein L31	RpL31 AAEL006698	Aedes aegypti (Yellowfever mosquito) (Culex aegypti)	124		Q1HQN2	Q1HQN2	Q1HQN2_AEDAE	unreviewed	Malic enzyme		Aedes aegypti (Yellowfever mosquito) (Culex aegypti)	574
Q9GNE2	Q9GNE2	RL23_AEDAE	reviewed	60S ribosomal protein L23 (AeRpL17A) (L17A)	RpL23-A RpL17A AAEL013097; RpL23-B AAEL013583; RpL23-C AAEL015006	Aedes aegypti (Yellowfever mosquito) (Culex aegypti)	140		Q176Z3	Q176Z3	Q176Z3_AEDAE	unreviewed	AAEL006222-PA (Talin)	AAEL006222	Aedes aegypti (Yellowfever mosquito) (Culex aegypti)	2748		A0A1S4FBM2	A0A1S4FBM2	A0A1S4FBM2_AEDAE	unreviewed	Malic enzyme	5567037	Aedes aegypti (Yellowfever mosquito) (Culex aegypti)	659
Q171J5	Q171J5	Q171J5_AEDAE	unreviewed	Histone H2A	AAEL007609	Aedes aegypti (Yellowfever mosquito) (Culex aegypti)	126		A0A0N8ERZ1	A0A0N8ERZ1	A0A0N8ERZ1_AEDAE	unreviewed	Putative talin		Aedes aegypti (Yellowfever mosquito) (Culex aegypti)	2890		Q178T5	Q178T5	Q178T5_AEDAE	unreviewed	Malic enzyme	AAEL005790	Aedes aegypti (Yellowfever mosquito) (Culex aegypti)	660
Q1HR66	Q1HR66	Q1HR66_AEDAE	unreviewed	Polyadenylate-binding protein (PABP)	5573211 AAEL010318	Aedes aegypti (Yellowfever mosquito) (Culex aegypti)	628		Q17MA9	Q17MA9	Q17MA9_AEDAE	unreviewed	AAEL001061-PA	GSTD1 AAEL001061	Aedes aegypti (Yellowfever mosquito) (Culex aegypti)	219		A0A1S4FBJ4	A0A1S4FBJ4	A0A1S4FBJ4_AEDAE	unreviewed	Malic enzyme	5567037	Aedes aegypti (Yellowfever mosquito) (Culex aegypti)	660
Q0IEK2	Q0IEK2	Q0IEK2_AEDAE	unreviewed	40S ribosomal protein S30	5580030 AAEL009653	Aedes aegypti (Yellowfever mosquito) (Culex aegypti)	132		A0A1S4EXN6	A0A1S4EXN6	A0A1S4EXN6_AEDAE	unreviewed	Glutathione S-transferase (GSTD1)	5568355	Aedes aegypti (Yellowfever mosquito) (Culex aegypti)	216		Q1HQJ0	Q1HQJ0	Q1HQJ0_AEDAE	unreviewed	60S ribosomal protein L4 (AAEL009994-PA) (Ribosomal protein L4)	5572725 AAEL009994	Aedes aegypti (Yellowfever mosquito) (Culex aegypti)	431
Q17B17	Q17B17	Q17B17_AEDAE	unreviewed	40S ribosomal protein S30	AAEL005129	Aedes aegypti (Yellowfever mosquito) (Culex aegypti)	132		Q17DA3	Q17DA3	Q17DA3_AEDAE	unreviewed	AAEL004294-PA (Dihydrolipoamide acetyltransferase component of pyruvate dehydrogenase)	5564492 AAEL004294	Aedes aegypti (Yellowfever mosquito) (Culex aegypti)	503		Q9GNE2	Q9GNE2	RL23_AEDAE	reviewed	60S ribosomal protein L23 (AeRpL17A) (L17A)	RpL23-A RpL17A AAEL013097; RpL23-B AAEL013583; RpL23-C AAEL015006	Aedes aegypti (Yellowfever mosquito) (Culex aegypti)	140
A0A1S4EYP3	A0A1S4EYP3	A0A1S4EYP3_AEDAE	unreviewed	Myosin heavy chain, nonmuscle or smooth muscle	5570505	Aedes aegypti (Yellowfever mosquito) (Culex aegypti)	1969		A0A1S4F7M2	A0A1S4F7M2	A0A1S4F7M2_AEDAE	unreviewed	Pyruvate dehydrogenase E1 component subunit beta (EC 1.2.4.1)	5564584	Aedes aegypti (Yellowfever mosquito) (Culex aegypti)	354		A0A2K7P685	A0A2K7P685	A0A2K7P685_AEDAE		Enolase-phosphatase E1 OS=Aedes aegypti OX=7159 GN=5567790 PE=3 SV=1
Q17L97	Q17L97	Q17L97_AEDAE	unreviewed	AAEL001411-PB (Myosin heavy chain, nonmuscle or smooth muscle)	AAEL001411	Aedes aegypti (Yellowfever mosquito) (Culex aegypti)	2001		Q17D51	Q17D51	Q17D51_AEDAE	unreviewed	Pyruvate dehydrogenase E1 component subunit beta (EC 1.2.4.1)	AAEL004338	Aedes aegypti (Yellowfever mosquito) (Culex aegypti)	354		Q17Q32	Q17Q32	ENOPH_AEDAE	reviewed	Enolase-phosphatase E1 (EC 3.1.3.77) (2,3-diketo-5-methylthio-1-phosphopentane phosphatase)	AAEL000109	Aedes aegypti (Yellowfever mosquito) (Culex aegypti)	1107
Q17DS2	Q17DS2	Q17DS2_AEDAE	unreviewed	AAEL004060-PA	AAEL004060	Aedes aegypti (Yellowfever mosquito) (Culex aegypti)	56		Q16EQ3	Q16EQ3	Q16EQ3_AEDAE	unreviewed	Small ubiquitin-related modifier (SUMO)	5566079 AAEL015064	Aedes aegypti (Yellowfever mosquito) (Culex aegypti)	95		Q1HRI6	Q1HRI6	Q1HRI6_AEDAE	unreviewed	40S ribosomal protein S2 (60S ribosomal protein L12) (AAEL014562-PA)	5579525 AAEL014562	Aedes aegypti (Yellowfever mosquito) (Culex aegypti)	165
A0A0P6IZV0	A0A0P6IZV0	A0A0P6IZV0_AEDAE	unreviewed	Putative mitochondrial atp synthase epsilon chain		Aedes aegypti (Yellowfever mosquito) (Culex aegypti)	71		Q17H74	Q17H74	Q17H74_AEDAE	unreviewed	AAEL002761-PH	AAEL002761	Aedes aegypti (Yellowfever mosquito) (Culex aegypti)	254		Q1HRT9	Q1HRT9	Q1HRT9_AEDAE	unreviewed	40S ribosomal protein S5 (AAEL013625-PA) (AAEL013625-PB) (AAEL013625-PC) (AAEL013625-PD) (Ribosomal protein S5)	5578313 AAEL013625	Aedes aegypti (Yellowfever mosquito) (Culex aegypti)	219
Q17DS3	Q17DS3	Q17DS3_AEDAE	unreviewed	AAEL004060-PB	5564053 AAEL004060	Aedes aegypti (Yellowfever mosquito) (Culex aegypti)	59		Q17H77	Q17H77	Q17H77_AEDAE	unreviewed	AAEL002761-PA (Tropomyosin invertebrate)	5575995 AAEL002761	Aedes aegypti (Yellowfever mosquito) (Culex aegypti)	253		Q179S7	Q179S7	Q179S7_AEDAE	unreviewed	AAEL005515-PB (Heterogeneous nuclear ribonucleoprotein)	AAEL005515	Aedes aegypti (Yellowfever mosquito) (Culex aegypti)	292
Q17MF2	Q17MF2	Q17MF2_AEDAE	unreviewed	AAEL001052-PA (Heat shock protein, putative)	5579901 AAEL001052	Aedes aegypti (Yellowfever mosquito) (Culex aegypti)	100		Q17H72	Q17H72	Q17H72_AEDAE	unreviewed	AAEL002761-PB (Tropomyosin invertebrate)	5575995 AAEL002761	Aedes aegypti (Yellowfever mosquito) (Culex aegypti)	253		Q179T1	Q179T1	Q179T1_AEDAE	unreviewed	AAEL005515-PA (AAEL005515-PD) (Heterogeneous nuclear ribonucleoprotein)	AAEL005515	Aedes aegypti (Yellowfever mosquito) (Culex aegypti)	280
Q179S9	Q179S9	Q179S9_AEDAE	unreviewed	AAEL005515-PF (Heterogeneous nuclear ribonucleoprotein)	5579810 AAEL005515	Aedes aegypti (Yellowfever mosquito) (Culex aegypti)	325		Q16KZ1	Q16KZ1	Q16KZ1_AEDAE	unreviewed	AAEL012825-PA	AAEL012825	Aedes aegypti (Yellowfever mosquito) (Culex aegypti)	590		Q179S8	Q179S8	Q179S8_AEDAE	unreviewed	AAEL005515-PE (Heterogeneous nuclear ribonucleoprotein)	AAEL005515	Aedes aegypti (Yellowfever mosquito) (Culex aegypti)	285
Q179T1	Q179T1	Q179T1_AEDAE	unreviewed	AAEL005515-PA (AAEL005515-PD) (Heterogeneous nuclear ribonucleoprotein)	AAEL005515	Aedes aegypti (Yellowfever mosquito) (Culex aegypti)	280		A0A1S4FBV1	A0A1S4FBV1	A0A1S4FBV1_AEDAE	unreviewed	Rhodanese domain-containing protein	5567129	Aedes aegypti (Yellowfever mosquito) (Culex aegypti)	195		Q179T0	Q179T0	Q179T0_AEDAE	unreviewed	AAEL005515-PC (AAEL005515-PG) (Heterogeneous nuclear ribonucleoprotein)	5579810 AAEL005515	Aedes aegypti (Yellowfever mosquito) (Culex aegypti)	300
Q179S8	Q179S8	Q179S8_AEDAE	unreviewed	AAEL005515-PE (Heterogeneous nuclear ribonucleoprotein)	AAEL005515	Aedes aegypti (Yellowfever mosquito) (Culex aegypti)	285		Q178I4	Q178I4	Q178I4_AEDAE	unreviewed	AAEL005884-PA	AAEL005884	Aedes aegypti (Yellowfever mosquito) (Culex aegypti)	130		Q179S9	Q179S9	Q179S9_AEDAE	unreviewed	AAEL005515-PF (Heterogeneous nuclear ribonucleoprotein)	5579810 AAEL005515	Aedes aegypti (Yellowfever mosquito) (Culex aegypti)	325
Q179S7	Q179S7	Q179S7_AEDAE	unreviewed	AAEL005515-PB (Heterogeneous nuclear ribonucleoprotein)	AAEL005515	Aedes aegypti (Yellowfever mosquito) (Culex aegypti)	292		Q17MM5	Q17MM5	Q17MM5_AEDAE	unreviewed	AAEL000951-PA (Elongation factor 1-beta2)	5567491 AAEL000951	Aedes aegypti (Yellowfever mosquito) (Culex aegypti)	224		Q1HR25	Q1HR25	Q1HR25_AEDAE	unreviewed	40S ribosomal protein S21	AAEL000529 AAEL004503	Aedes aegypti (Yellowfever mosquito) (Culex aegypti)	83
Q179T0	Q179T0	Q179T0_AEDAE	unreviewed	AAEL005515-PC (AAEL005515-PG) (Heterogeneous nuclear ribonucleoprotein)	5579810 AAEL005515	Aedes aegypti (Yellowfever mosquito) (Culex aegypti)	300		Q6Q9G8	Q6Q9G8	Q6Q9G8_AEDAE	unreviewed	Elongation factor 1 beta		Aedes aegypti (Yellowfever mosquito) (Culex aegypti)	224		Q1HQM2	Q1HQM2	Q1HQM2_AEDAE	unreviewed	AAEL003634-PA (Hsp70-interacting protein, putative) (Small glutamine-rich tetratricopeptide repeat (TPR)-containing protein)	5578686 AAEL003634	Aedes aegypti (Yellowfever mosquito) (Culex aegypti)	327
Q1HRT9	Q1HRT9	Q1HRT9_AEDAE	unreviewed	40S ribosomal protein S5 (AAEL013625-PA) (AAEL013625-PB) (AAEL013625-PC) (AAEL013625-PD) (Ribosomal protein S5)	5578313 AAEL013625	Aedes aegypti (Yellowfever mosquito) (Culex aegypti)	219		Q17MM4	Q17MM4	Q17MM4_AEDAE	unreviewed	AAEL000951-PB (Elongation factor 1-beta2)	AAEL000951	Aedes aegypti (Yellowfever mosquito) (Culex aegypti)	202		Q17L92	Q17L92	Q17L92_AEDAE	unreviewed	Protein disulfide-isomerase (EC 5.3.4.1)	AAEL001432	Aedes aegypti (Yellowfever mosquito) (Culex aegypti)	493
Q16S95	Q16S95	Q16S95_AEDAE	unreviewed	AAEL010668-PA (Quinone oxidoreductase)	AAEL010668	Aedes aegypti (Yellowfever mosquito) (Culex aegypti)	461		Q17Q32	Q17Q32	ENOPH_AEDAE	reviewed	Enolase-phosphatase E1 (EC 3.1.3.77) (2,3-diketo-5-methylthio-1-phosphopentane phosphatase)	AAEL000109	Aedes aegypti (Yellowfever mosquito) (Culex aegypti)	1107		A0A1S4EYS5	A0A1S4EYS5	A0A1S4EYS5_AEDAE	unreviewed	Protein disulfide-isomerase (EC 5.3.4.1)	5570509	Aedes aegypti (Yellowfever mosquito) (Culex aegypti)	493
Q16QU2	Q16QU2	Q16QU2_AEDAE	unreviewed	AAEL011180-PA	5574458 AAEL011180	Aedes aegypti (Yellowfever mosquito) (Culex aegypti)	290		A0A2K7P685	A0A2K7P685	A0A2K7P685_AEDAE		Enolase-phosphatase E1 OS=Aedes aegypti OX=7159 GN=5567790 PE=3 SV=1					Q1HRA1	Q1HRA1	Q1HRA1_AEDAE	unreviewed	40S ribosomal protein S29 (AAEL007824-PA)	5569670 AAEL007824	Aedes aegypti (Yellowfever mosquito) (Culex aegypti)	56
Q16EQ3	Q16EQ3	Q16EQ3_AEDAE	unreviewed	Small ubiquitin-related modifier (SUMO)	5566079 AAEL015064	Aedes aegypti (Yellowfever mosquito) (Culex aegypti)	95		A0A0P6IVC2	A0A0P6IVC2	A0A0P6IVC2_AEDAE	unreviewed	60S ribosomal protein L13		Aedes aegypti (Yellowfever mosquito) (Culex aegypti)	217		Q16IA8	Q16IA8	Q16IA8_AEDAE	unreviewed	AAEL013739-PA (Electron transport oxidoreductase)	5578532 AAEL013739	Aedes aegypti (Yellowfever mosquito) (Culex aegypti)	329
Q176Z3	Q176Z3	Q176Z3_AEDAE	unreviewed	AAEL006222-PA (Talin)	AAEL006222	Aedes aegypti (Yellowfever mosquito) (Culex aegypti)	2748		Q17CT0	Q17CT0	Q17CT0_AEDAE	unreviewed	AAEL004434-PA (Transketolase)	5564768 AAEL004434	Aedes aegypti (Yellowfever mosquito) (Culex aegypti)	627		Q16UQ2	Q16UQ2	Q16UQ2_AEDAE	unreviewed	Pyrroline-5-carboxylate reductase (EC 1.5.1.2)	AAEL009831	Aedes aegypti (Yellowfever mosquito) (Culex aegypti)	266
A0A0N8ERZ1	A0A0N8ERZ1	A0A0N8ERZ1_AEDAE	unreviewed	Putative talin		Aedes aegypti (Yellowfever mosquito) (Culex aegypti)	2890		Q17DN1	Q17DN1	Q17DN1_AEDAE	unreviewed	AAEL004086-PA (Aldo-keto reductase)	AAEL004086	Aedes aegypti (Yellowfever mosquito) (Culex aegypti)	284		Q1HRA6	Q1HRA6	Q1HRA6_AEDAE	unreviewed	Pyrroline-5-carboxylate reductase (EC 1.5.1.2)		Aedes aegypti (Yellowfever mosquito) (Culex aegypti)	276
A0A0P6IVC2	A0A0P6IVC2	A0A0P6IVC2_AEDAE	unreviewed	60S ribosomal protein L13		Aedes aegypti (Yellowfever mosquito) (Culex aegypti)	217		Q17DN2	Q17DN2	Q17DN2_AEDAE	unreviewed	AAEL004086-PB (Aldo-keto reductase)	5564124 AAEL004086	Aedes aegypti (Yellowfever mosquito) (Culex aegypti)	323		Q16EZ6	Q16EZ6	Q16EZ6_AEDAE	unreviewed	AAEL014959-PA (Heterogeneous nuclear ribonucleoprotein k)	AAEL014959	Aedes aegypti (Yellowfever mosquito) (Culex aegypti)	430
Q0IEM1	Q0IEM1	Q0IEM1_AEDAE	unreviewed	40S ribosomal protein S7	5572090 AAEL009496	Aedes aegypti (Yellowfever mosquito) (Culex aegypti)	192		Q1HRP7	Q1HRP7	Q1HRP7_AEDAE	unreviewed	60S acidic ribosomal protein P1 (AAEL003530-PA) (Acidic ribosomal protein P1, putative)	5578368 AAEL003530	Aedes aegypti (Yellowfever mosquito) (Culex aegypti)	112		Q17L48	Q17L48	Q17L48_AEDAE	unreviewed	AAEL001496-PA	AAEL001496	Aedes aegypti (Yellowfever mosquito) (Culex aegypti)	303
Q1HQW0	Q1HQW0	Q1HQW0_AEDAE	unreviewed	Ribonucloprotein	5577910 AAEL003352	Aedes aegypti (Yellowfever mosquito) (Culex aegypti)	127		A0A1S4EWV3	A0A1S4EWV3	A0A1S4EWV3_AEDAE	unreviewed	Uncharacterized protein	5566608	Aedes aegypti (Yellowfever mosquito) (Culex aegypti)	85		A0A1S4F4H1	A0A1S4F4H1	A0A1S4F4H1_AEDAE	unreviewed	ATP synthase subunit beta (EC 7.1.2.2)	5577999	Aedes aegypti (Yellowfever mosquito) (Culex aegypti)	504
A0A1S4EYS5	A0A1S4EYS5	A0A1S4EYS5_AEDAE	unreviewed	Protein disulfide-isomerase (EC 5.3.4.1)	5570509	Aedes aegypti (Yellowfever mosquito) (Culex aegypti)	493		Q178C5	Q178C5	Q178C5_AEDAE	unreviewed	AAEL005947-PA (G-rich sequence factor-1, putative)	5567290 AAEL005947	Aedes aegypti (Yellowfever mosquito) (Culex aegypti)	471		Q6Q9G4	Q6Q9G4	Q6Q9G4_AEDAE	unreviewed	AAEL005914-PA (DnaJ domain containing protein)	5567162 AAEL005914	Aedes aegypti (Yellowfever mosquito) (Culex aegypti)	118
Q16IH8	Q16IH8	Q16IH8_AEDAE	unreviewed	AAEL013661-PA (Actin binding protein, putative)	5578382 AAEL013661	Aedes aegypti (Yellowfever mosquito) (Culex aegypti)	130		Q178C4	Q178C4	Q178C4_AEDAE	unreviewed	AAEL005947-PB (G-rich sequence factor-1, putative)	5567290 AAEL005947	Aedes aegypti (Yellowfever mosquito) (Culex aegypti)	491		Q16ED0	Q16ED0	Q16ED0_AEDAE	unreviewed	AAEL005114-PA (AAEL015263-PA) (RNA and export factor binding protein)	AAEL005114 AAEL015263	Aedes aegypti (Yellowfever mosquito) (Culex aegypti)	261
Q16PB5	Q16PB5	Q16PB5_AEDAE	unreviewed	AAEL011708-PA	AAEL011708	Aedes aegypti (Yellowfever mosquito) (Culex aegypti)	715		Q16ED0	Q16ED0	Q16ED0_AEDAE	unreviewed	AAEL005114-PA (AAEL015263-PA) (RNA and export factor binding protein)	AAEL005114 AAEL015263	Aedes aegypti (Yellowfever mosquito) (Culex aegypti)	261		A0A0P6IYK3	A0A0P6IYK3	A0A0P6IYK3_AEDAE	unreviewed	Putative 52k active chromatin boundary protein		Aedes aegypti (Yellowfever mosquito) (Culex aegypti)	363
A0A1S4FUH2	A0A1S4FUH2	A0A1S4FUH2_AEDAE	unreviewed	Heat shock protein	5575238	Aedes aegypti (Yellowfever mosquito) (Culex aegypti)	715		Q1HRQ9	Q1HRQ9	Q1HRQ9_AEDAE	unreviewed	40S ribosomal protein S8	5570139 AAEL008103 Aael_AAEL008103	Aedes aegypti (Yellowfever mosquito) (Culex aegypti)	206		Q1HRP7	Q1HRP7	Q1HRP7_AEDAE	unreviewed	60S acidic ribosomal protein P1 (AAEL003530-PA) (Acidic ribosomal protein P1, putative)	5578368 AAEL003530	Aedes aegypti (Yellowfever mosquito) (Culex aegypti)	112
Q16FA5	Q16FA5	Q16FA5_AEDAE	unreviewed	AAEL011704-PA (AAEL014843-PA) (Heat shock protein)	AAEL011704 AAEL014843	Aedes aegypti (Yellowfever mosquito) (Culex aegypti)	715		Q174C6	Q174C6	Q174C6_AEDAE	unreviewed	AAEL006946-PA (Chaperonin)	5568526 AAEL006946	Aedes aegypti (Yellowfever mosquito) (Culex aegypti)	531		Q8WSF6	Q8WSF6	Q8WSF6_AEDAE	unreviewed	2-Cys thioredoxin peroxidase	TPx 5564117	Aedes aegypti (Yellowfever mosquito) (Culex aegypti)	196
Q1HRQ9	Q1HRQ9	Q1HRQ9_AEDAE	unreviewed	40S ribosomal protein S8	5570139 AAEL008103 Aael_AAEL008103	Aedes aegypti (Yellowfever mosquito) (Culex aegypti)	206		Q1HR82	Q1HR82	Q1HR82_AEDAE	unreviewed	AAEL013359-PB (AAEL013359-PC) (DEAD box ATP-dependent RNA helicase) (Initiation factor EIF-4A)	AAEL013359	Aedes aegypti (Yellowfever mosquito) (Culex aegypti)	404		Q16SE4	Q16SE4	Q16SE4_AEDAE	unreviewed	Succinate dehydrogenase (quinone) (EC 1.3.5.1) (Fragment)	AAEL010608	Aedes aegypti (Yellowfever mosquito) (Culex aegypti)	659
A0A1S4FTJ0	A0A1S4FTJ0	A0A1S4FTJ0_AEDAE	unreviewed	Histone H3	5574772	Aedes aegypti (Yellowfever mosquito) (Culex aegypti)	136		Q1HQM2	Q1HQM2	Q1HQM2_AEDAE	unreviewed	AAEL003634-PA (Hsp70-interacting protein, putative) (Small glutamine-rich tetratricopeptide repeat (TPR)-containing protein)	5578686 AAEL003634	Aedes aegypti (Yellowfever mosquito) (Culex aegypti)	327		Q16SB9	Q16SB9	Q16SB9_AEDAE	unreviewed	SUMO-activating enzyme subunit	AAEL010641	Aedes aegypti (Yellowfever mosquito) (Culex aegypti)	642
Q177E2	Q177E2	Q177E2_AEDAE	unreviewed	Histone H3	5567559 AAEL006158	Aedes aegypti (Yellowfever mosquito) (Culex aegypti)	136		Q17B68	Q17B68	Q17B68_AEDAE	unreviewed	AAEL005056-PA (Electron transfer flavoprotein beta-subunit)	AAEL005056	Aedes aegypti (Yellowfever mosquito) (Culex aegypti)	210		A0A1S4EVI9	A0A1S4EVI9	A0A1S4EVI9_AEDAE	unreviewed	PKS_ER domain-containing protein	5575162	Aedes aegypti (Yellowfever mosquito) (Culex aegypti)	437
Q0IEB9	Q0IEB9	Q0IEB9_AEDAE	unreviewed	Histone H3 (Fragment)	AAEL011424	Aedes aegypti (Yellowfever mosquito) (Culex aegypti)	135		Q174K3	Q174K3	Q174K3_AEDAE	unreviewed	AAEL006876-PA (Igf2 mRNA binding protein, putative)	5568453 AAEL006876	Aedes aegypti (Yellowfever mosquito) (Culex aegypti)	541		Q17B68	Q17B68	Q17B68_AEDAE	unreviewed	AAEL005056-PA (Electron transfer flavoprotein beta-subunit)	AAEL005056	Aedes aegypti (Yellowfever mosquito) (Culex aegypti)	210
Q16N56	Q16N56	Q16N56_AEDAE	unreviewed	Histone H3	AAEL000482 AAEL000492 AAEL000506 AAEL003659 AAEL003828 AAEL003836 AAEL003850 AAEL003852 AAEL003856 AAEL012072	Aedes aegypti (Yellowfever mosquito) (Culex aegypti)	136		A0A0P6IX28	A0A0P6IX28	A0A0P6IX28_AEDAE	unreviewed	Putative igf-ii mrna-binding protein imp		Aedes aegypti (Yellowfever mosquito) (Culex aegypti)	564		Q16PZ2	Q16PZ2	Q16PZ2_AEDAE	unreviewed	AAEL011479-PA	AAEL011479	Aedes aegypti (Yellowfever mosquito) (Culex aegypti)	2525
Q17ER7	Q17ER7	Q17ER7_AEDAE	unreviewed	Histone H3 (Fragment)	AAEL003685	Aedes aegypti (Yellowfever mosquito) (Culex aegypti)	135		A0A1S4FUH2	A0A1S4FUH2	A0A1S4FUH2_AEDAE	unreviewed	Heat shock protein	5575238	Aedes aegypti (Yellowfever mosquito) (Culex aegypti)	715		A0A0P6J4F9	A0A0P6J4F9	A0A0P6J4F9_AEDAE	unreviewed	Putative titin		Aedes aegypti (Yellowfever mosquito) (Culex aegypti)	2977
Q17EE9	Q17EE9	Q17EE9_AEDAE	unreviewed	Histone H3	AAEL003827	Aedes aegypti (Yellowfever mosquito) (Culex aegypti)	134		Q16FA5	Q16FA5	Q16FA5_AEDAE	unreviewed	AAEL011704-PA (AAEL014843-PA) (Heat shock protein)	AAEL011704 AAEL014843	Aedes aegypti (Yellowfever mosquito) (Culex aegypti)	715		A0A1S4FBV1	A0A1S4FBV1	A0A1S4FBV1_AEDAE	unreviewed	Rhodanese domain-containing protein	5567129	Aedes aegypti (Yellowfever mosquito) (Culex aegypti)	195
Q1HR40	Q1HR40	Q1HR40_AEDAE	unreviewed	AAEL008257-PA (Heterogeneous nuclear ribonucleoprotein 27c) (RNA-binding protein musashi/mRNA cleavage and polyadenylation factor I complex subunit HRP1)	5570318 AAEL008257	Aedes aegypti (Yellowfever mosquito) (Culex aegypti)	398		Q16PB5	Q16PB5	Q16PB5_AEDAE	unreviewed	AAEL011708-PA	AAEL011708	Aedes aegypti (Yellowfever mosquito) (Culex aegypti)	715		Q178I4	Q178I4	Q178I4_AEDAE	unreviewed	AAEL005884-PA	AAEL005884	Aedes aegypti (Yellowfever mosquito) (Culex aegypti)	130
Q16W59	Q16W59	Q16W59_AEDAE	unreviewed	AAEL009324-PA	AAEL009324	Aedes aegypti (Yellowfever mosquito) (Culex aegypti)	255		Q16IH8	Q16IH8	Q16IH8_AEDAE	unreviewed	AAEL013661-PA (Actin binding protein, putative)	5578382 AAEL013661	Aedes aegypti (Yellowfever mosquito) (Culex aegypti)	130		Q6Q9G0	Q6Q9G0	Q6Q9G0_AEDAE	unreviewed	AAEL009772-PA (AAEL009772-PC) (Nuclear transport factor 2)	5572383 AAEL009772	Aedes aegypti (Yellowfever mosquito) (Culex aegypti)	130
A0A1S4FM01	A0A1S4FM01	A0A1S4FM01_AEDAE	unreviewed	Hydroxyacyl dehydrogenase	5571804	Aedes aegypti (Yellowfever mosquito) (Culex aegypti)	255		Q1HR40	Q1HR40	Q1HR40_AEDAE	unreviewed	AAEL008257-PA (Heterogeneous nuclear ribonucleoprotein 27c) (RNA-binding protein musashi/mRNA cleavage and polyadenylation factor I complex subunit HRP1)	5570318 AAEL008257	Aedes aegypti (Yellowfever mosquito) (Culex aegypti)	398		Q16UW1	Q16UW1	Q16UW1_AEDAE	unreviewed	AAEL009772-PB	5572383 AAEL009772	Aedes aegypti (Yellowfever mosquito) (Culex aegypti)	130
Q174K3	Q174K3	Q174K3_AEDAE	unreviewed	AAEL006876-PA (Igf2 mRNA binding protein, putative)	5568453 AAEL006876	Aedes aegypti (Yellowfever mosquito) (Culex aegypti)	541		Q16MP9	Q16MP9	Q16MP9_AEDAE	unreviewed	AAEL012227-PA	5575980 AAEL012227	Aedes aegypti (Yellowfever mosquito) (Culex aegypti)	235		Q16SI1	Q16SI1	Q16SI1_AEDAE	unreviewed	AAEL010576-PI (Modifier of mdg4)	AAEL010576	Aedes aegypti (Yellowfever mosquito) (Culex aegypti)	511
A0A0P6IX28	A0A0P6IX28	A0A0P6IX28_AEDAE	unreviewed	Putative igf-ii mrna-binding protein imp		Aedes aegypti (Yellowfever mosquito) (Culex aegypti)	564		A0A1S4F1W0	A0A1S4F1W0	A0A1S4F1W0_AEDAE	unreviewed	Protein disulfide isomerase	5574976	Aedes aegypti (Yellowfever mosquito) (Culex aegypti)	397		Q16SJ4	Q16SJ4	Q16SJ4_AEDAE	unreviewed	AAEL010576-PL (Modifier of mdg4)	AAEL010576	Aedes aegypti (Yellowfever mosquito) (Culex aegypti)	476
Q1HR90	Q1HR90	Q1HR90_AEDAE	unreviewed	Thioredoxin/protein disulfide isomerase		Aedes aegypti (Yellowfever mosquito) (Culex aegypti)	397		Q17I04	Q17I04	Q17I04_AEDAE	unreviewed	AAEL002501-PA	AAEL002501	Aedes aegypti (Yellowfever mosquito) (Culex aegypti)	397		Q16SI3	Q16SI3	Q16SI3_AEDAE	unreviewed	AAEL010576-PG (Modifier of mdg4)	AAEL010576	Aedes aegypti (Yellowfever mosquito) (Culex aegypti)	479
Q17I04	Q17I04	Q17I04_AEDAE	unreviewed	AAEL002501-PA	AAEL002501	Aedes aegypti (Yellowfever mosquito) (Culex aegypti)	397		Q1HR90	Q1HR90	Q1HR90_AEDAE	unreviewed	Thioredoxin/protein disulfide isomerase		Aedes aegypti (Yellowfever mosquito) (Culex aegypti)	397		Q16SJ2	Q16SJ2	Q16SJ2_AEDAE	unreviewed	AAEL010576-PS (Modifier of mdg4)	5573536 AAEL010576	Aedes aegypti (Yellowfever mosquito) (Culex aegypti)	484
A0A1S4F1W0	A0A1S4F1W0	A0A1S4F1W0_AEDAE	unreviewed	Protein disulfide isomerase	5574976	Aedes aegypti (Yellowfever mosquito) (Culex aegypti)	397		Q0C740	Q0C740	Q0C740_AEDAE	unreviewed	AAEL000032-PA	RS6_AEDAE AAEL000032	Aedes aegypti (Yellowfever mosquito) (Culex aegypti)	326		Q16SK2	Q16SK2	Q16SK2_AEDAE	unreviewed	AAEL010576-PA (Modifier of mdg4)	AAEL010576	Aedes aegypti (Yellowfever mosquito) (Culex aegypti)	471
Q16IA8	Q16IA8	Q16IA8_AEDAE	unreviewed	AAEL013739-PA (Electron transport oxidoreductase)	5578532 AAEL013739	Aedes aegypti (Yellowfever mosquito) (Culex aegypti)	329		A0A1S4EUR3	A0A1S4EUR3	A0A1S4EUR3_AEDAE	unreviewed	40S ribosomal protein S6		Aedes aegypti (Yellowfever mosquito) (Culex aegypti)	327		A0A1S4FR10	A0A1S4FR10	A0A1S4FR10_AEDAE	unreviewed	Modifier of mdg4	5573536	Aedes aegypti (Yellowfever mosquito) (Culex aegypti)	672
Q17E60	Q17E60	Q17E60_AEDAE	unreviewed	AAEL003916-PA (Splicing factor, putative)	5563713 AAEL003916	Aedes aegypti (Yellowfever mosquito) (Culex aegypti)	296		Q9U761	Q9U761	RS6_AEDAE	reviewed	40S ribosomal protein S6	RpS6 AAEL000032	Aedes aegypti (Yellowfever mosquito) (Culex aegypti)	346		Q16SI4	Q16SI4	Q16SI4_AEDAE	unreviewed	AAEL010576-PO	AAEL010576	Aedes aegypti (Yellowfever mosquito) (Culex aegypti)	484
Q17LJ1	Q17LJ1	Q17LJ1_AEDAE	unreviewed	AAEL001352-PA (Scaffold attachment factor b)	5570070 AAEL001352	Aedes aegypti (Yellowfever mosquito) (Culex aegypti)	811		Q5D0W4	Q5D0W4	Q5D0W4_AEDAE	unreviewed	Ribosomal protein S6 (Fragment)		Aedes aegypti (Yellowfever mosquito) (Culex aegypti)	309		A0A1S4FR04	A0A1S4FR04	A0A1S4FR04_AEDAE	unreviewed	Modifier of mdg4	5573536	Aedes aegypti (Yellowfever mosquito) (Culex aegypti)	484
Q1HQF5	Q1HQF5	Q1HQF5_AEDAE	unreviewed	AAEL003957-PA (AAEL003957-PB) (AAEL003957-PC) (Actin depolymerizing factor)	AAEL003957	Aedes aegypti (Yellowfever mosquito) (Culex aegypti)	148		A0A1S4G789	A0A1S4G789	A0A1S4G789_AEDAE	unreviewed	H15 domain-containing protein		Aedes aegypti (Yellowfever mosquito) (Culex aegypti)	226		A0A1S4FQQ9	A0A1S4FQQ9	A0A1S4FQQ9_AEDAE	unreviewed	Modifier of mdg4	5573536	Aedes aegypti (Yellowfever mosquito) (Culex aegypti)	471
A0A1S4G789	A0A1S4G789	A0A1S4G789_AEDAE	unreviewed	H15 domain-containing protein		Aedes aegypti (Yellowfever mosquito) (Culex aegypti)	226		Q17LJ1	Q17LJ1	Q17LJ1_AEDAE	unreviewed	AAEL001352-PA (Scaffold attachment factor b)	5570070 AAEL001352	Aedes aegypti (Yellowfever mosquito) (Culex aegypti)	811		Q16SJ7	Q16SJ7	Q16SJ7_AEDAE	unreviewed	AAEL010576-PF (Modifier of mdg4)	AAEL010576	Aedes aegypti (Yellowfever mosquito) (Culex aegypti)	462
Q1HRS9	Q1HRS9	Q1HRS9_AEDAE	unreviewed	40S ribosomal protein S20 (AAEL009506-PA)	5572088 AAEL009506	Aedes aegypti (Yellowfever mosquito) (Culex aegypti)	120		Q1HQF5	Q1HQF5	Q1HQF5_AEDAE	unreviewed	AAEL003957-PA (AAEL003957-PB) (AAEL003957-PC) (Actin depolymerizing factor)	AAEL003957	Aedes aegypti (Yellowfever mosquito) (Culex aegypti)	148		Q16SI5	Q16SI5	Q16SI5_AEDAE	unreviewed	AAEL010576-PB (Modifier of mdg4)	5573536 AAEL010576	Aedes aegypti (Yellowfever mosquito) (Culex aegypti)	480
Q17EQ1	Q17EQ1	Q17EQ1_AEDAE	unreviewed	Cytochrome b-c1 complex subunit Rieske, mitochondrial (EC 7.1.1.8)	5578796 AAEL003675	Aedes aegypti (Yellowfever mosquito) (Culex aegypti)	266		Q16EZ6	Q16EZ6	Q16EZ6_AEDAE	unreviewed	AAEL014959-PA (Heterogeneous nuclear ribonucleoprotein k)	AAEL014959	Aedes aegypti (Yellowfever mosquito) (Culex aegypti)	430		Q16SI0	Q16SI0	Q16SI0_AEDAE	unreviewed	AAEL010576-PT	AAEL010576	Aedes aegypti (Yellowfever mosquito) (Culex aegypti)	518
Q9U761	Q9U761	RS6_AEDAE	reviewed	40S ribosomal protein S6	RpS6 AAEL000032	Aedes aegypti (Yellowfever mosquito) (Culex aegypti)	346		Q16UH5	Q16UH5	Q16UH5_AEDAE	unreviewed	Proteasome subunit alpha type (EC 3.4.25.1)	5572582 AAEL009898	Aedes aegypti (Yellowfever mosquito) (Culex aegypti)	246		Q16SJ8	Q16SJ8	Q16SJ8_AEDAE	unreviewed	AAEL010576-PE	AAEL010576	Aedes aegypti (Yellowfever mosquito) (Culex aegypti)	482
A0A1S4EUR3	A0A1S4EUR3	A0A1S4EUR3_AEDAE	unreviewed	40S ribosomal protein S6		Aedes aegypti (Yellowfever mosquito) (Culex aegypti)	327		A0A0P6J4F9	A0A0P6J4F9	A0A0P6J4F9_AEDAE	unreviewed	Putative titin		Aedes aegypti (Yellowfever mosquito) (Culex aegypti)	2977		A0A1S4FQZ3	A0A1S4FQZ3	A0A1S4FQZ3_AEDAE	unreviewed	Modifier of mdg4	5573536	Aedes aegypti (Yellowfever mosquito) (Culex aegypti)	482
Q0C740	Q0C740	Q0C740_AEDAE	unreviewed	AAEL000032-PA	RS6_AEDAE AAEL000032	Aedes aegypti (Yellowfever mosquito) (Culex aegypti)	326		Q1DGV3	Q1DGV3	Q1DGV3_AEDAE	unreviewed	AAEL015464-PA (Histone H1, putative)	AAEL015464	Aedes aegypti (Yellowfever mosquito) (Culex aegypti)	208		Q16SI9	Q16SI9	Q16SI9_AEDAE	unreviewed	AAEL010576-PH	AAEL010576	Aedes aegypti (Yellowfever mosquito) (Culex aegypti)	471
Q5D0W4	Q5D0W4	Q5D0W4_AEDAE	unreviewed	Ribosomal protein S6 (Fragment)		Aedes aegypti (Yellowfever mosquito) (Culex aegypti)	309		Q1HRA1	Q1HRA1	Q1HRA1_AEDAE	unreviewed	40S ribosomal protein S29 (AAEL007824-PA)	5569670 AAEL007824	Aedes aegypti (Yellowfever mosquito) (Culex aegypti)	56		Q16SI2	Q16SI2	Q16SI2_AEDAE	unreviewed	AAEL010576-PN (Modifier of mdg4)	AAEL010576	Aedes aegypti (Yellowfever mosquito) (Culex aegypti)	483
Q16NR0	Q16NR0	Q16NR0_AEDAE	unreviewed	AAEL011881-PA	5575512 AAEL011881	Aedes aegypti (Yellowfever mosquito) (Culex aegypti)	394		Q175A3	Q175A3	Q175A3_AEDAE	unreviewed	2-oxoglutarate dehydrogenase (AAEL006721-PA)	AAEL006721	Aedes aegypti (Yellowfever mosquito) (Culex aegypti)	1057		Q16SK1	Q16SK1	Q16SK1_AEDAE	unreviewed	AAEL010576-PK (Modifier of mdg4)	AAEL010576	Aedes aegypti (Yellowfever mosquito) (Culex aegypti)	456
Q16S56	Q16S56	Q16S56_AEDAE	unreviewed	AAEL010697-PA (AAEL010697-PB)	AAEL010697	Aedes aegypti (Yellowfever mosquito) (Culex aegypti)	398		A0A0P6IV05	A0A0P6IV05	A0A0P6IV05_AEDAE	unreviewed	Putative titin		Aedes aegypti (Yellowfever mosquito) (Culex aegypti)	1504		Q16SJ5	Q16SJ5	Q16SJ5_AEDAE	unreviewed	AAEL010576-PM (Modifier of mdg4)	AAEL010576	Aedes aegypti (Yellowfever mosquito) (Culex aegypti)	463
Q16PZ2	Q16PZ2	Q16PZ2_AEDAE	unreviewed	AAEL011479-PA	AAEL011479	Aedes aegypti (Yellowfever mosquito) (Culex aegypti)	2525		Q0IG01	Q0IG01	Q0IG01_AEDAE	unreviewed	AAEL003750-PA (AAEL003750-PB)	5578927 AAEL003750	Aedes aegypti (Yellowfever mosquito) (Culex aegypti)	174		Q16SJ6	Q16SJ6	Q16SJ6_AEDAE	unreviewed	AAEL010576-PQ	AAEL010576	Aedes aegypti (Yellowfever mosquito) (Culex aegypti)	466
A0A0P6J4F9	A0A0P6J4F9	A0A0P6J4F9_AEDAE	unreviewed	Putative titin		Aedes aegypti (Yellowfever mosquito) (Culex aegypti)	2977		Q16S56	Q16S56	Q16S56_AEDAE	unreviewed	AAEL010697-PA (AAEL010697-PB)	AAEL010697	Aedes aegypti (Yellowfever mosquito) (Culex aegypti)	398		A0A1S4FQP8	A0A1S4FQP8	A0A1S4FQP8_AEDAE	unreviewed	Modifier of mdg4	5573536	Aedes aegypti (Yellowfever mosquito) (Culex aegypti)	466
Q17PM3	Q17PM3	Q17PM3_AEDAE	unreviewed	Staphylococcal nuclease domain-containing protein (EC 3.1.31.1)	5573778 AAEL000293	Aedes aegypti (Yellowfever mosquito) (Culex aegypti)	921		Q17EE9	Q17EE9	Q17EE9_AEDAE	unreviewed	Histone H3	AAEL003827	Aedes aegypti (Yellowfever mosquito) (Culex aegypti)	134		Q16SJ0	Q16SJ0	Q16SJ0_AEDAE	unreviewed	AAEL010576-PR (Modifier of mdg4)	AAEL010576	Aedes aegypti (Yellowfever mosquito) (Culex aegypti)	476
Q17Q32	Q17Q32	ENOPH_AEDAE	reviewed	Enolase-phosphatase E1 (EC 3.1.3.77) (2,3-diketo-5-methylthio-1-phosphopentane phosphatase)	AAEL000109	Aedes aegypti (Yellowfever mosquito) (Culex aegypti)	1107		Q177E2	Q177E2	Q177E2_AEDAE	unreviewed	Histone H3	5567559 AAEL006158	Aedes aegypti (Yellowfever mosquito) (Culex aegypti)	136		Q16SJ3	Q16SJ3	Q16SJ3_AEDAE	unreviewed	AAEL010576-PJ	AAEL010576	Aedes aegypti (Yellowfever mosquito) (Culex aegypti)	479
A0A2K7P685	A0A2K7P685	A0A2K7P685_AEDAE		Enolase-phosphatase					A0A1S4FTJ0	A0A1S4FTJ0	A0A1S4FTJ0_AEDAE	unreviewed	Histone H3	5574772	Aedes aegypti (Yellowfever mosquito) (Culex aegypti)	136		A0A1S4FQZ9	A0A1S4FQZ9	A0A1S4FQZ9_AEDAE	unreviewed	Modifier of mdg4	5573536	Aedes aegypti (Yellowfever mosquito) (Culex aegypti)	479
Q1HRN9	Q1HRN9	Q1HRN9_AEDAE	unreviewed	Nucleoside diphosphate kinase (EC 2.7.4.6)		Aedes aegypti (Yellowfever mosquito) (Culex aegypti)	168		Q0IEB9	Q0IEB9	Q0IEB9_AEDAE	unreviewed	Histone H3 (Fragment)	AAEL011424	Aedes aegypti (Yellowfever mosquito) (Culex aegypti)	135		Q16SK0	Q16SK0	Q16SK0_AEDAE	unreviewed	AAEL010576-PP (Modifier of mdg4)	5573536 AAEL010576	Aedes aegypti (Yellowfever mosquito) (Culex aegypti)	492
Q16MB4	Q16MB4	Q16MB4_AEDAE	unreviewed	Nucleoside diphosphate kinase (EC 2.7.4.6)	5576170 AAEL012359	Aedes aegypti (Yellowfever mosquito) (Culex aegypti)	168		Q16N56	Q16N56	Q16N56_AEDAE	unreviewed	Histone H3	AAEL000482 AAEL000492 AAEL000506 AAEL003659 AAEL003828 AAEL003836 AAEL003850 AAEL003852 AAEL003856 AAEL012072	Aedes aegypti (Yellowfever mosquito) (Culex aegypti)	136		Q16SJ9	Q16SJ9	Q16SJ9_AEDAE	unreviewed	AAEL010576-PC (Modifier of mdg4)	AAEL010576	Aedes aegypti (Yellowfever mosquito) (Culex aegypti)	493
Q1DGV3	Q1DGV3	Q1DGV3_AEDAE	unreviewed	AAEL015464-PA (Histone H1, putative)	AAEL015464	Aedes aegypti (Yellowfever mosquito) (Culex aegypti)	208		Q17ER7	Q17ER7	Q17ER7_AEDAE	unreviewed	Histone H3 (Fragment)	AAEL003685	Aedes aegypti (Yellowfever mosquito) (Culex aegypti)	135		Q16SJ1	Q16SJ1	Q16SJ1_AEDAE	unreviewed	AAEL010576-PD (Modifier of mdg4)	5573536 AAEL010576	Aedes aegypti (Yellowfever mosquito) (Culex aegypti)	526
A0A1S4FBJ4	A0A1S4FBJ4	A0A1S4FBJ4_AEDAE	unreviewed	Malic enzyme	5567037	Aedes aegypti (Yellowfever mosquito) (Culex aegypti)	660		Q179J9	Q179J9	Q179J9_AEDAE	unreviewed	AAEL005610-PA (Mitochondrial ATP synthase b chain)	5566726 AAEL005610	Aedes aegypti (Yellowfever mosquito) (Culex aegypti)	238		Q179J9	Q179J9	Q179J9_AEDAE	unreviewed	AAEL005610-PA (Mitochondrial ATP synthase b chain)	5566726 AAEL005610	Aedes aegypti (Yellowfever mosquito) (Culex aegypti)	238
A0A1S4FBM2	A0A1S4FBM2	A0A1S4FBM2_AEDAE	unreviewed	Malic enzyme	5567037	Aedes aegypti (Yellowfever mosquito) (Culex aegypti)	659		Q17FD3	Q17FD3	Q17FD3_AEDAE	unreviewed	Proteasome subunit beta (EC 3.4.25.1)	5578121 AAEL003431	Aedes aegypti (Yellowfever mosquito) (Culex aegypti)	280		A0A1S4F3D9	A0A1S4F3D9	A0A1S4F3D9_AEDAE	unreviewed	FoP_duplication domain-containing protein	5580265	Aedes aegypti (Yellowfever mosquito) (Culex aegypti)	417
Q178T5	Q178T5	Q178T5_AEDAE	unreviewed	Malic enzyme	AAEL005790	Aedes aegypti (Yellowfever mosquito) (Culex aegypti)	660		Q175F8	Q175F8	GLYR1_AEDAE	reviewed	Putative oxidoreductase GLYR1 homolog (EC 1.-.-.-) (Glyoxylate reductase 1 homolog) (Nuclear protein NP60 homolog)	AAEL006684	Aedes aegypti (Yellowfever mosquito) (Culex aegypti)	559		Q175J7	Q175J7	Q175J7_AEDAE	unreviewed	AAEL006634-PA	AAEL006634	Aedes aegypti (Yellowfever mosquito) (Culex aegypti)	409
Q1HQN2	Q1HQN2	Q1HQN2_AEDAE	unreviewed	Malic enzyme		Aedes aegypti (Yellowfever mosquito) (Culex aegypti)	574		A0A1S4FEC3	A0A1S4FEC3	A0A1S4FEC3_AEDAE	unreviewed	PWWP domain-containing protein	5568239	Aedes aegypti (Yellowfever mosquito) (Culex aegypti)	552		A0A1S4FE42	A0A1S4FE42	A0A1S4FE42_AEDAE	unreviewed	Acetyl-coa acetyltransferase, mitochondrial (acetoacetyl-coa thiolase)	5568202	Aedes aegypti (Yellowfever mosquito) (Culex aegypti)	409
Q174C6	Q174C6	Q174C6_AEDAE	unreviewed	AAEL006946-PA (Chaperonin)	5568526 AAEL006946	Aedes aegypti (Yellowfever mosquito) (Culex aegypti)	531		Q174Z2	Q174Z2	Q174Z2_AEDAE	unreviewed	AAEL006751-PA	5568303 AAEL006751	Aedes aegypti (Yellowfever mosquito) (Culex aegypti)	665		Q17DA3	Q17DA3	Q17DA3_AEDAE	unreviewed	AAEL004294-PA (Dihydrolipoamide acetyltransferase component of pyruvate dehydrogenase)	5564492 AAEL004294	Aedes aegypti (Yellowfever mosquito) (Culex aegypti)	503
Q16J86	Q16J86	Q16J86_AEDAE	unreviewed	Catalase (EC 1.11.1.6)	CAT1B 5577893 AAEL013407	Aedes aegypti (Yellowfever mosquito) (Culex aegypti)	505		Q0IEV9	Q0IEV9	Q0IEV9_AEDAE	unreviewed	60S ribosomal protein L22 (AAEL007771-PA)	AAEL007771	Aedes aegypti (Yellowfever mosquito) (Culex aegypti)	150		Q17PZ2	Q17PZ2	Q17PZ2_AEDAE	unreviewed	AAEL000182-PA	5570020 AAEL000182	Aedes aegypti (Yellowfever mosquito) (Culex aegypti)	56
Q16ED0	Q16ED0	Q16ED0_AEDAE	unreviewed	AAEL005114-PA (AAEL015263-PA) (RNA and export factor binding protein)	AAEL005114 AAEL015263	Aedes aegypti (Yellowfever mosquito) (Culex aegypti)	261		Q1HRP2	Q1HRP2	Q1HRP2_AEDAE	unreviewed	60S ribosomal protein L22 (AAEL007771-PB)	5569582 AaeL_AAEL007771	Aedes aegypti (Yellowfever mosquito) (Culex aegypti)	151		Q1HRI1	Q1HRI1	Q1HRI1_AEDAE	unreviewed	Mitochondrial ubiquinol-cytochrome c reductase complex 7.2 kDa protein		Aedes aegypti (Yellowfever mosquito) (Culex aegypti)	56
Q6Q9G0	Q6Q9G0	Q6Q9G0_AEDAE	unreviewed	AAEL009772-PA (AAEL009772-PC) (Nuclear transport factor 2)	5572383 AAEL009772	Aedes aegypti (Yellowfever mosquito) (Culex aegypti)	130		Q17KT6	Q17KT6	Q17KT6_AEDAE	unreviewed	AAEL001580-PA (Otefin, putative)	5571282 AAEL001580	Aedes aegypti (Yellowfever mosquito) (Culex aegypti)	408		Q1HR82	Q1HR82	Q1HR82_AEDAE	unreviewed	AAEL013359-PB (AAEL013359-PC) (DEAD box ATP-dependent RNA helicase) (Initiation factor EIF-4A)	AAEL013359	Aedes aegypti (Yellowfever mosquito) (Culex aegypti)	404
Q16U15	Q16U15	Q16U15_AEDAE	unreviewed	T-complex protein 1 subunit gamma	5572840 AAEL010063	Aedes aegypti (Yellowfever mosquito) (Culex aegypti)	546		Q1HRS9	Q1HRS9	Q1HRS9_AEDAE	unreviewed	40S ribosomal protein S20 (AAEL009506-PA)	5572088 AAEL009506	Aedes aegypti (Yellowfever mosquito) (Culex aegypti)	120		Q16JE7	Q16JE7	Q16JE7_AEDAE	unreviewed	AAEL013359-PA (DEAD box ATP-dependent RNA helicase)	AAEL013359	Aedes aegypti (Yellowfever mosquito) (Culex aegypti)	347
A0A1S4FHA0	A0A1S4FHA0	A0A1S4FHA0_AEDAE	unreviewed	Chaperonin	5579472	Aedes aegypti (Yellowfever mosquito) (Culex aegypti)	534		Q17JZ5	Q17JZ5	Q17JZ5_AEDAE	unreviewed	AAEL001864-PA (Eukaryotic initiation factor 4E binding protein) (Eukaryotic translation initiation factor 4E binding protein (4EBP))	4EBP 5572651 AAEL001864 AAEL801245	Aedes aegypti (Yellowfever mosquito) (Culex aegypti)	118		Q1HR36	Q1HR36	1433Z_AEDAE	reviewed	14-3-3 protein zeta	14-3-3zeta AAEL006885	Aedes aegypti (Yellowfever mosquito) (Culex aegypti)	248
Q1DH07	Q1DH07	Q1DH07_AEDAE	unreviewed	AAEL015373-PA (Chaperonin)	AAEL015373	Aedes aegypti (Yellowfever mosquito) (Culex aegypti)	297		Q95UR6	Q95UR6	Q95UR6_AEDAE	unreviewed	Phosphoglycerate kinase (EC 2.7.2.3)	PGK	Aedes aegypti (Yellowfever mosquito) (Culex aegypti)	415		Q1DH07	Q1DH07	Q1DH07_AEDAE	unreviewed	AAEL015373-PA (Chaperonin)	AAEL015373	Aedes aegypti (Yellowfever mosquito) (Culex aegypti)	297
Q1HRP7	Q1HRP7	Q1HRP7_AEDAE	unreviewed	60S acidic ribosomal protein P1 (AAEL003530-PA) (Acidic ribosomal protein P1, putative)	5578368 AAEL003530	Aedes aegypti (Yellowfever mosquito) (Culex aegypti)	112		Q8WQL0	Q8WQL0	Q8WQL0_AEDAE	unreviewed	Phosphoglycerate kinase (EC 2.7.2.3)	PGK 5565774 AAEL004988	Aedes aegypti (Yellowfever mosquito) (Culex aegypti)	415		A0A1S4FHA0	A0A1S4FHA0	A0A1S4FHA0_AEDAE	unreviewed	Chaperonin	5579472	Aedes aegypti (Yellowfever mosquito) (Culex aegypti)	534
A0A2K7P6E4	A0A2K7P6E4	A0A2K7P6E4_AEDAE		Farnesol					Q95UR5	Q95UR5	Q95UR5_AEDAE	unreviewed	Phosphoglycerate kinase (EC 2.7.2.3)	PGK	Aedes aegypti (Yellowfever mosquito) (Culex aegypti)	415		Q174C6	Q174C6	Q174C6_AEDAE	unreviewed	AAEL006946-PA (Chaperonin)	5568526 AAEL006946	Aedes aegypti (Yellowfever mosquito) (Culex aegypti)	531
D2WKD9	D2WKD9	SDR1_AEDAE	reviewed	Farnesol dehydrogenase (EC 1.1.1.216) (NADP+-dependent farnesol dehydrogenase 1) (AaSDR-1)	SDR-1 FOHSDR-1 AaeL_AAEL017302	Aedes aegypti (Yellowfever mosquito) (Culex aegypti)	245		Q8WQK9	Q8WQK9	Q8WQK9_AEDAE	unreviewed	Phosphoglycerate kinase (EC 2.7.2.3)	PGK	Aedes aegypti (Yellowfever mosquito) (Culex aegypti)	415		A0A1S4FEC3	A0A1S4FEC3	A0A1S4FEC3_AEDAE	unreviewed	PWWP domain-containing protein	5568239	Aedes aegypti (Yellowfever mosquito) (Culex aegypti)	552
Q16UQ2	Q16UQ2	Q16UQ2_AEDAE	unreviewed	Pyrroline-5-carboxylate reductase (EC 1.5.1.2)	AAEL009831	Aedes aegypti (Yellowfever mosquito) (Culex aegypti)	266		Q17KK5	Q17KK5	Q17KK5_AEDAE	unreviewed	AAEL001668-PA (Enolase)	AAEL001668	Aedes aegypti (Yellowfever mosquito) (Culex aegypti)	433		Q175F8	Q175F8	GLYR1_AEDAE	reviewed	Putative oxidoreductase GLYR1 homolog (EC 1.-.-.-) (Glyoxylate reductase 1 homolog) (Nuclear protein NP60 homolog)	AAEL006684	Aedes aegypti (Yellowfever mosquito) (Culex aegypti)	559
Q1HRA6	Q1HRA6	Q1HRA6_AEDAE	unreviewed	Pyrroline-5-carboxylate reductase (EC 1.5.1.2)		Aedes aegypti (Yellowfever mosquito) (Culex aegypti)	276		A0A0P6IZV0	A0A0P6IZV0	A0A0P6IZV0_AEDAE	unreviewed	Putative mitochondrial atp synthase epsilon chain		Aedes aegypti (Yellowfever mosquito) (Culex aegypti)	71		A0A1S4FQR0	A0A1S4FQR0	A0A1S4FQR0_AEDAE	unreviewed	3-hydroxyisobutyrate dehydrogenase, putative	5573547	Aedes aegypti (Yellowfever mosquito) (Culex aegypti)	444
A0A1S4FAR7	A0A1S4FAR7	A0A1S4FAR7_AEDAE	unreviewed	Annexin	5566470	Aedes aegypti (Yellowfever mosquito) (Culex aegypti)	321		Q17DS3	Q17DS3	Q17DS3_AEDAE	unreviewed	AAEL004060-PB	5564053 AAEL004060	Aedes aegypti (Yellowfever mosquito) (Culex aegypti)	59		Q174F7	Q174F7	Q174F7_AEDAE	unreviewed	AAEL006912-PA (AAEL006912-PB) (Acetyl-coa acetyltransferase 2)	AAEL006912	Aedes aegypti (Yellowfever mosquito) (Culex aegypti)	394
Q17A50	Q17A50	Q17A50_AEDAE	unreviewed	Annexin	AAEL005408	Aedes aegypti (Yellowfever mosquito) (Culex aegypti)	321		Q17DS2	Q17DS2	Q17DS2_AEDAE	unreviewed	AAEL004060-PA	AAEL004060	Aedes aegypti (Yellowfever mosquito) (Culex aegypti)	56		Q1HR58	Q1HR58	Q1HR58_AEDAE	unreviewed	40S ribosomal protein S27		Aedes aegypti (Yellowfever mosquito) (Culex aegypti)	84
Q6SYX7	Q6SYX7	Q6SYX7_AEDAE	unreviewed	Iron regulatory protein		Aedes aegypti (Yellowfever mosquito) (Culex aegypti)	901		A0A1S4FXJ6	A0A1S4FXJ6	A0A1S4FXJ6_AEDAE	unreviewed	DRBM domain-containing protein		Aedes aegypti (Yellowfever mosquito) (Culex aegypti)	300		A0A0P6IVC2	A0A0P6IVC2	A0A0P6IVC2_AEDAE	unreviewed	60S ribosomal protein L13		Aedes aegypti (Yellowfever mosquito) (Culex aegypti)	217
Q16ZG5	Q16ZG5	Q16ZG5_AEDAE	unreviewed	AAEL008216-PA (Aconitase)	5570276 AAEL008216	Aedes aegypti (Yellowfever mosquito) (Culex aegypti)	901		Q16KK3	Q16KK3	Q16KK3_AEDAE	unreviewed	AAEL012964-PA	AAEL012964	Aedes aegypti (Yellowfever mosquito) (Culex aegypti)	360		Q16EQ3	Q16EQ3	Q16EQ3_AEDAE	unreviewed	Small ubiquitin-related modifier (SUMO)	5566079 AAEL015064	Aedes aegypti (Yellowfever mosquito) (Culex aegypti)	95
Q1HRM3	Q1HRM3	Q1HRM3_AEDAE	unreviewed	40S ribosomal protein S12	AAEL010299	Aedes aegypti (Yellowfever mosquito) (Culex aegypti)	140		Q16SI5	Q16SI5	Q16SI5_AEDAE	unreviewed	AAEL010576-PB (Modifier of mdg4)	5573536 AAEL010576	Aedes aegypti (Yellowfever mosquito) (Culex aegypti)	480		Q9U761	Q9U761	RS6_AEDAE	reviewed	40S ribosomal protein S6	RpS6 AAEL000032	Aedes aegypti (Yellowfever mosquito) (Culex aegypti)	346
Q16SE4	Q16SE4	Q16SE4_AEDAE	unreviewed	Succinate dehydrogenase (quinone) (EC 1.3.5.1) (Fragment)	AAEL010608	Aedes aegypti (Yellowfever mosquito) (Culex aegypti)	659		Q16SK1	Q16SK1	Q16SK1_AEDAE	unreviewed	AAEL010576-PK (Modifier of mdg4)	AAEL010576	Aedes aegypti (Yellowfever mosquito) (Culex aegypti)	456		Q5D0W4	Q5D0W4	Q5D0W4_AEDAE	unreviewed	Ribosomal protein S6 (Fragment)		Aedes aegypti (Yellowfever mosquito) (Culex aegypti)	309
A0A1S4FRB0	A0A1S4FRB0	A0A1S4FRB0_AEDAE	unreviewed	Oxidoreductase	5573680	Aedes aegypti (Yellowfever mosquito) (Culex aegypti)	250		Q16SK2	Q16SK2	Q16SK2_AEDAE	unreviewed	AAEL010576-PA (Modifier of mdg4)	AAEL010576	Aedes aegypti (Yellowfever mosquito) (Culex aegypti)	471		Q0C740	Q0C740	Q0C740_AEDAE	unreviewed	AAEL000032-PA	RS6_AEDAE AAEL000032	Aedes aegypti (Yellowfever mosquito) (Culex aegypti)	326
Q1HRJ1	Q1HRJ1	Q1HRJ1_AEDAE	unreviewed	60S ribosomal protein L28, putative (AAEL008353-PA) (AAEL008353-PB) (Ribosomal protein L28)	AAEL008353	Aedes aegypti (Yellowfever mosquito) (Culex aegypti)	152		Q16SJ8	Q16SJ8	Q16SJ8_AEDAE	unreviewed	AAEL010576-PE	AAEL010576	Aedes aegypti (Yellowfever mosquito) (Culex aegypti)	482		A0A1S4EUR3	A0A1S4EUR3	A0A1S4EUR3_AEDAE	unreviewed	40S ribosomal protein S6		Aedes aegypti (Yellowfever mosquito) (Culex aegypti)	327
Q17H72	Q17H72	Q17H72_AEDAE	unreviewed	AAEL002761-PB (Tropomyosin invertebrate)	5575995 AAEL002761	Aedes aegypti (Yellowfever mosquito) (Culex aegypti)	253		A0A1S4FQZ3	A0A1S4FQZ3	A0A1S4FQZ3_AEDAE	unreviewed	Modifier of mdg4	5573536	Aedes aegypti (Yellowfever mosquito) (Culex aegypti)	482		Q17E60	Q17E60	Q17E60_AEDAE	unreviewed	AAEL003916-PA (Splicing factor, putative)	5563713 AAEL003916	Aedes aegypti (Yellowfever mosquito) (Culex aegypti)	296
Q17H74	Q17H74	Q17H74_AEDAE	unreviewed	AAEL002761-PH	AAEL002761	Aedes aegypti (Yellowfever mosquito) (Culex aegypti)	254		Q16SI1	Q16SI1	Q16SI1_AEDAE	unreviewed	AAEL010576-PI (Modifier of mdg4)	AAEL010576	Aedes aegypti (Yellowfever mosquito) (Culex aegypti)	511		Q5MM88	Q5MM88	Q5MM88_AEDAE	unreviewed	Cytochrome b-c1 complex subunit 7	5569738 AAEL007868	Aedes aegypti (Yellowfever mosquito) (Culex aegypti)	110
Q17H77	Q17H77	Q17H77_AEDAE	unreviewed	AAEL002761-PA (Tropomyosin invertebrate)	5575995 AAEL002761	Aedes aegypti (Yellowfever mosquito) (Culex aegypti)	253		Q16SJ1	Q16SJ1	Q16SJ1_AEDAE	unreviewed	AAEL010576-PD (Modifier of mdg4)	5573536 AAEL010576	Aedes aegypti (Yellowfever mosquito) (Culex aegypti)	526		Q16HW7	Q16HW7	GNPI_AEDAE	reviewed	Glucosamine-6-phosphate isomerase (EC 3.5.99.6) (Glucosamine-6-phosphate deaminase) (GNPDA) (GlcN6P deaminase)	Gnpda1 AAEL013877	Aedes aegypti (Yellowfever mosquito) (Culex aegypti)	278
Q17H73	Q17H73	Q17H73_AEDAE	unreviewed	AAEL002761-PD (Tropomyosin invertebrate)	5575995 AAEL002761	Aedes aegypti (Yellowfever mosquito) (Culex aegypti)	253		Q16SJ7	Q16SJ7	Q16SJ7_AEDAE	unreviewed	AAEL010576-PF (Modifier of mdg4)	AAEL010576	Aedes aegypti (Yellowfever mosquito) (Culex aegypti)	462		Q1HR74	Q1HR74	Q1HR74_AEDAE	unreviewed	Ribosomal protein L19		Aedes aegypti (Yellowfever mosquito) (Culex aegypti)	204
Q17H78	Q17H78	Q17H78_AEDAE	unreviewed	AAEL002761-PE (Tropomyosin invertebrate)	5575995 AAEL002761	Aedes aegypti (Yellowfever mosquito) (Culex aegypti)	253		Q16SI2	Q16SI2	Q16SI2_AEDAE	unreviewed	AAEL010576-PN (Modifier of mdg4)	AAEL010576	Aedes aegypti (Yellowfever mosquito) (Culex aegypti)	483		A0A0P0BWK0	A0A0P0BWK0	A0A0P0BWK0_9VIRU	unreviewed	Togavirin (EC 3.4.21.90)		Mayaro virus	1242
Q1HRP2	Q1HRP2	Q1HRP2_AEDAE	unreviewed	60S ribosomal protein L22 (AAEL007771-PB)	5569582 AaeL_AAEL007771	Aedes aegypti (Yellowfever mosquito) (Culex aegypti)	151		Q16SJ2	Q16SJ2	Q16SJ2_AEDAE	unreviewed	AAEL010576-PS (Modifier of mdg4)	5573536 AAEL010576	Aedes aegypti (Yellowfever mosquito) (Culex aegypti)	484		A0A0N7HUX1	A0A0N7HUX1	A0A0N7HUX1_9VIRU	unreviewed	Togavirin (EC 3.4.21.90)		Mayaro virus	1239
Q0IEV9	Q0IEV9	Q0IEV9_AEDAE	unreviewed	60S ribosomal protein L22 (AAEL007771-PA)	AAEL007771	Aedes aegypti (Yellowfever mosquito) (Culex aegypti)	150		Q16SJ0	Q16SJ0	Q16SJ0_AEDAE	unreviewed	AAEL010576-PR (Modifier of mdg4)	AAEL010576	Aedes aegypti (Yellowfever mosquito) (Culex aegypti)	476		A0A0P0C894	A0A0P0C894	A0A0P0C894_9VIRU	unreviewed	Togavirin (EC 3.4.21.90)		Mayaro virus	1242
Q1HR24	Q1HR24	RS14_AEDAE	reviewed	40S ribosomal protein S14	RpS14 AAEL005266	Aedes aegypti (Yellowfever mosquito) (Culex aegypti)	151		Q16SI0	Q16SI0	Q16SI0_AEDAE	unreviewed	AAEL010576-PT	AAEL010576	Aedes aegypti (Yellowfever mosquito) (Culex aegypti)	518		A0A0P0C1J9	A0A0P0C1J9	A0A0P0C1J9_9VIRU	unreviewed	Togavirin (EC 3.4.21.90)		Mayaro virus	1242
A0A0N8ES58	A0A0N8ES58	A0A0N8ES58_AEDAE	unreviewed	Putative host cell transcription factor hcfc1		Aedes aegypti (Yellowfever mosquito) (Culex aegypti)	1929		Q16SJ5	Q16SJ5	Q16SJ5_AEDAE	unreviewed	AAEL010576-PM (Modifier of mdg4)	AAEL010576	Aedes aegypti (Yellowfever mosquito) (Culex aegypti)	463		A0A2I4SI44	A0A2I4SI44	A0A2I4SI44_9VIRU	unreviewed	Togavirin (EC 3.4.21.90)		Mayaro virus	1242
Q16XE7	Q16XE7	Q16XE7_AEDAE	unreviewed	AAEL008905-PA	AAEL008905	Aedes aegypti (Yellowfever mosquito) (Culex aegypti)	1735		Q16SJ9	Q16SJ9	Q16SJ9_AEDAE	unreviewed	AAEL010576-PC (Modifier of mdg4)	AAEL010576	Aedes aegypti (Yellowfever mosquito) (Culex aegypti)	493		Q1L7V9	Q1L7V9	Q1L7V9_9VIRU	unreviewed	Togavirin (EC 3.4.21.90)		Mayaro virus	1242
A0A1S4FKS6	A0A1S4FKS6	A0A1S4FKS6_AEDAE	unreviewed	Host cell factor C1		Aedes aegypti (Yellowfever mosquito) (Culex aegypti)	1930		Q16SK0	Q16SK0	Q16SK0_AEDAE	unreviewed	AAEL010576-PP (Modifier of mdg4)	5573536 AAEL010576	Aedes aegypti (Yellowfever mosquito) (Culex aegypti)	492		A0A0P0C1L0	A0A0P0C1L0	A0A0P0C1L0_9VIRU	unreviewed	Togavirin (EC 3.4.21.90)		Mayaro virus	1242
Q17KT6	Q17KT6	Q17KT6_AEDAE	unreviewed	AAEL001580-PA (Otefin, putative)	5571282 AAEL001580	Aedes aegypti (Yellowfever mosquito) (Culex aegypti)	408		Q16SI4	Q16SI4	Q16SI4_AEDAE	unreviewed	AAEL010576-PO	AAEL010576	Aedes aegypti (Yellowfever mosquito) (Culex aegypti)	484		A0A0A7RQX5	A0A0A7RQX5	A0A0A7RQX5_9VIRU	unreviewed	Togavirin (EC 3.4.21.90)		Mayaro virus	1242
Q1HR36	Q1HR36	1433Z_AEDAE	reviewed	14-3-3 protein zeta	14-3-3zeta AAEL006885	Aedes aegypti (Yellowfever mosquito) (Culex aegypti)	248		A0A1S4FR04	A0A1S4FR04	A0A1S4FR04_AEDAE	unreviewed	Modifier of mdg4	5573536	Aedes aegypti (Yellowfever mosquito) (Culex aegypti)	484		A0A0P0CKR8	A0A0P0CKR8	A0A0P0CKR8_9VIRU	unreviewed	Togavirin (EC 3.4.21.90)		Mayaro virus	1242
Q1HRQ2	Q1HRQ2	Q1HRQ2_AEDAE	unreviewed	AAEL013069-PA (Activated protein kinase C receptor) (Guanine nucleotide-binding protein subunit beta-like protein)	5580329 AAEL013069	Aedes aegypti (Yellowfever mosquito) (Culex aegypti)	311		Q16SJ4	Q16SJ4	Q16SJ4_AEDAE	unreviewed	AAEL010576-PL (Modifier of mdg4)	AAEL010576	Aedes aegypti (Yellowfever mosquito) (Culex aegypti)	476		A0A0P0CJP2	A0A0P0CJP2	A0A0P0CJP2_9VIRU	unreviewed	Togavirin (EC 3.4.21.90)		Mayaro virus	1242
Q17KK5	Q17KK5	Q17KK5_AEDAE	unreviewed	AAEL001668-PA (Enolase)	AAEL001668	Aedes aegypti (Yellowfever mosquito) (Culex aegypti)	433		Q16SI9	Q16SI9	Q16SI9_AEDAE	unreviewed	AAEL010576-PH	AAEL010576	Aedes aegypti (Yellowfever mosquito) (Culex aegypti)	471		A0A2I4SEJ0	A0A2I4SEJ0	A0A2I4SEJ0_9VIRU	unreviewed	Togavirin (EC 3.4.21.90)		Mayaro virus	1242
Q1HQM2	Q1HQM2	Q1HQM2_AEDAE	unreviewed	AAEL003634-PA (Hsp70-interacting protein, putative) (Small glutamine-rich tetratricopeptide repeat (TPR)-containing protein)	5578686 AAEL003634	Aedes aegypti (Yellowfever mosquito) (Culex aegypti)	327		A0A1S4FQQ9	A0A1S4FQQ9	A0A1S4FQQ9_AEDAE	unreviewed	Modifier of mdg4	5573536	Aedes aegypti (Yellowfever mosquito) (Culex aegypti)	471		A0A0N7HUW8	A0A0N7HUW8	A0A0N7HUW8_9VIRU	unreviewed	Togavirin (EC 3.4.21.90)		Mayaro virus	1242
Q16HQ0	Q16HQ0	Q16HQ0_AEDAE	unreviewed	AAEL012282-PA (AAEL013952-PA) (Prohibitin)	AAEL012282 AAEL013952	Aedes aegypti (Yellowfever mosquito) (Culex aegypti)	298		Q16SJ6	Q16SJ6	Q16SJ6_AEDAE	unreviewed	AAEL010576-PQ	AAEL010576	Aedes aegypti (Yellowfever mosquito) (Culex aegypti)	466		A0A0P0CH64	A0A0P0CH64	A0A0P0CH64_9VIRU	unreviewed	Togavirin (EC 3.4.21.90)		Mayaro virus	1242
Q16MJ0	Q16MJ0	Q16MJ0_AEDAE	unreviewed	AAEL012282-PB (Prohibitin)	AAEL012282	Aedes aegypti (Yellowfever mosquito) (Culex aegypti)	299		A0A1S4FQP8	A0A1S4FQP8	A0A1S4FQP8_AEDAE	unreviewed	Modifier of mdg4	5573536	Aedes aegypti (Yellowfever mosquito) (Culex aegypti)	466		X2FA82	X2FA82	X2FA82_9VIRU	unreviewed	Togavirin (EC 3.4.21.90)		Mayaro virus	1242
Q16MJ2	Q16MJ2	Q16MJ2_AEDAE	unreviewed	AAEL012282-PC (Prohibitin)	AAEL012282	Aedes aegypti (Yellowfever mosquito) (Culex aegypti)	354		Q16SJ3	Q16SJ3	Q16SJ3_AEDAE	unreviewed	AAEL010576-PJ	AAEL010576	Aedes aegypti (Yellowfever mosquito) (Culex aegypti)	479		A0A0P0BS97	A0A0P0BS97	A0A0P0BS97_9VIRU	unreviewed	Togavirin (EC 3.4.21.90)		Mayaro virus	1242
Q1HR32	Q1HR32	Q1HR32_AEDAE	unreviewed	60S ribosomal protein L2/L8 (60S ribosomal protein L8) (AAEL000987-PA)	5567848 AAEL000987	Aedes aegypti (Yellowfever mosquito) (Culex aegypti)	261		A0A1S4FQZ9	A0A1S4FQZ9	A0A1S4FQZ9_AEDAE	unreviewed	Modifier of mdg4	5573536	Aedes aegypti (Yellowfever mosquito) (Culex aegypti)	479		A0A0P0CE34	A0A0P0CE34	A0A0P0CE34_9VIRU	unreviewed	Togavirin (EC 3.4.21.90)		Mayaro virus	1242
Q16PI0	Q16PI0	Q16PI0_AEDAE	unreviewed	AAEL011627-PA (Ribose-5-phosphate isomerase)	5575082 AAEL011627	Aedes aegypti (Yellowfever mosquito) (Culex aegypti)	271		Q16SI3	Q16SI3	Q16SI3_AEDAE	unreviewed	AAEL010576-PG (Modifier of mdg4)	AAEL010576	Aedes aegypti (Yellowfever mosquito) (Culex aegypti)	479		A0A2I4SK84	A0A2I4SK84	A0A2I4SK84_9VIRU	unreviewed	Togavirin (EC 3.4.21.90)		Mayaro virus	1242
A0A1S4EWV3	A0A1S4EWV3	A0A1S4EWV3_AEDAE	unreviewed	Uncharacterized protein	5566608	Aedes aegypti (Yellowfever mosquito) (Culex aegypti)	85		A0A1S4FR10	A0A1S4FR10	A0A1S4FR10_AEDAE	unreviewed	Modifier of mdg4	5573536	Aedes aegypti (Yellowfever mosquito) (Culex aegypti)	672		A0A0P0BS91	A0A0P0BS91	A0A0P0BS91_9VIRU	unreviewed	Togavirin (EC 3.4.21.90)		Mayaro virus	1242
Q16UH5	Q16UH5	Q16UH5_AEDAE	unreviewed	Proteasome subunit alpha type (EC 3.4.25.1)	5572582 AAEL009898	Aedes aegypti (Yellowfever mosquito) (Culex aegypti)	246		A0A1S4FKS6	A0A1S4FKS6	A0A1S4FKS6_AEDAE	unreviewed	Host cell factor C1		Aedes aegypti (Yellowfever mosquito) (Culex aegypti)	1930		A0A0P0BWJ4	A0A0P0BWJ4	A0A0P0BWJ4_9VIRU	unreviewed	Togavirin (EC 3.4.21.90)		Mayaro virus	1242
Q1HQK1	Q1HQK1	Q1HQK1_AEDAE	unreviewed	Glutathione S-transferase		Aedes aegypti (Yellowfever mosquito) (Culex aegypti)	248		Q16XE7	Q16XE7	Q16XE7_AEDAE	unreviewed	AAEL008905-PA	AAEL008905	Aedes aegypti (Yellowfever mosquito) (Culex aegypti)	1735		A0A0P0BSS5	A0A0P0BSS5	A0A0P0BSS5_9VIRU	unreviewed	Togavirin (EC 3.4.21.90)		Mayaro virus	1242
J9E9C0	J9E9C0	J9E9C0_AEDAE	unreviewed	AAEL017085-PA	GSTO1 AaeL_AAEL017085	Aedes aegypti (Yellowfever mosquito) (Culex aegypti)	248		A0A0N8ES58	A0A0N8ES58	A0A0N8ES58_AEDAE	unreviewed	Putative host cell transcription factor hcfc1		Aedes aegypti (Yellowfever mosquito) (Culex aegypti)	1929		Q172D1	Q172D1	Q172D1_AEDAE	unreviewed	AAEL007439-PA (Myosin light chain 1)	5569183 AAEL007439	Aedes aegypti (Yellowfever mosquito) (Culex aegypti)	153
Q178C4	Q178C4	Q178C4_AEDAE	unreviewed	AAEL005947-PB (G-rich sequence factor-1, putative)	5567290 AAEL005947	Aedes aegypti (Yellowfever mosquito) (Culex aegypti)	491		Q16SE4	Q16SE4	Q16SE4_AEDAE	unreviewed	Succinate dehydrogenase (quinone) (EC 1.3.5.1) (Fragment)	AAEL010608	Aedes aegypti (Yellowfever mosquito) (Culex aegypti)	659		Q172D2	Q172D2	Q172D2_AEDAE	unreviewed	AAEL007439-PB (Myosin light chain 1)	5569183 AAEL007439	Aedes aegypti (Yellowfever mosquito) (Culex aegypti)	147
Q178C5	Q178C5	Q178C5_AEDAE	unreviewed	AAEL005947-PA (G-rich sequence factor-1, putative)	5567290 AAEL005947	Aedes aegypti (Yellowfever mosquito) (Culex aegypti)	471		J9HGS4	J9HGS4	J9HGS4_AEDAE	unreviewed	AAEL013980-PB (Glutaredoxin, putative)	5579045 AaeL_AAEL013980	Aedes aegypti (Yellowfever mosquito) (Culex aegypti)	112		Q171Z7	Q171Z7	Q171Z7_AEDAE	unreviewed	AAEL007454-PA	AAEL007454	Aedes aegypti (Yellowfever mosquito) (Culex aegypti)	401
A0A1S4FFJ7	A0A1S4FFJ7	A0A1S4FFJ7_AEDAE	unreviewed	Prolyl 4-hydroxylase alpha subunit 1		Aedes aegypti (Yellowfever mosquito) (Culex aegypti)	553		Q16HL7	Q16HL7	Q16HL7_AEDAE	unreviewed	AAEL013980-PA (Glutaredoxin, putative)	5579045 AAEL013980	Aedes aegypti (Yellowfever mosquito) (Culex aegypti)	100		Q17EE9	Q17EE9	Q17EE9_AEDAE	unreviewed	Histone H3	AAEL003827	Aedes aegypti (Yellowfever mosquito) (Culex aegypti)	134
Q173S4	Q173S4	Q173S4_AEDAE	unreviewed	AAEL007038-PA	AAEL007038	Aedes aegypti (Yellowfever mosquito) (Culex aegypti)	545		A0A1S4EYS5	A0A1S4EYS5	A0A1S4EYS5_AEDAE	unreviewed	Protein disulfide-isomerase (EC 5.3.4.1)	5570509	Aedes aegypti (Yellowfever mosquito) (Culex aegypti)	493		Q0IEB9	Q0IEB9	Q0IEB9_AEDAE	unreviewed	Histone H3 (Fragment)	AAEL011424	Aedes aegypti (Yellowfever mosquito) (Culex aegypti)	135
Q1HR41	Q1HR41	Q1HR41_AEDAE	unreviewed	40S ribosomal protein S10 (AAEL002047-PA) (Ribosomal protein S10E)	5573413 AAEL002047	Aedes aegypti (Yellowfever mosquito) (Culex aegypti)	159		Q16HL9	Q16HL9	Q16HL9_AEDAE	unreviewed	AAEL013982-PA (RNA binding motif protein 4,lark)	5579044 AAEL013982	Aedes aegypti (Yellowfever mosquito) (Culex aegypti)	330		Q17ER7	Q17ER7	Q17ER7_AEDAE	unreviewed	Histone H3 (Fragment)	AAEL003685	Aedes aegypti (Yellowfever mosquito) (Culex aegypti)	135
Q16HW7	Q16HW7	GNPI_AEDAE	reviewed	Glucosamine-6-phosphate isomerase (EC 3.5.99.6) (Glucosamine-6-phosphate deaminase) (GNPDA) (GlcN6P deaminase)	Gnpda1 AAEL013877	Aedes aegypti (Yellowfever mosquito) (Culex aegypti)	278		Q1HR24	Q1HR24	RS14_AEDAE	reviewed	40S ribosomal protein S14	RpS14 AAEL005266	Aedes aegypti (Yellowfever mosquito) (Culex aegypti)	151		Q177E2	Q177E2	Q177E2_AEDAE	unreviewed	Histone H3	5567559 AAEL006158	Aedes aegypti (Yellowfever mosquito) (Culex aegypti)	136
Q16I06	Q16I06	Q16I06_AEDAE	unreviewed	AAEL013844-PA (Diazepam binding inhibitor, putative)	AAEL013844	Aedes aegypti (Yellowfever mosquito) (Culex aegypti)	107		J9HJK5	J9HJK5	J9HJK5_AEDAE	unreviewed	AAEL017481-PA	23687901 AaeL_AAEL017481	Aedes aegypti (Yellowfever mosquito) (Culex aegypti)	176		A0A1S4FTJ0	A0A1S4FTJ0	A0A1S4FTJ0_AEDAE	unreviewed	Histone H3	5574772	Aedes aegypti (Yellowfever mosquito) (Culex aegypti)	136
Q17Q33	Q17Q33	Q17Q33_AEDAE	unreviewed	AAEL000147-PA (Single-stranded DNA binding protein, putative)	5567789 AAEL000147	Aedes aegypti (Yellowfever mosquito) (Culex aegypti)	139		Q16ZH3	Q16ZH3	Q16ZH3_AEDAE	unreviewed	60S ribosomal protein L6 (AAEL008188-PA)	5570244 AAEL008188	Aedes aegypti (Yellowfever mosquito) (Culex aegypti)	264		Q16N56	Q16N56	Q16N56_AEDAE	unreviewed	Histone H3	AAEL000482 AAEL000492 AAEL000506 AAEL003659 AAEL003828 AAEL003836 AAEL003850 AAEL003852 AAEL003856 AAEL012072	Aedes aegypti (Yellowfever mosquito) (Culex aegypti)	136
J9HGS4	J9HGS4	J9HGS4_AEDAE	unreviewed	AAEL013980-PB (Glutaredoxin, putative)	5579045 AaeL_AAEL013980	Aedes aegypti (Yellowfever mosquito) (Culex aegypti)	112		Q1HQW9	Q1HQW9	Q1HQW9_AEDAE	unreviewed	AAEL010340-PA (AAEL010340-PB) (Predicted splicing factor) (Serine/arginine rich splicing factor)	AAEL010340	Aedes aegypti (Yellowfever mosquito) (Culex aegypti)	177		A0A1S4F6K4	A0A1S4F6K4	A0A1S4F6K4_AEDAE	unreviewed	Uncharacterized protein	5564039	Aedes aegypti (Yellowfever mosquito) (Culex aegypti)	194
Q16HL7	Q16HL7	Q16HL7_AEDAE	unreviewed	AAEL013980-PA (Glutaredoxin, putative)	5579045 AAEL013980	Aedes aegypti (Yellowfever mosquito) (Culex aegypti)	100		Q171Z7	Q171Z7	Q171Z7_AEDAE	unreviewed	AAEL007454-PA	AAEL007454	Aedes aegypti (Yellowfever mosquito) (Culex aegypti)	401		Q17DU1	Q17DU1	Q17DU1_AEDAE	unreviewed	AAEL004065-PA	AAEL004065	Aedes aegypti (Yellowfever mosquito) (Culex aegypti)	194
Q16P79	Q16P79	Q16P79_AEDAE	unreviewed	AAEL011741-PA (Glutathione transferase)	GSTS1 AAEL011741	Aedes aegypti (Yellowfever mosquito) (Culex aegypti)	203		Q17L48	Q17L48	Q17L48_AEDAE	unreviewed	AAEL001496-PA	AAEL001496	Aedes aegypti (Yellowfever mosquito) (Culex aegypti)	303		Q171F3	Q171F3	Q171F3_AEDAE	unreviewed	AAEL007669-PA (Oxidoreductase)	110674007 AAEL007669	Aedes aegypti (Yellowfever mosquito) (Culex aegypti)	245
A0A0P6IYK3	A0A0P6IYK3	A0A0P6IYK3_AEDAE	unreviewed	Putative 52k active chromatin boundary protein		Aedes aegypti (Yellowfever mosquito) (Culex aegypti)	363		Q1HRP6	Q1HRP6	Q1HRP6_AEDAE	unreviewed	Peptidyl-prolyl cis-trans isomerase (PPIase) (EC 5.2.1.8)	AAEL013279	Aedes aegypti (Yellowfever mosquito) (Culex aegypti)	198		Q1HRP1	Q1HRP1	Q1HRP1_AEDAE	unreviewed	60S ribosomal protein L14	5574844	Aedes aegypti (Yellowfever mosquito) (Culex aegypti)	178
Q16SB9	Q16SB9	Q16SB9_AEDAE	unreviewed	SUMO-activating enzyme subunit	AAEL010641	Aedes aegypti (Yellowfever mosquito) (Culex aegypti)	642		Q16XF1	Q16XF1	Q16XF1_AEDAE	unreviewed	AAEL008893-PA	AAEL008893	Aedes aegypti (Yellowfever mosquito) (Culex aegypti)	483		Q16Q18	Q16Q18	Q16Q18_AEDAE	unreviewed	AAEL011447-PA	AAEL011447	Aedes aegypti (Yellowfever mosquito) (Culex aegypti)	229
Q16WA1	Q16WA1	Q16WA1_AEDAE	unreviewed	GTP-binding nuclear protein	5571763 AAEL009287	Aedes aegypti (Yellowfever mosquito) (Culex aegypti)	214		A0A1S4FKR6	A0A1S4FKR6	A0A1S4FKR6_AEDAE	unreviewed	Xaa-pro dipeptidase pepd/pepq(e.coli)	5571208	Aedes aegypti (Yellowfever mosquito) (Culex aegypti)	483		Q178C5	Q178C5	Q178C5_AEDAE	unreviewed	AAEL005947-PA (G-rich sequence factor-1, putative)	5567290 AAEL005947	Aedes aegypti (Yellowfever mosquito) (Culex aegypti)	471
Q1HRP6	Q1HRP6	Q1HRP6_AEDAE	unreviewed	Peptidyl-prolyl cis-trans isomerase (PPIase) (EC 5.2.1.8)	AAEL013279	Aedes aegypti (Yellowfever mosquito) (Culex aegypti)	198		J9I050	J9I050	J9I050_AEDAE	unreviewed	AAEL014899-PB (Short chain type dehydrogenase)	AaeL_AAEL014899	Aedes aegypti (Yellowfever mosquito) (Culex aegypti)	246		Q178C4	Q178C4	Q178C4_AEDAE	unreviewed	AAEL005947-PB (G-rich sequence factor-1, putative)	5567290 AAEL005947	Aedes aegypti (Yellowfever mosquito) (Culex aegypti)	491
A0A1S4FYJ9	A0A1S4FYJ9	A0A1S4FYJ9_AEDAE	unreviewed	Peptidyl-prolyl cis-trans isomerase (PPIase) (EC 5.2.1.8)		Aedes aegypti (Yellowfever mosquito) (Culex aegypti)	219		Q16F48	Q16F48	Q16F48_AEDAE	unreviewed	AAEL014899-PA (Short chain type dehydrogenase)	5565619 AAEL014899	Aedes aegypti (Yellowfever mosquito) (Culex aegypti)	280		Q17Q33	Q17Q33	Q17Q33_AEDAE	unreviewed	AAEL000147-PA (Single-stranded DNA binding protein, putative)	5567789 AAEL000147	Aedes aegypti (Yellowfever mosquito) (Culex aegypti)	139
Q16ND1	Q16ND1	Q16ND1_AEDAE	unreviewed	L-lactate dehydrogenase (EC 1.1.1.27)	5575706 AAEL012014	Aedes aegypti (Yellowfever mosquito) (Culex aegypti)	331		A0A1S4FHA0	A0A1S4FHA0	A0A1S4FHA0_AEDAE	unreviewed	Chaperonin	5579472	Aedes aegypti (Yellowfever mosquito) (Culex aegypti)	534		A0A1S4FXJ6	A0A1S4FXJ6	A0A1S4FXJ6_AEDAE	unreviewed	DRBM domain-containing protein		Aedes aegypti (Yellowfever mosquito) (Culex aegypti)	300
J9I050	J9I050	J9I050_AEDAE	unreviewed	AAEL014899-PB (Short chain type dehydrogenase)	AaeL_AAEL014899	Aedes aegypti (Yellowfever mosquito) (Culex aegypti)	246		Q1DH07	Q1DH07	Q1DH07_AEDAE	unreviewed	AAEL015373-PA (Chaperonin)	AAEL015373	Aedes aegypti (Yellowfever mosquito) (Culex aegypti)	297		Q16KK3	Q16KK3	Q16KK3_AEDAE	unreviewed	AAEL012964-PA	AAEL012964	Aedes aegypti (Yellowfever mosquito) (Culex aegypti)	360
Q16F48	Q16F48	Q16F48_AEDAE	unreviewed	AAEL014899-PA (Short chain type dehydrogenase)	5565619 AAEL014899	Aedes aegypti (Yellowfever mosquito) (Culex aegypti)	280		Q16YJ5	Q16YJ5	Q16YJ5_AEDAE	unreviewed	Kinesin-like protein	AAEL008542	Aedes aegypti (Yellowfever mosquito) (Culex aegypti)	931		A0A0P6IWF0	A0A0P6IWF0	A0A0P6IWF0_AEDAE	unreviewed	Uncharacterized protein		Aedes aegypti (Yellowfever mosquito) (Culex aegypti)	657
A0A1S4FEC3	A0A1S4FEC3	A0A1S4FEC3_AEDAE	unreviewed	PWWP domain-containing protein	5568239	Aedes aegypti (Yellowfever mosquito) (Culex aegypti)	552		Q1HRJ1	Q1HRJ1	Q1HRJ1_AEDAE	unreviewed	60S ribosomal protein L28, putative (AAEL008353-PA) (AAEL008353-PB) (Ribosomal protein L28)	AAEL008353	Aedes aegypti (Yellowfever mosquito) (Culex aegypti)	152		A0A0P6IX67	A0A0P6IX67	A0A0P6IX67_AEDAE	unreviewed	Uncharacterized protein		Aedes aegypti (Yellowfever mosquito) (Culex aegypti)	636
Q175F8	Q175F8	GLYR1_AEDAE	reviewed	Putative oxidoreductase GLYR1 homolog (EC 1.-.-.-) (Glyoxylate reductase 1 homolog) (Nuclear protein NP60 homolog)	AAEL006684	Aedes aegypti (Yellowfever mosquito) (Culex aegypti)	559		Q16SB9	Q16SB9	Q16SB9_AEDAE	unreviewed	SUMO-activating enzyme subunit	AAEL010641	Aedes aegypti (Yellowfever mosquito) (Culex aegypti)	642		Q16MN6	Q16MN6	Q16MN6_AEDAE	unreviewed	AAEL012246-PA	AAEL012246	Aedes aegypti (Yellowfever mosquito) (Culex aegypti)	674
Q175A3	Q175A3	Q175A3_AEDAE	unreviewed	2-oxoglutarate dehydrogenase (AAEL006721-PA)	AAEL006721	Aedes aegypti (Yellowfever mosquito) (Culex aegypti)	1057		Q1HRT9	Q1HRT9	Q1HRT9_AEDAE	unreviewed	40S ribosomal protein S5 (AAEL013625-PA) (AAEL013625-PB) (AAEL013625-PC) (AAEL013625-PD) (Ribosomal protein S5)	5578313 AAEL013625	Aedes aegypti (Yellowfever mosquito) (Culex aegypti)	219		J9HGY8	J9HGY8	J9HGY8_AEDAE	unreviewed	AAEL017030-PA	23687450 AaeL_AAEL017030	Aedes aegypti (Yellowfever mosquito) (Culex aegypti)	193
Q0IGB5	Q0IGB5	Q0IGB5_AEDAE	unreviewed	AAEL003046-PA	AAEL003046	Aedes aegypti (Yellowfever mosquito) (Culex aegypti)	1017		Q16KV5	Q16KV5	Q16KV5_AEDAE	unreviewed	AAEL012865-PA	5576914 AAEL012865	Aedes aegypti (Yellowfever mosquito) (Culex aegypti)	271		Q1HRP6	Q1HRP6	Q1HRP6_AEDAE	unreviewed	Peptidyl-prolyl cis-trans isomerase (PPIase) (EC 5.2.1.8)	AAEL013279	Aedes aegypti (Yellowfever mosquito) (Culex aegypti)	198
A0A1S4F3J7	A0A1S4F3J7	A0A1S4F3J7_AEDAE	unreviewed	Saposin		Aedes aegypti (Yellowfever mosquito) (Culex aegypti)	1024		Q16XK1	Q16XK1	Q16XK1_AEDAE	unreviewed	AAEL008849-PA (Selenophosphate synthase)	5571153 AAEL008849	Aedes aegypti (Yellowfever mosquito) (Culex aegypti)	398		A0A1S4FYJ9	A0A1S4FYJ9	A0A1S4FYJ9_AEDAE	unreviewed	Peptidyl-prolyl cis-trans isomerase (PPIase) (EC 5.2.1.8)		Aedes aegypti (Yellowfever mosquito) (Culex aegypti)	219
Q16XK1	Q16XK1	Q16XK1_AEDAE	unreviewed	AAEL008849-PA (Selenophosphate synthase)	5571153 AAEL008849	Aedes aegypti (Yellowfever mosquito) (Culex aegypti)	398		Q171B7	Q171B7	Q171B7_AEDAE	unreviewed	T-complex protein 1 subunit delta	5569514 AAEL007702	Aedes aegypti (Yellowfever mosquito) (Culex aegypti)	533		A0A0P6IV05	A0A0P6IV05	A0A0P6IV05_AEDAE	unreviewed	Putative titin		Aedes aegypti (Yellowfever mosquito) (Culex aegypti)	1504
Q16KV5	Q16KV5	Q16KV5_AEDAE	unreviewed	AAEL012865-PA	5576914 AAEL012865	Aedes aegypti (Yellowfever mosquito) (Culex aegypti)	271		Q1HR85	Q1HR85	Q1HR85_AEDAE	unreviewed	60S ribosomal protein L24 (AAEL008329-PA) (Ribosomal protein L24)	5570432 AAEL008329	Aedes aegypti (Yellowfever mosquito) (Culex aegypti)	153		Q178X7	Q178X7	Q178X7_AEDAE	unreviewed	AAEL005728-PA	5566973 AAEL005728	Aedes aegypti (Yellowfever mosquito) (Culex aegypti)	758
Q173N6	Q173N6	Q173N6_AEDAE	unreviewed	Proteasome subunit beta (EC 3.4.25.1)	5568716 AAEL007049	Aedes aegypti (Yellowfever mosquito) (Culex aegypti)	270		Q1HRM3	Q1HRM3	Q1HRM3_AEDAE	unreviewed	40S ribosomal protein S12	AAEL010299	Aedes aegypti (Yellowfever mosquito) (Culex aegypti)	140		Q1HQN3	Q1HQN3	Q1HQN3_AEDAE	unreviewed	Proteasome subunit beta (EC 3.4.25.1)		Aedes aegypti (Yellowfever mosquito) (Culex aegypti)	228
Q177L4	Q177L4	Q177L4_AEDAE	unreviewed	AAEL006095-PB	AAEL006095	Aedes aegypti (Yellowfever mosquito) (Culex aegypti)	732		Q16L72	Q16L72	Q16L72_AEDAE	unreviewed	AAEL012746-PA	AAEL012746	Aedes aegypti (Yellowfever mosquito) (Culex aegypti)	546		Q176C3	Q176C3	Q176C3_AEDAE	unreviewed	Proteasome subunit beta (EC 3.4.25.1)	5567996 AAEL006441	Aedes aegypti (Yellowfever mosquito) (Culex aegypti)	228
Q177K7	Q177K7	Q177K7_AEDAE	unreviewed	AAEL006090-PA (Gelsolin precursor)	AAEL006090	Aedes aegypti (Yellowfever mosquito) (Culex aegypti)	732		A0A1S4FXE3	A0A1S4FXE3	A0A1S4FXE3_AEDAE	unreviewed	Chaperonin	5576765	Aedes aegypti (Yellowfever mosquito) (Culex aegypti)	546		Q16I06	Q16I06	Q16I06_AEDAE	unreviewed	AAEL013844-PA (Diazepam binding inhibitor, putative)	AAEL013844	Aedes aegypti (Yellowfever mosquito) (Culex aegypti)	107
Q17DA3	Q17DA3	Q17DA3_AEDAE	unreviewed	AAEL004294-PA (Dihydrolipoamide acetyltransferase component of pyruvate dehydrogenase)	5564492 AAEL004294	Aedes aegypti (Yellowfever mosquito) (Culex aegypti)	503		Q16U15	Q16U15	Q16U15_AEDAE	unreviewed	T-complex protein 1 subunit gamma	5572840 AAEL010063	Aedes aegypti (Yellowfever mosquito) (Culex aegypti)	546		J9E9C0	J9E9C0	J9E9C0_AEDAE	unreviewed	AAEL017085-PA	GSTO1 AaeL_AAEL017085	Aedes aegypti (Yellowfever mosquito) (Culex aegypti)	248
Q1HR63	Q1HR63	Q1HR63_AEDAE	unreviewed	60S ribosomal protein L13a (Fragment)		Aedes aegypti (Yellowfever mosquito) (Culex aegypti)	236		Q6Q9G4	Q6Q9G4	Q6Q9G4_AEDAE	unreviewed	AAEL005914-PA (DnaJ domain containing protein)	5567162 AAEL005914	Aedes aegypti (Yellowfever mosquito) (Culex aegypti)	118		Q1HQK1	Q1HQK1	Q1HQK1_AEDAE	unreviewed	Glutathione S-transferase		Aedes aegypti (Yellowfever mosquito) (Culex aegypti)	248
Q0IG01	Q0IG01	Q0IG01_AEDAE	unreviewed	AAEL003750-PA (AAEL003750-PB)	5578927 AAEL003750	Aedes aegypti (Yellowfever mosquito) (Culex aegypti)	174		Q16NR0	Q16NR0	Q16NR0_AEDAE	unreviewed	AAEL011881-PA	5575512 AAEL011881	Aedes aegypti (Yellowfever mosquito) (Culex aegypti)	394		A0A1S4G560	A0A1S4G560	A0A1S4G560_AEDAE	unreviewed	Glutathione transferase	23687505	Aedes aegypti (Yellowfever mosquito) (Culex aegypti)	257
Q16S94	Q16S94	Q16S94_AEDAE	unreviewed	AAEL010652-PA	AAEL010652	Aedes aegypti (Yellowfever mosquito) (Culex aegypti)	108		Q17Q33	Q17Q33	Q17Q33_AEDAE	unreviewed	AAEL000147-PA (Single-stranded DNA binding protein, putative)	5567789 AAEL000147	Aedes aegypti (Yellowfever mosquito) (Culex aegypti)	139		Q174F6	Q174F6	Q174F6_AEDAE	unreviewed	AAEL006911-PA (Microtubule-associated protein) (Fragment)	AAEL006911	Aedes aegypti (Yellowfever mosquito) (Culex aegypti)	847
Q173I7	Q173I7	Q173I7_AEDAE	unreviewed	AAEL007132-PA	AAEL007132	Aedes aegypti (Yellowfever mosquito) (Culex aegypti)	4662		Q16KR4	Q16KR4	Q16KR4_AEDAE	unreviewed	Aconitate hydratase, mitochondrial (Aconitase) (EC 4.2.1.-)	5580315 AAEL012897	Aedes aegypti (Yellowfever mosquito) (Culex aegypti)	788		Q17KA8	Q17KA8	Q17KA8_AEDAE	unreviewed	AAEL001769-PA	AAEL001769	Aedes aegypti (Yellowfever mosquito) (Culex aegypti)	718
A0A1S4FFR0	A0A1S4FFR0	A0A1S4FFR0_AEDAE	unreviewed	Dynein heavy chain		Aedes aegypti (Yellowfever mosquito) (Culex aegypti)	3373		Q17EL3	Q17EL3	Q17EL3_AEDAE	unreviewed	Aconitate hydratase, mitochondrial (Aconitase) (EC 4.2.1.-)	AAEL003734	Aedes aegypti (Yellowfever mosquito) (Culex aegypti)	803		Q1HR85	Q1HR85	Q1HR85_AEDAE	unreviewed	60S ribosomal protein L24 (AAEL008329-PA) (Ribosomal protein L24)	5570432 AAEL008329	Aedes aegypti (Yellowfever mosquito) (Culex aegypti)	153
Q177P3	Q177P3	Q177P3_AEDAE	unreviewed	Phosphoglycerate mutase (EC 5.4.2.11) (EC 5.4.2.4)	5567423 AAEL006070	Aedes aegypti (Yellowfever mosquito) (Culex aegypti)	255		Q174T8	Q174T8	Q174T8_AEDAE	unreviewed	AAEL006794-PA (Dicer-2)	5579924 AAEL006794	Aedes aegypti (Yellowfever mosquito) (Culex aegypti)	1658		Q1HQT8	Q1HQT8	Q1HQT8_AEDAE	unreviewed	AAEL007549-PA (Phosphatidylethanolamine-binding protein)	5569310 AAEL007549	Aedes aegypti (Yellowfever mosquito) (Culex aegypti)	211
A0A1S4FF23	A0A1S4FF23	A0A1S4FF23_AEDAE	unreviewed	Dihydrolipoyl dehydrogenase (EC 1.8.1.4)	5568521	Aedes aegypti (Yellowfever mosquito) (Culex aegypti)	508		Q17A09	Q17A09	Q17A09_AEDAE	unreviewed	AAEL005435-PA (AAEL005435-PB) (Mitochondrial processing peptidase beta subunit)	AAEL005435	Aedes aegypti (Yellowfever mosquito) (Culex aegypti)	473		Q16LF6	Q16LF6	Q16LF6_AEDAE	unreviewed	AAEL012666-PA (Phosphatidylethanolamine-binding protein)	AAEL012666	Aedes aegypti (Yellowfever mosquito) (Culex aegypti)	211
Q174D6	Q174D6	Q174D6_AEDAE	unreviewed	Dihydrolipoyl dehydrogenase (EC 1.8.1.4)	AAEL006928	Aedes aegypti (Yellowfever mosquito) (Culex aegypti)	508		Q17LA3	Q17LA3	Q17LA3_AEDAE	unreviewed	AAEL001421-PA (High density lipoprotien binding protein / vigilin)	5570534 AAEL001421	Aedes aegypti (Yellowfever mosquito) (Culex aegypti)	1246		Q173N6	Q173N6	Q173N6_AEDAE	unreviewed	Proteasome subunit beta (EC 3.4.25.1)	5568716 AAEL007049	Aedes aegypti (Yellowfever mosquito) (Culex aegypti)	270
Q1HR85	Q1HR85	Q1HR85_AEDAE	unreviewed	60S ribosomal protein L24 (AAEL008329-PA) (Ribosomal protein L24)	5570432 AAEL008329	Aedes aegypti (Yellowfever mosquito) (Culex aegypti)	153		Q17PM3	Q17PM3	Q17PM3_AEDAE	unreviewed	Staphylococcal nuclease domain-containing protein (EC 3.1.31.1)	5573778 AAEL000293	Aedes aegypti (Yellowfever mosquito) (Culex aegypti)	921		Q174D6	Q174D6	Q174D6_AEDAE	unreviewed	Dihydrolipoyl dehydrogenase (EC 1.8.1.4)	AAEL006928	Aedes aegypti (Yellowfever mosquito) (Culex aegypti)	508
A0A1S4FXJ6	A0A1S4FXJ6	A0A1S4FXJ6_AEDAE	unreviewed	DRBM domain-containing protein		Aedes aegypti (Yellowfever mosquito) (Culex aegypti)	300		A0A1S4F6K4	A0A1S4F6K4	A0A1S4F6K4_AEDAE	unreviewed	Uncharacterized protein	5564039	Aedes aegypti (Yellowfever mosquito) (Culex aegypti)	194		A0A1S4FF23	A0A1S4FF23	A0A1S4FF23_AEDAE	unreviewed	Dihydrolipoyl dehydrogenase (EC 1.8.1.4)	5568521	Aedes aegypti (Yellowfever mosquito) (Culex aegypti)	508
Q16KK3	Q16KK3	Q16KK3_AEDAE	unreviewed	AAEL012964-PA	AAEL012964	Aedes aegypti (Yellowfever mosquito) (Culex aegypti)	360		Q17DU1	Q17DU1	Q17DU1_AEDAE	unreviewed	AAEL004065-PA	AAEL004065	Aedes aegypti (Yellowfever mosquito) (Culex aegypti)	194		D2WKD9	D2WKD9	SDR1_AEDAE	reviewed	Farnesol dehydrogenase (EC 1.1.1.216) (NADP+-dependent farnesol dehydrogenase 1) (AaSDR-1)	SDR-1 FOHSDR-1 AaeL_AAEL017302	Aedes aegypti (Yellowfever mosquito) (Culex aegypti)	245
A0A1S4FXE3	A0A1S4FXE3	A0A1S4FXE3_AEDAE	unreviewed	Chaperonin	5576765	Aedes aegypti (Yellowfever mosquito) (Culex aegypti)	546		Q1HR41	Q1HR41	Q1HR41_AEDAE	unreviewed	40S ribosomal protein S10 (AAEL002047-PA) (Ribosomal protein S10E)	5573413 AAEL002047	Aedes aegypti (Yellowfever mosquito) (Culex aegypti)	159		A0A2K7P6E4	A0A2K7P6E4	A0A2K7P6E4_AEDAE		Farnesol dehydrogenase OS=Aedes aegypti OX=7159 GN=23687722 PE=3 SV=1
Q16L72	Q16L72	Q16L72_AEDAE	unreviewed	AAEL012746-PA	AAEL012746	Aedes aegypti (Yellowfever mosquito) (Culex aegypti)	546		Q174D6	Q174D6	Q174D6_AEDAE	unreviewed	Dihydrolipoyl dehydrogenase (EC 1.8.1.4)	AAEL006928	Aedes aegypti (Yellowfever mosquito) (Culex aegypti)	508		J9HZW5	J9HZW5	J9HZW5_AEDAE	unreviewed	Transmembrane 9 superfamily member	23687624 AaeL_AAEL017204	Aedes aegypti (Yellowfever mosquito) (Culex aegypti)	666
Q1HRT6	Q1HRT6	Q1HRT6_AEDAE	unreviewed	60S ribosomal protein L10 (AAEL002534-PA) (Ribosomal protein L10)	5574993 AAEL002534 Aael_AAEL002534	Aedes aegypti (Yellowfever mosquito) (Culex aegypti)	219		A0A1S4FF23	A0A1S4FF23	A0A1S4FF23_AEDAE	unreviewed	Dihydrolipoyl dehydrogenase (EC 1.8.1.4)	5568521	Aedes aegypti (Yellowfever mosquito) (Culex aegypti)	508		Q16ZI1	Q16ZI1	Q16ZI1_AEDAE	unreviewed	AAEL008171-PA	AAEL008171	Aedes aegypti (Yellowfever mosquito) (Culex aegypti)	884
Q1HR34	Q1HR34	Q1HR34_AEDAE	unreviewed	60S ribosomal protein L32 (AAEL003396-PA)	5577996 AAEL003396	Aedes aegypti (Yellowfever mosquito) (Culex aegypti)	134		Q1HRP1	Q1HRP1	Q1HRP1_AEDAE	unreviewed	60S ribosomal protein L14	5574844	Aedes aegypti (Yellowfever mosquito) (Culex aegypti)	178		Q1HQU9	Q1HQU9	Q1HQU9_AEDAE	unreviewed	AAEL010065-PA (Protein disulfide isomerase) (Protein disulfide-isomerase A6 precursor)	5572836 AAEL010065	Aedes aegypti (Yellowfever mosquito) (Culex aegypti)	437
Q1DGI7	Q1DGI7	Q1DGI7_AEDAE	unreviewed	AAEL001544-PA (AAEL015617-PA)	AAEL001544 AAEL015617	Aedes aegypti (Yellowfever mosquito) (Culex aegypti)	75		Q16Q18	Q16Q18	Q16Q18_AEDAE	unreviewed	AAEL011447-PA	AAEL011447	Aedes aegypti (Yellowfever mosquito) (Culex aegypti)	229		A0A0N8ES58	A0A0N8ES58	A0A0N8ES58_AEDAE	unreviewed	Putative host cell transcription factor hcfc1		Aedes aegypti (Yellowfever mosquito) (Culex aegypti)	1929
Q17L48	Q17L48	Q17L48_AEDAE	unreviewed	AAEL001496-PA	AAEL001496	Aedes aegypti (Yellowfever mosquito) (Culex aegypti)	303		Q17A27	Q17A27	Q17A27_AEDAE	unreviewed	Multifunctional fusion protein [Includes: L-glutamate gamma-semialdehyde dehydrogenase (EC 1.2.1.88) (L-glutamate gamma-semialdehyde dehydrogenase); Delta-1-pyrroline-5-carboxylate dehydrogenase (P5C dehydrogenase)]	5566485 AAEL005422	Aedes aegypti (Yellowfever mosquito) (Culex aegypti)	570		A0A1S4FKS6	A0A1S4FKS6	A0A1S4FKS6_AEDAE	unreviewed	Host cell factor C1		Aedes aegypti (Yellowfever mosquito) (Culex aegypti)	1930
Q16EZ6	Q16EZ6	Q16EZ6_AEDAE	unreviewed	AAEL014959-PA (Heterogeneous nuclear ribonucleoprotein k)	AAEL014959	Aedes aegypti (Yellowfever mosquito) (Culex aegypti)	430		Q16ND1	Q16ND1	Q16ND1_AEDAE	unreviewed	L-lactate dehydrogenase (EC 1.1.1.27)	5575706 AAEL012014	Aedes aegypti (Yellowfever mosquito) (Culex aegypti)	331		Q16XE7	Q16XE7	Q16XE7_AEDAE	unreviewed	AAEL008905-PA	AAEL008905	Aedes aegypti (Yellowfever mosquito) (Culex aegypti)	1735
Q6Q9G8	Q6Q9G8	Q6Q9G8_AEDAE	unreviewed	Elongation factor 1 beta		Aedes aegypti (Yellowfever mosquito) (Culex aegypti)	224		A0A1S4F4D2	A0A1S4F4D2	A0A1S4F4D2_AEDAE	unreviewed	Niemann-pick C1		Aedes aegypti (Yellowfever mosquito) (Culex aegypti)	1510		Q1HQR5	Q1HQR5	Q1HQR5_AEDAE	unreviewed	AAEL008489-PA (Calcyphosine-like calmodulin domain) (Calcyphosine/tpp)	5570663 AAEL008489	Aedes aegypti (Yellowfever mosquito) (Culex aegypti)	215
Q17MM5	Q17MM5	Q17MM5_AEDAE	unreviewed	AAEL000951-PA (Elongation factor 1-beta2)	5567491 AAEL000951	Aedes aegypti (Yellowfever mosquito) (Culex aegypti)	224		Q1HQU2	Q1HQU2	RL5_AEDAE	reviewed	60S ribosomal protein L5	RpL5 AAEL004325	Aedes aegypti (Yellowfever mosquito) (Culex aegypti)	297		A0A1S4FYX1	A0A1S4FYX1	A0A1S4FYX1_AEDAE	unreviewed	Lethal(2)essential for life protein, l2efl	5577717	Aedes aegypti (Yellowfever mosquito) (Culex aegypti)	192
Q17MM4	Q17MM4	Q17MM4_AEDAE	unreviewed	AAEL000951-PB (Elongation factor 1-beta2)	AAEL000951	Aedes aegypti (Yellowfever mosquito) (Culex aegypti)	202		Q1HRJ0	Q1HRJ0	Q1HRJ0_AEDAE	unreviewed	AAEL014944-PA (Cytochrome c oxidase polypeptide) (Mitochondrial cytochrome c oxidase subunit VA) (Putative secreted protein)	5565701 SGP2D7 AAEL014944	Aedes aegypti (Yellowfever mosquito) (Culex aegypti)	152		A0A1S4F4D2	A0A1S4F4D2	A0A1S4F4D2_AEDAE	unreviewed	Niemann-pick C1		Aedes aegypti (Yellowfever mosquito) (Culex aegypti)	1510
Q1HRI2	Q1HRI2	Q1HRI2_AEDAE	unreviewed	AAEL000941-PA (Mitochondrial import inner membrane translocase subunit TIM8) (Mitochondrial inner membrane protein translocase, 8kD-subunit, putative)	5567494 AAEL000941	Aedes aegypti (Yellowfever mosquito) (Culex aegypti)	89		Q1HRI2	Q1HRI2	Q1HRI2_AEDAE	unreviewed	AAEL000941-PA (Mitochondrial import inner membrane translocase subunit TIM8) (Mitochondrial inner membrane protein translocase, 8kD-subunit, putative)	5567494 AAEL000941	Aedes aegypti (Yellowfever mosquito) (Culex aegypti)	89		Q17PI0	Q17PI0	EFTS_AEDAE	reviewed	Elongation factor Ts, mitochondrial (EF-Ts) (EF-TsMt)	AAEL000331	Aedes aegypti (Yellowfever mosquito) (Culex aegypti)	307
Q1HQW9	Q1HQW9	Q1HQW9_AEDAE	unreviewed	AAEL010340-PA (AAEL010340-PB) (Predicted splicing factor) (Serine/arginine rich splicing factor)	AAEL010340	Aedes aegypti (Yellowfever mosquito) (Culex aegypti)	177		Q173S4	Q173S4	Q173S4_AEDAE	unreviewed	AAEL007038-PA	AAEL007038	Aedes aegypti (Yellowfever mosquito) (Culex aegypti)	545		Q175A4	Q175A4	Q175A4_AEDAE	unreviewed	2-oxoglutarate dehydrogenase (AAEL006721-PB)	5568292 AAEL006721	Aedes aegypti (Yellowfever mosquito) (Culex aegypti)	1016
A0A1S4F7M2	A0A1S4F7M2	A0A1S4F7M2_AEDAE	unreviewed	Pyruvate dehydrogenase E1 component subunit beta (EC 1.2.4.1)	5564584	Aedes aegypti (Yellowfever mosquito) (Culex aegypti)	354		A0A1S4FFJ7	A0A1S4FFJ7	A0A1S4FFJ7_AEDAE	unreviewed	Prolyl 4-hydroxylase alpha subunit 1		Aedes aegypti (Yellowfever mosquito) (Culex aegypti)	553		Q175A3	Q175A3	Q175A3_AEDAE	unreviewed	2-oxoglutarate dehydrogenase (AAEL006721-PA)	AAEL006721	Aedes aegypti (Yellowfever mosquito) (Culex aegypti)	1057
Q17D51	Q17D51	Q17D51_AEDAE	unreviewed	Pyruvate dehydrogenase E1 component subunit beta (EC 1.2.4.1)	AAEL004338	Aedes aegypti (Yellowfever mosquito) (Culex aegypti)	354		Q17EQ1	Q17EQ1	Q17EQ1_AEDAE	unreviewed	Cytochrome b-c1 complex subunit Rieske, mitochondrial (EC 7.1.1.8)	5578796 AAEL003675	Aedes aegypti (Yellowfever mosquito) (Culex aegypti)	266		Q16EQ1	Q16EQ1	Q16EQ1_AEDAE	unreviewed	AAEL015065-PA (Spectrin)	5566099 AAEL015065	Aedes aegypti (Yellowfever mosquito) (Culex aegypti)	2414
Q0IEX8	Q0IEX8	Q0IEX8_AEDAE	unreviewed	AAEL007717-PA	AAEL007717	Aedes aegypti (Yellowfever mosquito) (Culex aegypti)	124		Q16ZI1	Q16ZI1	Q16ZI1_AEDAE	unreviewed	AAEL008171-PA	AAEL008171	Aedes aegypti (Yellowfever mosquito) (Culex aegypti)	884		Q176G2	Q176G2	Q176G2_AEDAE	unreviewed	AAEL006362-PA (Mitochondrial solute carrier)	5567930 AAEL006362	Aedes aegypti (Yellowfever mosquito) (Culex aegypti)	681
A0A1S4FHL2	A0A1S4FHL2	A0A1S4FHL2_AEDAE	unreviewed	Alpha-endosulfine, putative	5569540	Aedes aegypti (Yellowfever mosquito) (Culex aegypti)	123		A0A1S4FIN9	A0A1S4FIN9	A0A1S4FIN9_AEDAE	unreviewed	Double-stranded RNA-binding protein zn72d	5570237	Aedes aegypti (Yellowfever mosquito) (Culex aegypti)	884
Q16ZH3	Q16ZH3	Q16ZH3_AEDAE	unreviewed	60S ribosomal protein L6 (AAEL008188-PA)	5570244 AAEL008188	Aedes aegypti (Yellowfever mosquito) (Culex aegypti)	264		A0A1S4F3W3	A0A1S4F3W3	A0A1S4F3W3_AEDAE	unreviewed	Aldo-keto reductase	5577411	Aedes aegypti (Yellowfever mosquito) (Culex aegypti)	316
A0A1S4EVI9	A0A1S4EVI9	A0A1S4EVI9_AEDAE	unreviewed	PKS_ER domain-containing protein	5575162	Aedes aegypti (Yellowfever mosquito) (Culex aegypti)	437		Q17G72	Q17G72	Q17G72_AEDAE	unreviewed	AAEL003154-PA	AAEL003154	Aedes aegypti (Yellowfever mosquito) (Culex aegypti)	316
Q16IZ9	Q16IZ9	Q16IZ9_AEDAE	unreviewed	AAEL013494-PA	AAEL013494	Aedes aegypti (Yellowfever mosquito) (Culex aegypti)	166		D2WKD9	D2WKD9	SDR1_AEDAE	reviewed	Farnesol dehydrogenase (EC 1.1.1.216) (NADP+-dependent farnesol dehydrogenase 1) (AaSDR-1)	SDR-1 FOHSDR-1 AaeL_AAEL017302	Aedes aegypti (Yellowfever mosquito) (Culex aegypti)	245
A0A1S4FZQ1	A0A1S4FZQ1	A0A1S4FZQ1_AEDAE	unreviewed	Sep15_SelM domain-containing protein	5578058	Aedes aegypti (Yellowfever mosquito) (Culex aegypti)	171		A0A2K7P6E4	A0A2K7P6E4	A0A2K7P6E4_AEDAE		Farnesol dehydrogenase OS=Aedes aegypti OX=7159 GN=23687722 PE=3 SV=1
Q176C3	Q176C3	Q176C3_AEDAE	unreviewed	Proteasome subunit beta (EC 3.4.25.1)	5567996 AAEL006441	Aedes aegypti (Yellowfever mosquito) (Culex aegypti)	228		Q174F6	Q174F6	Q174F6_AEDAE	unreviewed	AAEL006911-PA (Microtubule-associated protein) (Fragment)	AAEL006911	Aedes aegypti (Yellowfever mosquito) (Culex aegypti)	847
Q1HQN3	Q1HQN3	Q1HQN3_AEDAE	unreviewed	Proteasome subunit beta (EC 3.4.25.1)		Aedes aegypti (Yellowfever mosquito) (Culex aegypti)	228		Q1HR70	Q1HR70	Q1HR70_AEDAE	unreviewed	Ribosomal protein L7AE		Aedes aegypti (Yellowfever mosquito) (Culex aegypti)	270
Q16Q18	Q16Q18	Q16Q18_AEDAE	unreviewed	AAEL011447-PA	AAEL011447	Aedes aegypti (Yellowfever mosquito) (Culex aegypti)	229		Q0IFE0	Q0IFE0	Q0IFE0_AEDAE	unreviewed	60S ribosomal protein L7a (AAEL005722-PA)	AAEL005722	Aedes aegypti (Yellowfever mosquito) (Culex aegypti)	349
Q1HRP1	Q1HRP1	Q1HRP1_AEDAE	unreviewed	60S ribosomal protein L14	5574844	Aedes aegypti (Yellowfever mosquito) (Culex aegypti)	178		Q1HQU9	Q1HQU9	Q1HQU9_AEDAE	unreviewed	AAEL010065-PA (Protein disulfide isomerase) (Protein disulfide-isomerase A6 precursor)	5572836 AAEL010065	Aedes aegypti (Yellowfever mosquito) (Culex aegypti)	437
Q16KZ2	Q16KZ2	Q16KZ2_AEDAE	unreviewed	AAEL012827-PA (Endoplasmin)	5576841 AAEL012827	Aedes aegypti (Yellowfever mosquito) (Culex aegypti)	795		Q173N6	Q173N6	Q173N6_AEDAE	unreviewed	Proteasome subunit beta (EC 3.4.25.1)	5568716 AAEL007049	Aedes aegypti (Yellowfever mosquito) (Culex aegypti)	270
Q1HQU2	Q1HQU2	RL5_AEDAE	reviewed	60S ribosomal protein L5	RpL5 AAEL004325	Aedes aegypti (Yellowfever mosquito) (Culex aegypti)	297		Q17FG6	Q17FG6	Q17FG6_AEDAE	unreviewed	AAEL003415-PA (Lamin)	AAEL003415	Aedes aegypti (Yellowfever mosquito) (Culex aegypti)	558
Q17B68	Q17B68	Q17B68_AEDAE	unreviewed	AAEL005056-PA (Electron transfer flavoprotein beta-subunit)	AAEL005056	Aedes aegypti (Yellowfever mosquito) (Culex aegypti)	210		Q178X7	Q178X7	Q178X7_AEDAE	unreviewed	AAEL005728-PA	5566973 AAEL005728	Aedes aegypti (Yellowfever mosquito) (Culex aegypti)	758
A0A1S4F318	A0A1S4F318	A0A1S4F318_AEDAE	unreviewed	Uncharacterized protein	5576483	Aedes aegypti (Yellowfever mosquito) (Culex aegypti)	221		Q1HR63	Q1HR63	Q1HR63_AEDAE	unreviewed	60S ribosomal protein L13a (Fragment)		Aedes aegypti (Yellowfever mosquito) (Culex aegypti)	236
A0A1S4FKR6	A0A1S4FKR6	A0A1S4FKR6_AEDAE	unreviewed	Xaa-pro dipeptidase pepd/pepq(e.coli)	5571208	Aedes aegypti (Yellowfever mosquito) (Culex aegypti)	483		Q1HRA6	Q1HRA6	Q1HRA6_AEDAE	unreviewed	Pyrroline-5-carboxylate reductase (EC 1.5.1.2)		Aedes aegypti (Yellowfever mosquito) (Culex aegypti)	276
Q16XF1	Q16XF1	Q16XF1_AEDAE	unreviewed	AAEL008893-PA	AAEL008893	Aedes aegypti (Yellowfever mosquito) (Culex aegypti)	483		Q16UQ2	Q16UQ2	Q16UQ2_AEDAE	unreviewed	Pyrroline-5-carboxylate reductase (EC 1.5.1.2)	AAEL009831	Aedes aegypti (Yellowfever mosquito) (Culex aegypti)	266
Q1HR58	Q1HR58	Q1HR58_AEDAE	unreviewed	40S ribosomal protein S27		Aedes aegypti (Yellowfever mosquito) (Culex aegypti)	84		Q16SW8	Q16SW8	Q16SW8_AEDAE	unreviewed	AAEL010467-PA (Heterogeneous nuclear ribonucleoprotein)	AAEL010467	Aedes aegypti (Yellowfever mosquito) (Culex aegypti)	354
Q1HRL5	Q1HRL5	Q1HRL5_AEDAE	unreviewed	60S ribosomal protein L29	AAEL004151	Aedes aegypti (Yellowfever mosquito) (Culex aegypti)	76		Q1HR21	Q1HR21	Q1HR21_AEDAE	unreviewed	ATP synthase subunit d, mitochondrial	5564798 AAEL004423	Aedes aegypti (Yellowfever mosquito) (Culex aegypti)	172
P62251	P62251	RS16_AEDAE	reviewed	40S ribosomal protein S16	RpS16 AAEL003427	Aedes aegypti (Yellowfever mosquito) (Culex aegypti)	148		A0A1S4F318	A0A1S4F318	A0A1S4F318_AEDAE	unreviewed	Uncharacterized protein	5576483	Aedes aegypti (Yellowfever mosquito) (Culex aegypti)	221
Q174F7	Q174F7	Q174F7_AEDAE	unreviewed	AAEL006912-PA (AAEL006912-PB) (Acetyl-coa acetyltransferase 2)	AAEL006912	Aedes aegypti (Yellowfever mosquito) (Culex aegypti)	394		Q16S94	Q16S94	Q16S94_AEDAE	unreviewed	AAEL010652-PA	AAEL010652	Aedes aegypti (Yellowfever mosquito) (Culex aegypti)	108
Q16EU8	Q16EU8	Q16EU8_AEDAE	unreviewed	Acetyl-coenzyme A synthetase (EC 6.2.1.1)	AAEL000321 AAEL015010	Aedes aegypti (Yellowfever mosquito) (Culex aegypti)	668		Q17HT7	Q17HT7	Q17HT7_AEDAE	unreviewed	AAEL002539-PA	AAEL002539	Aedes aegypti (Yellowfever mosquito) (Culex aegypti)	706
A0A1S4FGF0	A0A1S4FGF0	A0A1S4FGF0_AEDAE	unreviewed	Uncharacterized protein	5569174	Aedes aegypti (Yellowfever mosquito) (Culex aegypti)	139		A0A1S4F211	A0A1S4F211	A0A1S4F211_AEDAE	unreviewed	Fimbrin/plastin	5580194	Aedes aegypti (Yellowfever mosquito) (Culex aegypti)	706
Q0IF05	Q0IF05	Q0IF05_AEDAE	unreviewed	AAEL007414-PA	AAEL007414	Aedes aegypti (Yellowfever mosquito) (Culex aegypti)	139		Q0C785	Q0C785	Q0C785_AEDAE	unreviewed	AAEL000091-PA (Sumo-1-activating enzyme E1a)	5563654 AAEL000091	Aedes aegypti (Yellowfever mosquito) (Culex aegypti)	332
A0A1S4FIN9	A0A1S4FIN9	A0A1S4FIN9_AEDAE	unreviewed	Double-stranded RNA-binding protein zn72d	5570237	Aedes aegypti (Yellowfever mosquito) (Culex aegypti)	884		Q17HC0	Q17HC0	Q17HC0_AEDAE	unreviewed	AAEL002703-PB	AAEL002703	Aedes aegypti (Yellowfever mosquito) (Culex aegypti)	241
Q16ZI1	Q16ZI1	Q16ZI1_AEDAE	unreviewed	AAEL008171-PA	AAEL008171	Aedes aegypti (Yellowfever mosquito) (Culex aegypti)	884		Q1HQV7	Q1HQV7	Q1HQV7_AEDAE	unreviewed	Pyridoxamine-phosphate oxidase		Aedes aegypti (Yellowfever mosquito) (Culex aegypti)	241
Q1HR74	Q1HR74	Q1HR74_AEDAE	unreviewed	Ribosomal protein L19		Aedes aegypti (Yellowfever mosquito) (Culex aegypti)	204		Q1HR34	Q1HR34	Q1HR34_AEDAE	unreviewed	60S ribosomal protein L32 (AAEL003396-PA)	5577996 AAEL003396	Aedes aegypti (Yellowfever mosquito) (Culex aegypti)	134
Q1HRR3	Q1HRR3	RS3A_AEDAE	reviewed	40S ribosomal protein S3a	AAEL005901; AAEL013158	Aedes aegypti (Yellowfever mosquito) (Culex aegypti)	270		Q16HD2	Q16HD2	Q16HD2_AEDAE	unreviewed	AAEL012116-PA (AAEL014064-PA) (Glutaredoxin, putative)	AAEL012116 AAEL014064	Aedes aegypti (Yellowfever mosquito) (Culex aegypti)	133
Q0IFA5	Q0IFA5	Q0IFA5_AEDAE	unreviewed	40S ribosomal protein S3a	RS3A_AEDAE_a AAEL005901	Aedes aegypti (Yellowfever mosquito) (Culex aegypti)	224		Q16KB1	Q16KB1	Q16KB1_AEDAE	unreviewed	AAEL012801-PA (AAEL013047-PA) (Sphingolipid delta 4 desaturase/c-4 hydroxylase protein des2)	AAEL012801 AAEL013047	Aedes aegypti (Yellowfever mosquito) (Culex aegypti)	321
Q17DR1	Q17DR1	Q17DR1_AEDAE	unreviewed	AAEL004059-PA (Cystathionine beta-lyase)	AAEL004059	Aedes aegypti (Yellowfever mosquito) (Culex aegypti)	438		Q16VR4	Q16VR4	Q16VR4_AEDAE	unreviewed	AAEL009467-PA	5571976 AAEL009467	Aedes aegypti (Yellowfever mosquito) (Culex aegypti)	163
Q17DR0	Q17DR0	Q17DR0_AEDAE	unreviewed	AAEL004059-PB	AAEL004059	Aedes aegypti (Yellowfever mosquito) (Culex aegypti)	403		Q16J86	Q16J86	Q16J86_AEDAE	unreviewed	Catalase (EC 1.11.1.6)	CAT1B 5577893 AAEL013407	Aedes aegypti (Yellowfever mosquito) (Culex aegypti)	505
A0A1S4F6U1	A0A1S4F6U1	A0A1S4F6U1_AEDAE	unreviewed	Cystathionine beta-lyase	5564056	Aedes aegypti (Yellowfever mosquito) (Culex aegypti)	403		Q1HQS3	Q1HQS3	Q1HQS3_AEDAE	unreviewed	Hypothetical conserved protein		Aedes aegypti (Yellowfever mosquito) (Culex aegypti)	328
Q1HQF2	Q1HQF2	DCTN2_AEDAE	reviewed	Dynactin subunit 2 (Dynactin 2 p50 subunit)	DCTN2-p50 Dmn AAEL006029	Aedes aegypti (Yellowfever mosquito) (Culex aegypti)	381		Q16WW9	Q16WW9	Q16WW9_AEDAE	unreviewed	AAEL009073-PA (Lupus la ribonucleoprotein)	AAEL009073	Aedes aegypti (Yellowfever mosquito) (Culex aegypti)	1515
Q16PM6	Q16PM6	Q16PM6_AEDAE	unreviewed	AAEL011590-PA (Dynactin subunit)	AAEL011590	Aedes aegypti (Yellowfever mosquito) (Culex aegypti)	328		Q16KZ2	Q16KZ2	Q16KZ2_AEDAE	unreviewed	AAEL012827-PA (Endoplasmin)	5576841 AAEL012827	Aedes aegypti (Yellowfever mosquito) (Culex aegypti)	795
Q179J9	Q179J9	Q179J9_AEDAE	unreviewed	AAEL005610-PA (Mitochondrial ATP synthase b chain)	5566726 AAEL005610	Aedes aegypti (Yellowfever mosquito) (Culex aegypti)	238		Q5MM88	Q5MM88	Q5MM88_AEDAE	unreviewed	Cytochrome b-c1 complex subunit 7	5569738 AAEL007868	Aedes aegypti (Yellowfever mosquito) (Culex aegypti)	110
Q1HR21	Q1HR21	Q1HR21_AEDAE	unreviewed	ATP synthase subunit d, mitochondrial	5564798 AAEL004423	Aedes aegypti (Yellowfever mosquito) (Culex aegypti)	172		A0A1S4F087	A0A1S4F087	A0A1S4F087_AEDAE	unreviewed	Selenium-binding protein		Aedes aegypti (Yellowfever mosquito) (Culex aegypti)	546
Q16WB3	Q16WB3	Q16WB3_AEDAE	unreviewed	Inosine-5'-monophosphate dehydrogenase (IMP dehydrogenase) (IMPD) (IMPDH) (EC 1.1.1.205)	5571747 AAEL009273	Aedes aegypti (Yellowfever mosquito) (Culex aegypti)	512		Q17JR3	Q17JR3	Q17JR3_AEDAE	unreviewed	AAEL001937-PA	AAEL001937	Aedes aegypti (Yellowfever mosquito) (Culex aegypti)	481
Q17M81	Q17M81	Q17M81_AEDAE	unreviewed	Glutaredoxin	5568553 AAEL001109	Aedes aegypti (Yellowfever mosquito) (Culex aegypti)	146		A0A1S4FRB0	A0A1S4FRB0	A0A1S4FRB0_AEDAE	unreviewed	Oxidoreductase	5573680	Aedes aegypti (Yellowfever mosquito) (Culex aegypti)	250
Q1HRI1	Q1HRI1	Q1HRI1_AEDAE	unreviewed	Mitochondrial ubiquinol-cytochrome c reductase complex 7.2 kDa protein		Aedes aegypti (Yellowfever mosquito) (Culex aegypti)	56		Q16NS4	Q16NS4	Q16NS4_AEDAE	unreviewed	AAEL011870-PA (Rap55)	5575495 AAEL011870	Aedes aegypti (Yellowfever mosquito) (Culex aegypti)	507
Q17PZ2	Q17PZ2	Q17PZ2_AEDAE	unreviewed	AAEL000182-PA	5570020 AAEL000182	Aedes aegypti (Yellowfever mosquito) (Culex aegypti)	56		Q0IGB5	Q0IGB5	Q0IGB5_AEDAE	unreviewed	AAEL003046-PA	AAEL003046	Aedes aegypti (Yellowfever mosquito) (Culex aegypti)	1017
J9HJE7	J9HJE7	J9HJE7_AEDAE	unreviewed	AAEL017075-PA	AaeL_AAEL017075	Aedes aegypti (Yellowfever mosquito) (Culex aegypti)	612		Q17D87	Q17D87	Q17D87_AEDAE	unreviewed	ATP-citrate synthase (EC 2.3.3.8) (ATP-citrate (pro-S-)-lyase) (Citrate cleavage enzyme)	5564509 AAEL004297	Aedes aegypti (Yellowfever mosquito) (Culex aegypti)	1127
A0A1S4G596	A0A1S4G596	A0A1S4G596_AEDAE	unreviewed	SRP40_C domain-containing protein	23687495	Aedes aegypti (Yellowfever mosquito) (Culex aegypti)	612		Q1HQN3	Q1HQN3	Q1HQN3_AEDAE	unreviewed	Proteasome subunit beta (EC 3.4.25.1)		Aedes aegypti (Yellowfever mosquito) (Culex aegypti)	228
Q16RB5	Q16RB5	Q16RB5_AEDAE	unreviewed	AAEL011019-PA (Dynein light intermediate chain)	5574245 AAEL011019	Aedes aegypti (Yellowfever mosquito) (Culex aegypti)	494		Q176C3	Q176C3	Q176C3_AEDAE	unreviewed	Proteasome subunit beta (EC 3.4.25.1)	5567996 AAEL006441	Aedes aegypti (Yellowfever mosquito) (Culex aegypti)	228
Q16I76	Q16I76	Q16I76_AEDAE	unreviewed	AAEL007334-PA (AAEL007334-PB) (AAEL013768-PA) (Glial maturation factor)	AAEL007334 AAEL013768	Aedes aegypti (Yellowfever mosquito) (Culex aegypti)	138		Q16I76	Q16I76	Q16I76_AEDAE	unreviewed	AAEL007334-PA (AAEL007334-PB) (AAEL013768-PA) (Glial maturation factor)	AAEL007334 AAEL013768	Aedes aegypti (Yellowfever mosquito) (Culex aegypti)	138
J9HJK5	J9HJK5	J9HJK5_AEDAE	unreviewed	AAEL017481-PA	23687901 AaeL_AAEL017481	Aedes aegypti (Yellowfever mosquito) (Culex aegypti)	176		A0A0P6IYK3	A0A0P6IYK3	A0A0P6IYK3_AEDAE	unreviewed	Putative 52k active chromatin boundary protein		Aedes aegypti (Yellowfever mosquito) (Culex aegypti)	363
Q17D87	Q17D87	Q17D87_AEDAE	unreviewed	ATP-citrate synthase (EC 2.3.3.8) (ATP-citrate (pro-S-)-lyase) (Citrate cleavage enzyme)	5564509 AAEL004297	Aedes aegypti (Yellowfever mosquito) (Culex aegypti)	1127		Q170R5	Q170R5	Q170R5_AEDAE	unreviewed	AAEL007823-PA (PIWI)	5569680 AAEL007823	Aedes aegypti (Yellowfever mosquito) (Culex aegypti)	944
Q174F6	Q174F6	Q174F6_AEDAE	unreviewed	AAEL006911-PA (Microtubule-associated protein) (Fragment)	AAEL006911	Aedes aegypti (Yellowfever mosquito) (Culex aegypti)	847		Q171F3	Q171F3	Q171F3_AEDAE	unreviewed	AAEL007669-PA (Oxidoreductase)	110674007 AAEL007669	Aedes aegypti (Yellowfever mosquito) (Culex aegypti)	245
Q16K46	Q16K46	Q16K46_AEDAE	unreviewed	AAEL013119-PA (AAEL013119-PB) (AAEL013119-PC) (Charged multivesicular body protein)	5577267 AAEL013119	Aedes aegypti (Yellowfever mosquito) (Culex aegypti)	203		Q1HR78	Q1HR78	Q1HR78_AEDAE	unreviewed	Protein disulfide-isomerase (EC 5.3.4.1)	5565441 AAEL000641	Aedes aegypti (Yellowfever mosquito) (Culex aegypti)	494
Q16KL2	Q16KL2	Q16KL2_AEDAE	unreviewed	60S ribosomal protein L11 (AAEL012944-PB)	5577034 AAEL012944	Aedes aegypti (Yellowfever mosquito) (Culex aegypti)	183		Q17EV4	Q17EV4	Q17EV4_AEDAE	unreviewed	AAEL003670-PA (Myelinprotein expression factor)	5578748 AAEL003670	Aedes aegypti (Yellowfever mosquito) (Culex aegypti)	541
Q17B09	Q17B09	Q17B09_AEDAE	unreviewed	AAEL005127-PA (Ribonuclease UK114, putative)	5566028 AAEL005127	Aedes aegypti (Yellowfever mosquito) (Culex aegypti)	136		Q170R9	Q170R9	Q170R9_AEDAE	unreviewed	AAEL007817-PA	AAEL007817	Aedes aegypti (Yellowfever mosquito) (Culex aegypti)	1756
Q17A09	Q17A09	Q17A09_AEDAE	unreviewed	AAEL005435-PA (AAEL005435-PB) (Mitochondrial processing peptidase beta subunit)	AAEL005435	Aedes aegypti (Yellowfever mosquito) (Culex aegypti)	473		Q1HRT6	Q1HRT6	Q1HRT6_AEDAE	unreviewed	60S ribosomal protein L10 (AAEL002534-PA) (Ribosomal protein L10)	5574993 AAEL002534 Aael_AAEL002534	Aedes aegypti (Yellowfever mosquito) (Culex aegypti)	219
Q174T8	Q174T8	Q174T8_AEDAE	unreviewed	AAEL006794-PA (Dicer-2)	5579924 AAEL006794	Aedes aegypti (Yellowfever mosquito) (Culex aegypti)	1658		Q16XP5	Q16XP5	Q16XP5_AEDAE	unreviewed	AAEL008800-PA	AAEL008800	Aedes aegypti (Yellowfever mosquito) (Culex aegypti)	220
Q17I03	Q17I03	Q17I03_AEDAE	unreviewed	AAEL002504-PA (ATP synthase delta chain, mitochondrial)	AAEL002504	Aedes aegypti (Yellowfever mosquito) (Culex aegypti)	173		A0A1S4FKF2	A0A1S4FKF2	A0A1S4FKF2_AEDAE	unreviewed	Mitochondrial ribosomal protein, S26, putative	5571079	Aedes aegypti (Yellowfever mosquito) (Culex aegypti)	210
J9HS62	J9HS62	J9HS62_AEDAE	unreviewed	AAEL002504-PB	AaeL_AAEL002504	Aedes aegypti (Yellowfever mosquito) (Culex aegypti)	161		Q1HQT0	Q1HQT0	Q1HQT0_AEDAE	unreviewed	Mitochondrial NADH-ubuiquinone oxidoreductase 13 kDa-B subunit		Aedes aegypti (Yellowfever mosquito) (Culex aegypti)	123
A0A1S4F1X8	A0A1S4F1X8	A0A1S4F1X8_AEDAE	unreviewed	ATP synthase delta chain, mitochondrial	5574977	Aedes aegypti (Yellowfever mosquito) (Culex aegypti)	161		Q0IFI1	Q0IFI1	Q0IFI1_AEDAE	unreviewed	AAEL004829-PA	AAEL004829	Aedes aegypti (Yellowfever mosquito) (Culex aegypti)	157
Q17PI0	Q17PI0	EFTS_AEDAE	reviewed	Elongation factor Ts, mitochondrial (EF-Ts) (EF-TsMt)	AAEL000331	Aedes aegypti (Yellowfever mosquito) (Culex aegypti)	307		A0A1S4F8R1	A0A1S4F8R1	A0A1S4F8R1_AEDAE	unreviewed	NADH dehydrogenase, putative	5565541	Aedes aegypti (Yellowfever mosquito) (Culex aegypti)	157
Q1HQM4	Q1HQM4	Q1HQM4_AEDAE	unreviewed	Mitochondrial medium-chain acyl-CoA dehydrogenase		Aedes aegypti (Yellowfever mosquito) (Culex aegypti)	422		A0A1S4FHL2	A0A1S4FHL2	A0A1S4FHL2_AEDAE	unreviewed	Alpha-endosulfine, putative	5569540	Aedes aegypti (Yellowfever mosquito) (Culex aegypti)	123
Q16GA1	Q16GA1	Q16GA1_AEDAE	unreviewed	AAEL014452-PA (Acyl-coa dehydrogenase)	5564469 AAEL014452	Aedes aegypti (Yellowfever mosquito) (Culex aegypti)	420		Q0IEX8	Q0IEX8	Q0IEX8_AEDAE	unreviewed	AAEL007717-PA	AAEL007717	Aedes aegypti (Yellowfever mosquito) (Culex aegypti)	124
Q173T8	Q173T8	Q173T8_AEDAE	unreviewed	DNA helicase (EC 3.6.4.12)	AAEL007007	Aedes aegypti (Yellowfever mosquito) (Culex aegypti)	886		Q1HRQ2	Q1HRQ2	Q1HRQ2_AEDAE	unreviewed	AAEL013069-PA (Activated protein kinase C receptor) (Guanine nucleotide-binding protein subunit beta-like protein)	5580329 AAEL013069	Aedes aegypti (Yellowfever mosquito) (Culex aegypti)	311
A0A1S4FFD5	A0A1S4FFD5	A0A1S4FFD5_AEDAE	unreviewed	DNA helicase (EC 3.6.4.12)	5568669	Aedes aegypti (Yellowfever mosquito) (Culex aegypti)	886		Q17CA9	Q17CA9	Q17CA9_AEDAE	unreviewed	AAEL004620-PA (Sorting nexin)	AAEL004620	Aedes aegypti (Yellowfever mosquito) (Culex aegypti)	321
Q17JR3	Q17JR3	Q17JR3_AEDAE	unreviewed	AAEL001937-PA	AAEL001937	Aedes aegypti (Yellowfever mosquito) (Culex aegypti)	481		Q16PM6	Q16PM6	Q16PM6_AEDAE	unreviewed	AAEL011590-PA (Dynactin subunit)	AAEL011590	Aedes aegypti (Yellowfever mosquito) (Culex aegypti)	328
Q16SW9	Q16SW9	Q16SW9_AEDAE	unreviewed	AAEL010467-PB	AAEL010467	Aedes aegypti (Yellowfever mosquito) (Culex aegypti)	348		Q174F7	Q174F7	Q174F7_AEDAE	unreviewed	AAEL006912-PA (AAEL006912-PB) (Acetyl-coa acetyltransferase 2)	AAEL006912	Aedes aegypti (Yellowfever mosquito) (Culex aegypti)	394
A0A1S4FQM2	A0A1S4FQM2	A0A1S4FQM2_AEDAE	unreviewed	Heterogeneous nuclear ribonucleoprotein		Aedes aegypti (Yellowfever mosquito) (Culex aegypti)	362		A0A0P6J521	A0A0P6J521	A0A0P6J521_AEDAE	unreviewed	Putative gtpase-activating protein		Aedes aegypti (Yellowfever mosquito) (Culex aegypti)	550
Q1HR70	Q1HR70	Q1HR70_AEDAE	unreviewed	Ribosomal protein L7AE		Aedes aegypti (Yellowfever mosquito) (Culex aegypti)	270		Q1HRL5	Q1HRL5	Q1HRL5_AEDAE	unreviewed	60S ribosomal protein L29	AAEL004151	Aedes aegypti (Yellowfever mosquito) (Culex aegypti)	76
Q0IFE0	Q0IFE0	Q0IFE0_AEDAE	unreviewed	60S ribosomal protein L7a (AAEL005722-PA)	AAEL005722	Aedes aegypti (Yellowfever mosquito) (Culex aegypti)	349		Q17AP3	Q17AP3	Q17AP3_AEDAE	unreviewed	AAEL005214-PA	AAEL005214	Aedes aegypti (Yellowfever mosquito) (Culex aegypti)	735
Q16F10	Q16F10	Q16F10_AEDAE	unreviewed	AAEL014943-PA	5565702 AAEL014943	Aedes aegypti (Yellowfever mosquito) (Culex aegypti)	174		Q16EQ1	Q16EQ1	Q16EQ1_AEDAE	unreviewed	AAEL015065-PA (Spectrin)	5566099 AAEL015065	Aedes aegypti (Yellowfever mosquito) (Culex aegypti)	2414
Q1HR77	Q1HR77	Q1HR77_AEDAE	unreviewed	Ribosomal protein L3		Aedes aegypti (Yellowfever mosquito) (Culex aegypti)	415		J9HGY8	J9HGY8	J9HGY8_AEDAE	unreviewed	AAEL017030-PA	23687450 AaeL_AAEL017030	Aedes aegypti (Yellowfever mosquito) (Culex aegypti)	193
Q174Z3	Q174Z3	Q174Z3_AEDAE	unreviewed	AAEL006741-PA	5568302 AAEL006741	Aedes aegypti (Yellowfever mosquito) (Culex aegypti)	580		Q16MW6	Q16MW6	MTAP_AEDAE	reviewed	S-methyl-5'-thioadenosine phosphorylase (EC 2.4.2.28) (5'-methylthioadenosine phosphorylase) (MTA phosphorylase) (MTAP) (MTAPase)	AAEL012172 AAEL012179	Aedes aegypti (Yellowfever mosquito) (Culex aegypti)	279
Q5MM88	Q5MM88	Q5MM88_AEDAE	unreviewed	Cytochrome b-c1 complex subunit 7	5569738 AAEL007868	Aedes aegypti (Yellowfever mosquito) (Culex aegypti)	110		A0A1S4F8S3	A0A1S4F8S3	A0A1S4F8S3_AEDAE	unreviewed	Uncharacterized protein		Aedes aegypti (Yellowfever mosquito) (Culex aegypti)	1161
A0A1S4G5C7	A0A1S4G5C7	A0A1S4G5C7_AEDAE	unreviewed	GYF domain-containing protein		Aedes aegypti (Yellowfever mosquito) (Culex aegypti)	1605		Q0IF05	Q0IF05	Q0IF05_AEDAE	unreviewed	AAEL007414-PA	AAEL007414	Aedes aegypti (Yellowfever mosquito) (Culex aegypti)	139
Q5QC99	Q5QC99	Q5QC99_AEDAE	unreviewed	AAEL010843-PA (Translation factor SUI1-like protein)	SUI1 5573994 AAEL010843	Aedes aegypti (Yellowfever mosquito) (Culex aegypti)	110		A0A1S4FGF0	A0A1S4FGF0	A0A1S4FGF0_AEDAE	unreviewed	Uncharacterized protein	5569174	Aedes aegypti (Yellowfever mosquito) (Culex aegypti)	139
Q17N27	Q17N27	Q17N27_AEDAE	unreviewed	AAEL000847-PA	5566864 AAEL000847	Aedes aegypti (Yellowfever mosquito) (Culex aegypti)	163		Q16WA1	Q16WA1	Q16WA1_AEDAE	unreviewed	GTP-binding nuclear protein	5571763 AAEL009287	Aedes aegypti (Yellowfever mosquito) (Culex aegypti)	214
J9HGY8	J9HGY8	J9HGY8_AEDAE	unreviewed	AAEL017030-PA	23687450 AaeL_AAEL017030	Aedes aegypti (Yellowfever mosquito) (Culex aegypti)	193		Q16P53	Q16P53	Q16P53_AEDAE	unreviewed	AAEL011752-PA (Glutathione transferase)	GSTI1 110678069 AAEL011752	Aedes aegypti (Yellowfever mosquito) (Culex aegypti)	231
A0A1S4F8S3	A0A1S4F8S3	A0A1S4F8S3_AEDAE	unreviewed	Uncharacterized protein		Aedes aegypti (Yellowfever mosquito) (Culex aegypti)	1161		A0A0P6IV28	A0A0P6IV28	A0A0P6IV28_AEDAE	unreviewed	Putative glutathione s-transferase 1 (Fragment)		Aedes aegypti (Yellowfever mosquito) (Culex aegypti)	250
Q16MP9	Q16MP9	Q16MP9_AEDAE	unreviewed	AAEL012227-PA	5575980 AAEL012227	Aedes aegypti (Yellowfever mosquito) (Culex aegypti)	235		Q17JE1	Q17JE1	Q17JE1_AEDAE	unreviewed	AAEL002065-PA (Hydroxymethylglutaryl-coa lyase)	5573392 AAEL002065	Aedes aegypti (Yellowfever mosquito) (Culex aegypti)	325
Q16SI1	Q16SI1	Q16SI1_AEDAE	unreviewed	AAEL010576-PI (Modifier of mdg4)	AAEL010576	Aedes aegypti (Yellowfever mosquito) (Culex aegypti)	511		Q1HR72	Q1HR72	Q1HR72_AEDAE	unreviewed	60S ribosomal protein L9 (AAEL007699-PA) (AAEL007699-PB) (AAEL007699-PC) (AAEL007699-PD) (Ribosomal protein L9)	AAEL007699	Aedes aegypti (Yellowfever mosquito) (Culex aegypti)	190
Q16SJ2	Q16SJ2	Q16SJ2_AEDAE	unreviewed	AAEL010576-PS (Modifier of mdg4)	5573536 AAEL010576	Aedes aegypti (Yellowfever mosquito) (Culex aegypti)	484		Q17B09	Q17B09	Q17B09_AEDAE	unreviewed	AAEL005127-PA (Ribonuclease UK114, putative)	5566028 AAEL005127	Aedes aegypti (Yellowfever mosquito) (Culex aegypti)	136
A0A1S4FQZ9	A0A1S4FQZ9	A0A1S4FQZ9_AEDAE	unreviewed	Modifier of mdg4	5573536	Aedes aegypti (Yellowfever mosquito) (Culex aegypti)	479		A0A1S4FBL8	A0A1S4FBL8	A0A1S4FBL8_AEDAE	unreviewed	HDAg domain-containing protein		Aedes aegypti (Yellowfever mosquito) (Culex aegypti)	1136
Q16SJ3	Q16SJ3	Q16SJ3_AEDAE	unreviewed	AAEL010576-PJ	AAEL010576	Aedes aegypti (Yellowfever mosquito) (Culex aegypti)	479		A0A0P6IVZ3	A0A0P6IVZ3	A0A0P6IVZ3_AEDAE	unreviewed	Putative negative elongation factor a (Fragment)		Aedes aegypti (Yellowfever mosquito) (Culex aegypti)	1133
Q16SI2	Q16SI2	Q16SI2_AEDAE	unreviewed	AAEL010576-PN (Modifier of mdg4)	AAEL010576	Aedes aegypti (Yellowfever mosquito) (Culex aegypti)	483		Q178Q8	Q178Q8	Q178Q8_AEDAE	unreviewed	AAEL005813-PA	AAEL005813	Aedes aegypti (Yellowfever mosquito) (Culex aegypti)	1070
Q16SI5	Q16SI5	Q16SI5_AEDAE	unreviewed	AAEL010576-PB (Modifier of mdg4)	5573536 AAEL010576	Aedes aegypti (Yellowfever mosquito) (Culex aegypti)	480		Q16H13	Q16H13	Q16H13_AEDAE	unreviewed	AAEL014194-PA	AAEL014194	Aedes aegypti (Yellowfever mosquito) (Culex aegypti)	253
Q16SI3	Q16SI3	Q16SI3_AEDAE	unreviewed	AAEL010576-PG (Modifier of mdg4)	AAEL010576	Aedes aegypti (Yellowfever mosquito) (Culex aegypti)	479		Q16I06	Q16I06	Q16I06_AEDAE	unreviewed	AAEL013844-PA (Diazepam binding inhibitor, putative)	AAEL013844	Aedes aegypti (Yellowfever mosquito) (Culex aegypti)	107
Q16SJ4	Q16SJ4	Q16SJ4_AEDAE	unreviewed	AAEL010576-PL (Modifier of mdg4)	AAEL010576	Aedes aegypti (Yellowfever mosquito) (Culex aegypti)	476		A0A1S4G1R6	A0A1S4G1R6	A0A1S4G1R6_AEDAE	unreviewed	Adrenodoxin		Aedes aegypti (Yellowfever mosquito) (Culex aegypti)	133
Q16SJ0	Q16SJ0	Q16SJ0_AEDAE	unreviewed	AAEL010576-PR (Modifier of mdg4)	AAEL010576	Aedes aegypti (Yellowfever mosquito) (Culex aegypti)	476		Q16GH4	Q16GH4	Q16GH4_AEDAE	unreviewed	AAEL014379-PA	AAEL014379	Aedes aegypti (Yellowfever mosquito) (Culex aegypti)	176
Q16SK2	Q16SK2	Q16SK2_AEDAE	unreviewed	AAEL010576-PA (Modifier of mdg4)	AAEL010576	Aedes aegypti (Yellowfever mosquito) (Culex aegypti)	471		Q16HQ0	Q16HQ0	Q16HQ0_AEDAE	unreviewed	AAEL012282-PA (AAEL013952-PA) (Prohibitin)	AAEL012282 AAEL013952	Aedes aegypti (Yellowfever mosquito) (Culex aegypti)	298
A0A1S4FQQ9	A0A1S4FQQ9	A0A1S4FQQ9_AEDAE	unreviewed	Modifier of mdg4	5573536	Aedes aegypti (Yellowfever mosquito) (Culex aegypti)	471		Q16MJ0	Q16MJ0	Q16MJ0_AEDAE	unreviewed	AAEL012282-PB (Prohibitin)	AAEL012282	Aedes aegypti (Yellowfever mosquito) (Culex aegypti)	299
Q16SI9	Q16SI9	Q16SI9_AEDAE	unreviewed	AAEL010576-PH	AAEL010576	Aedes aegypti (Yellowfever mosquito) (Culex aegypti)	471		Q16MJ2	Q16MJ2	Q16MJ2_AEDAE	unreviewed	AAEL012282-PC (Prohibitin)	AAEL012282	Aedes aegypti (Yellowfever mosquito) (Culex aegypti)	354
A0A1S4FQP8	A0A1S4FQP8	A0A1S4FQP8_AEDAE	unreviewed	Modifier of mdg4	5573536	Aedes aegypti (Yellowfever mosquito) (Culex aegypti)	466		Q1HQV5	Q1HQV5	Q1HQV5_AEDAE	unreviewed	Aldehyde dehydrogenase (Mitochondrial aldehyde dehydrogenase)	5571397	Aedes aegypti (Yellowfever mosquito) (Culex aegypti)	516
Q16SJ6	Q16SJ6	Q16SJ6_AEDAE	unreviewed	AAEL010576-PQ	AAEL010576	Aedes aegypti (Yellowfever mosquito) (Culex aegypti)	466		Q16GA1	Q16GA1	Q16GA1_AEDAE	unreviewed	AAEL014452-PA (Acyl-coa dehydrogenase)	5564469 AAEL014452	Aedes aegypti (Yellowfever mosquito) (Culex aegypti)	420
Q16SJ5	Q16SJ5	Q16SJ5_AEDAE	unreviewed	AAEL010576-PM (Modifier of mdg4)	AAEL010576	Aedes aegypti (Yellowfever mosquito) (Culex aegypti)	463		Q1DGI7	Q1DGI7	Q1DGI7_AEDAE	unreviewed	AAEL001544-PA (AAEL015617-PA)	AAEL001544 AAEL015617	Aedes aegypti (Yellowfever mosquito) (Culex aegypti)	75
Q16SJ7	Q16SJ7	Q16SJ7_AEDAE	unreviewed	AAEL010576-PF (Modifier of mdg4)	AAEL010576	Aedes aegypti (Yellowfever mosquito) (Culex aegypti)	462		Q171X6	Q171X6	Q171X6_AEDAE	unreviewed	AAEL007490-PA (AAEL007490-PB)	AAEL007490	Aedes aegypti (Yellowfever mosquito) (Culex aegypti)	70
Q16SK1	Q16SK1	Q16SK1_AEDAE	unreviewed	AAEL010576-PK (Modifier of mdg4)	AAEL010576	Aedes aegypti (Yellowfever mosquito) (Culex aegypti)	456		Q17I03	Q17I03	Q17I03_AEDAE	unreviewed	AAEL002504-PA (ATP synthase delta chain, mitochondrial)	AAEL002504	Aedes aegypti (Yellowfever mosquito) (Culex aegypti)	173
Q16SJ9	Q16SJ9	Q16SJ9_AEDAE	unreviewed	AAEL010576-PC (Modifier of mdg4)	AAEL010576	Aedes aegypti (Yellowfever mosquito) (Culex aegypti)	493		J9HS62	J9HS62	J9HS62_AEDAE	unreviewed	AAEL002504-PB	AaeL_AAEL002504	Aedes aegypti (Yellowfever mosquito) (Culex aegypti)	161
Q16SK0	Q16SK0	Q16SK0_AEDAE	unreviewed	AAEL010576-PP (Modifier of mdg4)	5573536 AAEL010576	Aedes aegypti (Yellowfever mosquito) (Culex aegypti)	492		Q17JG7	Q17JG7	Q17JG7_AEDAE	unreviewed	AAEL002016-PA (Disulfide oxidoreductase)	AAEL002016	Aedes aegypti (Yellowfever mosquito) (Culex aegypti)	718
A0A1S4FR04	A0A1S4FR04	A0A1S4FR04_AEDAE	unreviewed	Modifier of mdg4	5573536	Aedes aegypti (Yellowfever mosquito) (Culex aegypti)	484		Q16VF7	Q16VF7	Q16VF7_AEDAE	unreviewed	AAEL009583-PA (Filamin, putative)	AAEL009583	Aedes aegypti (Yellowfever mosquito) (Culex aegypti)	2294
Q16SI4	Q16SI4	Q16SI4_AEDAE	unreviewed	AAEL010576-PO	AAEL010576	Aedes aegypti (Yellowfever mosquito) (Culex aegypti)	484		A0A0P6J6K6	A0A0P6J6K6	A0A0P6J6K6_AEDAE	unreviewed	Putative actin-binding cytoskeleton protein filamin (Fragment)		Aedes aegypti (Yellowfever mosquito) (Culex aegypti)	2331
A0A1S4FQZ3	A0A1S4FQZ3	A0A1S4FQZ3_AEDAE	unreviewed	Modifier of mdg4	5573536	Aedes aegypti (Yellowfever mosquito) (Culex aegypti)	482		J9E9C0	J9E9C0	J9E9C0_AEDAE	unreviewed	AAEL017085-PA	GSTO1 AaeL_AAEL017085	Aedes aegypti (Yellowfever mosquito) (Culex aegypti)	248
Q16SJ8	Q16SJ8	Q16SJ8_AEDAE	unreviewed	AAEL010576-PE	AAEL010576	Aedes aegypti (Yellowfever mosquito) (Culex aegypti)	482		Q1HQK1	Q1HQK1	Q1HQK1_AEDAE	unreviewed	Glutathione S-transferase		Aedes aegypti (Yellowfever mosquito) (Culex aegypti)	248
Q16SJ1	Q16SJ1	Q16SJ1_AEDAE	unreviewed	AAEL010576-PD (Modifier of mdg4)	5573536 AAEL010576	Aedes aegypti (Yellowfever mosquito) (Culex aegypti)	526		P62251	P62251	RS16_AEDAE	reviewed	40S ribosomal protein S16	RpS16 AAEL003427	Aedes aegypti (Yellowfever mosquito) (Culex aegypti)	148
Q16SI0	Q16SI0	Q16SI0_AEDAE	unreviewed	AAEL010576-PT	AAEL010576	Aedes aegypti (Yellowfever mosquito) (Culex aegypti)	518		Q173F1	Q173F1	Q173F1_AEDAE	unreviewed	AAEL007160-PA (Ubiquilin)	5568862 AAEL007160	Aedes aegypti (Yellowfever mosquito) (Culex aegypti)	505
A0A1S4FR10	A0A1S4FR10	A0A1S4FR10_AEDAE	unreviewed	Modifier of mdg4	5573536	Aedes aegypti (Yellowfever mosquito) (Culex aegypti)	672		A0A2S1ZPS4	A0A2S1ZPS4	A0A2S1ZPS4_MCFA	unreviewed	Genome polyprotein		Mosquito cell fusing agent (CFA flavivirus)	3341
Q178X7	Q178X7	Q178X7_AEDAE	unreviewed	AAEL005728-PA	5566973 AAEL005728	Aedes aegypti (Yellowfever mosquito) (Culex aegypti)	758		A0A0C4LQN6	A0A0C4LQN6	A0A0C4LQN6_MCFA	unreviewed	Genome polyprotein (Fragment)		Mosquito cell fusing agent (CFA flavivirus)	3185
Q179F9	Q179F9	Q179F9_AEDAE	unreviewed	AAEL005651-PA (Ethanolamine-phosphate cytidylyltransferase)	5566800 AAEL005651	Aedes aegypti (Yellowfever mosquito) (Culex aegypti)	372		A0A1B3B551	A0A1B3B551	A0A1B3B551_MCFA	unreviewed	Genome polyprotein		Mosquito cell fusing agent (CFA flavivirus)	3341
Q177Y4	Q177Y4	Q177Y4_AEDAE	unreviewed	AAEL005997-PA (Allergen, putative)	5567329 AAEL005997	Aedes aegypti (Yellowfever mosquito) (Culex aegypti)	132		Q17A50	Q17A50	Q17A50_AEDAE	unreviewed	Annexin	AAEL005408	Aedes aegypti (Yellowfever mosquito) (Culex aegypti)	321
Q0IEE4	Q0IEE4	Q0IEE4_AEDAE	unreviewed	AAEL010823-PA (ATP synthase delta chain)	5573968 AAEL010823	Aedes aegypti (Yellowfever mosquito) (Culex aegypti)	210		A0A1S4FAR7	A0A1S4FAR7	A0A1S4FAR7_AEDAE	unreviewed	Annexin	5566470	Aedes aegypti (Yellowfever mosquito) (Culex aegypti)	321
A0A0P6J6K6	A0A0P6J6K6	A0A0P6J6K6_AEDAE	unreviewed	Putative actin-binding cytoskeleton protein filamin (Fragment)		Aedes aegypti (Yellowfever mosquito) (Culex aegypti)	2331		Q16P57	Q16P57	Q16P57_AEDAE	unreviewed	AAEL011756-PA (Aldehyde dehydrogenase)	5575285 AAEL011756	Aedes aegypti (Yellowfever mosquito) (Culex aegypti)	539
Q16NS4	Q16NS4	Q16NS4_AEDAE	unreviewed	AAEL011870-PA (Rap55)	5575495 AAEL011870	Aedes aegypti (Yellowfever mosquito) (Culex aegypti)	507		A0A0P6IVM2	A0A0P6IVM2	A0A0P6IVM2_AEDAE	unreviewed	Putative academ-1 adi (Fragment)		Aedes aegypti (Yellowfever mosquito) (Culex aegypti)	782
Q1HQU9	Q1HQU9	Q1HQU9_AEDAE	unreviewed	AAEL010065-PA (Protein disulfide isomerase) (Protein disulfide-isomerase A6 precursor)	5572836 AAEL010065	Aedes aegypti (Yellowfever mosquito) (Culex aegypti)	437		A0A1S4F806	A0A1S4F806	A0A1S4F806_AEDAE	unreviewed	Uncharacterized protein	5564860	Aedes aegypti (Yellowfever mosquito) (Culex aegypti)	796
Q16MW6	Q16MW6	MTAP_AEDAE	reviewed	S-methyl-5'-thioadenosine phosphorylase (EC 2.4.2.28) (5'-methylthioadenosine phosphorylase) (MTA phosphorylase) (MTAP) (MTAPase)	AAEL012172 AAEL012179	Aedes aegypti (Yellowfever mosquito) (Culex aegypti)	279		A0A0P6IX67	A0A0P6IX67	A0A0P6IX67_AEDAE	unreviewed	Uncharacterized protein		Aedes aegypti (Yellowfever mosquito) (Culex aegypti)	636
Q171B7	Q171B7	Q171B7_AEDAE	unreviewed	T-complex protein 1 subunit delta	5569514 AAEL007702	Aedes aegypti (Yellowfever mosquito) (Culex aegypti)	533		A0A0P6IWF0	A0A0P6IWF0	A0A0P6IWF0_AEDAE	unreviewed	Uncharacterized protein		Aedes aegypti (Yellowfever mosquito) (Culex aegypti)	657
Q17LF4	Q17LF4	Q17LF4_AEDAE	unreviewed	Coronin	5570333 AAEL001360	Aedes aegypti (Yellowfever mosquito) (Culex aegypti)	574		Q16MN6	Q16MN6	Q16MN6_AEDAE	unreviewed	AAEL012246-PA	AAEL012246	Aedes aegypti (Yellowfever mosquito) (Culex aegypti)	674
Q16XP5	Q16XP5	Q16XP5_AEDAE	unreviewed	AAEL008800-PA	AAEL008800	Aedes aegypti (Yellowfever mosquito) (Culex aegypti)	220		Q16UJ5	Q16UJ5	Q16UJ5_AEDAE	unreviewed	AAEL009893-PA	AAEL009893	Aedes aegypti (Yellowfever mosquito) (Culex aegypti)	1447
A0A1S4FKF2	A0A1S4FKF2	A0A1S4FKF2_AEDAE	unreviewed	Mitochondrial ribosomal protein, S26, putative	5571079	Aedes aegypti (Yellowfever mosquito) (Culex aegypti)	210		A0A1S4FNP3	A0A1S4FNP3	A0A1S4FNP3_AEDAE	unreviewed	Uncharacterized protein		Aedes aegypti (Yellowfever mosquito) (Culex aegypti)	1562
A0A1S4EXA9	A0A1S4EXA9	A0A1S4EXA9_AEDAE	unreviewed	Clathrin light chain		Aedes aegypti (Yellowfever mosquito) (Culex aegypti)	255		A0A1S4EZS3	A0A1S4EZS3	A0A1S4EZS3_AEDAE	unreviewed	DEAD box ATP-dependent RNA helicase	5572265	Aedes aegypti (Yellowfever mosquito) (Culex aegypti)	718
A0A1S4EXA6	A0A1S4EXA6	A0A1S4EXA6_AEDAE	unreviewed	Clathrin light chain		Aedes aegypti (Yellowfever mosquito) (Culex aegypti)	266		Q17KA8	Q17KA8	Q17KA8_AEDAE	unreviewed	AAEL001769-PA	AAEL001769	Aedes aegypti (Yellowfever mosquito) (Culex aegypti)	718
A0A1S4EXA0	A0A1S4EXA0	A0A1S4EXA0_AEDAE	unreviewed	Clathrin light chain		Aedes aegypti (Yellowfever mosquito) (Culex aegypti)	322		Q0IFW9	Q0IFW9	Q0IFW9_AEDAE	unreviewed	AAEL003929-PA	AAEL003929	Aedes aegypti (Yellowfever mosquito) (Culex aegypti)	290
Q17MN2	Q17MN2	Q17MN2_AEDAE	unreviewed	Clathrin light chain (Fragment)	AAEL000934	Aedes aegypti (Yellowfever mosquito) (Culex aegypti)	221		A0A1S4FQ10	A0A1S4FQ10	A0A1S4FQ10_AEDAE	unreviewed	Cytosolic Fe-S cluster assembly factor NUBP1 homolog		Aedes aegypti (Yellowfever mosquito) (Culex aegypti)	412
Q17MN3	Q17MN3	Q17MN3_AEDAE	unreviewed	Clathrin light chain (Fragment)	AAEL000934	Aedes aegypti (Yellowfever mosquito) (Culex aegypti)	233		Q17GV6	Q17GV6	Q17GV6_AEDAE	unreviewed	AAEL002879-PA (Heterogeneous nuclear ribonucleoprotein r) (Fragment)	AAEL002879	Aedes aegypti (Yellowfever mosquito) (Culex aegypti)	517
Q17MN0	Q17MN0	Q17MN0_AEDAE	unreviewed	Clathrin light chain (Fragment)	AAEL000934	Aedes aegypti (Yellowfever mosquito) (Culex aegypti)	288		Q17H25	Q17H25	Q17H25_AEDAE	unreviewed	AAEL002783-PA	AAEL002783	Aedes aegypti (Yellowfever mosquito) (Culex aegypti)	417
A0A1S4F211	A0A1S4F211	A0A1S4F211_AEDAE	unreviewed	Fimbrin/plastin	5580194	Aedes aegypti (Yellowfever mosquito) (Culex aegypti)	706		A0A1S4F2R2	A0A1S4F2R2	A0A1S4F2R2_AEDAE	unreviewed	39S mitochondrial ribosomal protein L37	5576132	Aedes aegypti (Yellowfever mosquito) (Culex aegypti)	417
Q17HT7	Q17HT7	Q17HT7_AEDAE	unreviewed	AAEL002539-PA	AAEL002539	Aedes aegypti (Yellowfever mosquito) (Culex aegypti)	706		Q17CT6	Q17CT6	Q17CT6_AEDAE	unreviewed	AAEL004433-PA (Mitochondrial ribosomal protein, L14, putative)	5564791 AAEL004433	Aedes aegypti (Yellowfever mosquito) (Culex aegypti)	155
Q16H01	Q16H01	Q16H01_AEDAE	unreviewed	6-phosphogluconolactonase (6PGL) (EC 3.1.1.31)	5563882 AAEL014204	Aedes aegypti (Yellowfever mosquito) (Culex aegypti)	251		Q171B2	Q171B2	Q171B2_AEDAE	unreviewed	Malate dehydrogenase (EC 1.1.1.37)	AAEL007707	Aedes aegypti (Yellowfever mosquito) (Culex aegypti)	338
Q178E1	Q178E1	Q178E1_AEDAE	unreviewed	AAEL005921-PA (D-lactate dehydrognease 2)	5567262 AAEL005921	Aedes aegypti (Yellowfever mosquito) (Culex aegypti)	511		A0A1S4FHF8	A0A1S4FHF8	A0A1S4FHF8_AEDAE	unreviewed	Malate dehydrogenase (EC 1.1.1.37)	5569520	Aedes aegypti (Yellowfever mosquito) (Culex aegypti)	333
Q0C785	Q0C785	Q0C785_AEDAE	unreviewed	AAEL000091-PA (Sumo-1-activating enzyme E1a)	5563654 AAEL000091	Aedes aegypti (Yellowfever mosquito) (Culex aegypti)	332		Q16QI0	Q16QI0	Q16QI0_AEDAE	unreviewed	AAEL011282-PA	AAEL011282	Aedes aegypti (Yellowfever mosquito) (Culex aegypti)	812
Q17AA0	Q17AA0	Q17AA0_AEDAE	unreviewed	Dynein light chain roadblock	5566370 AAEL005354	Aedes aegypti (Yellowfever mosquito) (Culex aegypti)	97		A0A1S4FSP5	A0A1S4FSP5	A0A1S4FSP5_AEDAE	unreviewed	Ribosomal RNA small subunit methyltransferase b (sun)	5574643	Aedes aegypti (Yellowfever mosquito) (Culex aegypti)	812
Q1HR28	Q1HR28	Q1HR28_AEDAE	unreviewed	40S ribosomal protein S28 (AAEL006860-PA) (Ribosomal protein S28E)	5568465 AAEL006860	Aedes aegypti (Yellowfever mosquito) (Culex aegypti)	65		A0A1S4F969	A0A1S4F969	A0A1S4F969_AEDAE	unreviewed	Sec24B protein, putative	5565782	Aedes aegypti (Yellowfever mosquito) (Culex aegypti)	843
Q171F3	Q171F3	Q171F3_AEDAE	unreviewed	AAEL007669-PA (Oxidoreductase)	110674007 AAEL007669	Aedes aegypti (Yellowfever mosquito) (Culex aegypti)	245		Q17BF4	Q17BF4	Q17BF4_AEDAE	unreviewed	AAEL004977-PA	AAEL004977	Aedes aegypti (Yellowfever mosquito) (Culex aegypti)	1097
A0A1S4FNP3	A0A1S4FNP3	A0A1S4FNP3_AEDAE	unreviewed	Uncharacterized protein		Aedes aegypti (Yellowfever mosquito) (Culex aegypti)	1562
A0A1S4G1R6	A0A1S4G1R6	A0A1S4G1R6_AEDAE	unreviewed	Adrenodoxin		Aedes aegypti (Yellowfever mosquito) (Culex aegypti)	133
Q16GH4	Q16GH4	Q16GH4_AEDAE	unreviewed	AAEL014379-PA	AAEL014379	Aedes aegypti (Yellowfever mosquito) (Culex aegypti)	176
Q178Q6	Q178Q6	Q178Q6_AEDAE	unreviewed	AAEL005801-PA (Bifunctional aminoacyl-tRNA synthetase)	AAEL005801	Aedes aegypti (Yellowfever mosquito) (Culex aegypti)	1702
Q171B2	Q171B2	Q171B2_AEDAE	unreviewed	Malate dehydrogenase (EC 1.1.1.37)	AAEL007707	Aedes aegypti (Yellowfever mosquito) (Culex aegypti)	338
A0A1S4FHF8	A0A1S4FHF8	A0A1S4FHF8_AEDAE	unreviewed	Malate dehydrogenase (EC 1.1.1.37)	5569520	Aedes aegypti (Yellowfever mosquito) (Culex aegypti)	333
Q17AP3	Q17AP3	Q17AP3_AEDAE	unreviewed	AAEL005214-PA	AAEL005214	Aedes aegypti (Yellowfever mosquito) (Culex aegypti)	735
Q1HQR5	Q1HQR5	Q1HQR5_AEDAE	unreviewed	AAEL008489-PA (Calcyphosine-like calmodulin domain) (Calcyphosine/tpp)	5570663 AAEL008489	Aedes aegypti (Yellowfever mosquito) (Culex aegypti)	215
Q1HQZ8	Q1HQZ8	Q1HQZ8_AEDAE	unreviewed	AAEL009313-PA (Elongation factor -1 beta,delta) (Elongation factor 1 beta/delta chain)	5571785 AAEL009313	Aedes aegypti (Yellowfever mosquito) (Culex aegypti)	265
Q17A42	Q17A42	Q17A42_AEDAE	unreviewed	2-hydroxyacid dehydrogenase (AAEL005400-PA)	5566474 AAEL005400	Aedes aegypti (Yellowfever mosquito) (Culex aegypti)	443
Q17A43	Q17A43	Q17A43_AEDAE	unreviewed	2-hydroxyacid dehydrogenase (AAEL005400-PD)	5566474 AAEL005400	Aedes aegypti (Yellowfever mosquito) (Culex aegypti)	437
Q17A44	Q17A44	Q17A44_AEDAE	unreviewed	2-hydroxyacid dehydrogenase (AAEL005400-PB)	5566474 AAEL005400	Aedes aegypti (Yellowfever mosquito) (Culex aegypti)	434
Q17A41	Q17A41	Q17A41_AEDAE	unreviewed	2-hydroxyacid dehydrogenase (AAEL005400-PC)	5566474 AAEL005400	Aedes aegypti (Yellowfever mosquito) (Culex aegypti)	411
Q172D1	Q172D1	Q172D1_AEDAE	unreviewed	AAEL007439-PA (Myosin light chain 1)	5569183 AAEL007439	Aedes aegypti (Yellowfever mosquito) (Culex aegypti)	153
Q172D2	Q172D2	Q172D2_AEDAE	unreviewed	AAEL007439-PB (Myosin light chain 1)	5569183 AAEL007439	Aedes aegypti (Yellowfever mosquito) (Culex aegypti)	147
A0A1S4F4D2	A0A1S4F4D2	A0A1S4F4D2_AEDAE	unreviewed	Niemann-pick C1		Aedes aegypti (Yellowfever mosquito) (Culex aegypti)	1510
Q17G72	Q17G72	Q17G72_AEDAE	unreviewed	AAEL003154-PA	AAEL003154	Aedes aegypti (Yellowfever mosquito) (Culex aegypti)	316
A0A1S4F3W3	A0A1S4F3W3	A0A1S4F3W3_AEDAE	unreviewed	Aldo-keto reductase	5577411	Aedes aegypti (Yellowfever mosquito) (Culex aegypti)	316
Q1HQT6	Q1HQT6	Q1HQT6_AEDAE	unreviewed	AAEL012035-PA (Vacuolar ATP synthase subunit E)	5575718 AAEL012035	Aedes aegypti (Yellowfever mosquito) (Culex aegypti)	226
Q16WW9	Q16WW9	Q16WW9_AEDAE	unreviewed	AAEL009073-PA (Lupus la ribonucleoprotein)	AAEL009073	Aedes aegypti (Yellowfever mosquito) (Culex aegypti)	1515
Q0IFJ1	Q0IFJ1	Q0IFJ1_AEDAE	unreviewed	AAEL004859-PA (ATP-dependent RNA helicase) (Fragment)	AAEL004859	Aedes aegypti (Yellowfever mosquito) (Culex aegypti)	1131
Q17DX4	Q17DX4	Q17DX4_AEDAE	unreviewed	AAEL004034-PA (Mitochondrial ribosomal protein, S6, putative)	5563984 AAEL004034	Aedes aegypti (Yellowfever mosquito) (Culex aegypti)	149
Q16UI7	Q16UI7	Q16UI7_AEDAE	unreviewed	AAEL009879-PA	AAEL009879	Aedes aegypti (Yellowfever mosquito) (Culex aegypti)	317
A0A1S4FP17	A0A1S4FP17	A0A1S4FP17_AEDAE	unreviewed	SAP domain-containing protein	5572563	Aedes aegypti (Yellowfever mosquito) (Culex aegypti)	317
J9HG68	J9HG68	J9HG68_AEDAE	unreviewed	AAEL009879-PB	AaeL_AAEL009879	Aedes aegypti (Yellowfever mosquito) (Culex aegypti)	313
Q171X6	Q171X6	Q171X6_AEDAE	unreviewed	AAEL007490-PA (AAEL007490-PB)	AAEL007490	Aedes aegypti (Yellowfever mosquito) (Culex aegypti)	70
A0A1S4G2W9	A0A1S4G2W9	A0A1S4G2W9_AEDAE	unreviewed	RRM domain-containing protein	5564907	Aedes aegypti (Yellowfever mosquito) (Culex aegypti)	452
A0A1S4FPA1	A0A1S4FPA1	A0A1S4FPA1_AEDAE	unreviewed	RRM domain-containing protein		Aedes aegypti (Yellowfever mosquito) (Culex aegypti)	454
Q1HQS3	Q1HQS3	Q1HQS3_AEDAE	unreviewed	Hypothetical conserved protein		Aedes aegypti (Yellowfever mosquito) (Culex aegypti)	328
J9E9X9	J9E9X9	J9E9X9_AEDAE	unreviewed	AAEL017516-PA	AaeL_AAEL017516	Aedes aegypti (Yellowfever mosquito) (Culex aegypti)	283
J9HFM9	J9HFM9	J9HFM9_AEDAE	unreviewed	AAEL017516-PB	23687936 AaeL_AAEL017516	Aedes aegypti (Yellowfever mosquito) (Culex aegypti)	386
A0A1S4FT51	A0A1S4FT51	A0A1S4FT51_AEDAE	unreviewed	Uncharacterized protein	5574618	Aedes aegypti (Yellowfever mosquito) (Culex aegypti)	400
Q16T79	Q16T79	NUBP1_AEDAE	reviewed	Cytosolic Fe-S cluster assembly factor NUBP1 homolog	AAEL010360	Aedes aegypti (Yellowfever mosquito) (Culex aegypti)	318
A0A1S4FQ10	A0A1S4FQ10	A0A1S4FQ10_AEDAE	unreviewed	Cytosolic Fe-S cluster assembly factor NUBP1 homolog		Aedes aegypti (Yellowfever mosquito) (Culex aegypti)	412
A0A1S4EVK8	A0A1S4EVK8	A0A1S4EVK8_AEDAE	unreviewed	Uncharacterized protein	5575135	Aedes aegypti (Yellowfever mosquito) (Culex aegypti)	122
Q1HRC8	Q1HRC8	Q1HRC8_AEDAE	unreviewed	AAEL000330-PA (Hypothetical conserved protein)	AAEL000330	Aedes aegypti (Yellowfever mosquito) (Culex aegypti)	122
Q16KQ6	Q16KQ6	Q16KQ6_AEDAE	unreviewed	Rab GDP dissociation inhibitor	5576950 AAEL012904	Aedes aegypti (Yellowfever mosquito) (Culex aegypti)	443
A0A1S4F1N2	A0A1S4F1N2	A0A1S4F1N2_AEDAE	unreviewed	Short-chain dehydrogenase	5574590	Aedes aegypti (Yellowfever mosquito) (Culex aegypti)	415
Q1HQY9	Q1HQY9	Q1HQY9_AEDAE	unreviewed	AAEL002416-PB (Dehydrogenase)	AaeL_AAEL002416	Aedes aegypti (Yellowfever mosquito) (Culex aegypti)	415
Q16H13	Q16H13	Q16H13_AEDAE	unreviewed	AAEL014194-PA	AAEL014194	Aedes aegypti (Yellowfever mosquito) (Culex aegypti)	253
Q16KW1	Q16KW1	Q16KW1_AEDAE	unreviewed	AAEL012851-PA	AAEL012851	Aedes aegypti (Yellowfever mosquito) (Culex aegypti)	495
A0A1S4FXN6	A0A1S4FXN6	A0A1S4FXN6_AEDAE	unreviewed	WD-repeat protein	5576906	Aedes aegypti (Yellowfever mosquito) (Culex aegypti)	495
Q17N60	Q17N60	Q17N60_AEDAE	unreviewed	60S ribosomal protein L35A, putative (AAEL000823-PA) (AAEL000823-PB)	5566843 AAEL000823	Aedes aegypti (Yellowfever mosquito) (Culex aegypti)	172
Q17N86	Q17N86	Q17N86_AEDAE	unreviewed	AAEL000758-PA (Ubiquitin-activating enzyme E1)	AAEL000758	Aedes aegypti (Yellowfever mosquito) (Culex aegypti)	1102
Q17N85	Q17N85	Q17N85_AEDAE	unreviewed	AAEL000758-PB (Ubiquitin-activating enzyme E1)	5566596 AAEL000758	Aedes aegypti (Yellowfever mosquito) (Culex aegypti)	1088
Q17CA9	Q17CA9	Q17CA9_AEDAE	unreviewed	AAEL004620-PA (Sorting nexin)	AAEL004620	Aedes aegypti (Yellowfever mosquito) (Culex aegypti)	321
Q16S16	Q16S16	Q16S16_AEDAE	unreviewed	AAEL010743-PA (Cysteine desulfurylase)	AAEL010743	Aedes aegypti (Yellowfever mosquito) (Culex aegypti)	446
Q17H03	Q17H03	Q17H03_AEDAE	unreviewed	AAEL002825-PA (NADH:ubiquinone dehydrogenase, putative)	5576223 AAEL002825	Aedes aegypti (Yellowfever mosquito) (Culex aegypti)	111
Q1HQL9	Q1HQL9	Q1HQL9_AEDAE	unreviewed	5-demethoxyubiquinone hydroxylase, mitochondrial (DMQ hydroxylase) (EC 1.14.13.-) (Ubiquinone biosynthesis monooxygenase COQ7)	coq7 AAEL011379	Aedes aegypti (Yellowfever mosquito) (Culex aegypti)	193
Q17KA8	Q17KA8	Q17KA8_AEDAE	unreviewed	AAEL001769-PA	AAEL001769	Aedes aegypti (Yellowfever mosquito) (Culex aegypti)	718
A0A1S4EZS3	A0A1S4EZS3	A0A1S4EZS3_AEDAE	unreviewed	DEAD box ATP-dependent RNA helicase	5572265	Aedes aegypti (Yellowfever mosquito) (Culex aegypti)	718
Q16TF1	Q16TF1	Q16TF1_AEDAE	unreviewed	AAEL010248-PA (Fragment)	AAEL010248	Aedes aegypti (Yellowfever mosquito) (Culex aegypti)	324
Q1HR39	Q1HR39	Q1HR39_AEDAE	unreviewed	AAEL011873-PA (Ubiquitin-conjugating enzyme) (Ubiquitin-conjugating enzyme E2)	5579263 AAEL011873	Aedes aegypti (Yellowfever mosquito) (Culex aegypti)	143
Q17Q08	Q17Q08	Q17Q08_AEDAE	unreviewed	AAEL000159-PA	AAEL000159	Aedes aegypti (Yellowfever mosquito) (Culex aegypti)	273
A0A1S4EV42	A0A1S4EV42	A0A1S4EV42_AEDAE	unreviewed	Nipsnap	5570055	Aedes aegypti (Yellowfever mosquito) (Culex aegypti)	273
Q171U4	Q171U4	Q171U4_AEDAE	unreviewed	AAEL007532-PA	AAEL007532	Aedes aegypti (Yellowfever mosquito) (Culex aegypti)	239
A0A1S4FGU0	A0A1S4FGU0	A0A1S4FGU0_AEDAE	unreviewed	Uncharacterized protein	5569280	Aedes aegypti (Yellowfever mosquito) (Culex aegypti)	239
Q16WZ9	Q16WZ9	Q16WZ9_AEDAE	unreviewed	AAEL009051-PA (Fragment)	TPX5 AAEL009051	Aedes aegypti (Yellowfever mosquito) (Culex aegypti)	214
A0A0P6IVR7	A0A0P6IVR7	A0A0P6IVR7_AEDAE	unreviewed	Putative peroxiredoxin posttranslational modification (Thioredoxin Peroxidase)		Aedes aegypti (Yellowfever mosquito) (Culex aegypti)	218
Q1HR79	Q1HR79	TCTP_AEDAE	reviewed	Translationally-controlled tumor protein homolog (TCTP)	Tctp AAEL003872	Aedes aegypti (Yellowfever mosquito) (Culex aegypti)	171
Q16WB0	Q16WB0	Q16WB0_AEDAE	unreviewed	AAEL009274-PA	5571752 AAEL009274	Aedes aegypti (Yellowfever mosquito) (Culex aegypti)	121
Q17M22	Q17M22	Q17M22_AEDAE	unreviewed	AAEL001158-PA (Fructose-1,6-bisphosphatase)	AAEL001158	Aedes aegypti (Yellowfever mosquito) (Culex aegypti)	336
Q17M23	Q17M23	Q17M23_AEDAE	unreviewed	AAEL001158-PB (Fructose-1,6-bisphosphatase)	AAEL001158	Aedes aegypti (Yellowfever mosquito) (Culex aegypti)	343
A9XTM8	A9XTM8	A9XTM8_AEDAE	unreviewed	Allantoicase (EC 3.5.3.4)	ALLC	Aedes aegypti (Yellowfever mosquito) (Culex aegypti)	375
A0A1S4G154	A0A1S4G154	A0A1S4G154_AEDAE	unreviewed	Allantoicase	5579205	Aedes aegypti (Yellowfever mosquito) (Culex aegypti)	375
Q16HF4	Q16HF4	Q16HF4_AEDAE	unreviewed	AAEL014045-PA	AAEL014045	Aedes aegypti (Yellowfever mosquito) (Culex aegypti)	375
A0A1S4F474	A0A1S4F474	A0A1S4F474_AEDAE	unreviewed	Low molecular weight protein-tyrosine-phosphatase	5577403	Aedes aegypti (Yellowfever mosquito) (Culex aegypti)	160
Q17G80	Q17G80	Q17G80_AEDAE	unreviewed	AAEL003165-PA	AAEL003165	Aedes aegypti (Yellowfever mosquito) (Culex aegypti)	202
A0A1S4FUU3	A0A1S4FUU3	A0A1S4FUU3_AEDAE	unreviewed	Uncharacterized protein	5575698	Aedes aegypti (Yellowfever mosquito) (Culex aegypti)	71
A0A1S4FBL8	A0A1S4FBL8	A0A1S4FBL8_AEDAE	unreviewed	HDAg domain-containing protein		Aedes aegypti (Yellowfever mosquito) (Culex aegypti)	1136
A0A0P6IVZ3	A0A0P6IVZ3	A0A0P6IVZ3_AEDAE	unreviewed	Putative negative elongation factor a (Fragment)		Aedes aegypti (Yellowfever mosquito) (Culex aegypti)	1133
Q16SR4	Q16SR4	Q16SR4_AEDAE	unreviewed	AAEL010514-PA	AAEL010514	Aedes aegypti (Yellowfever mosquito) (Culex aegypti)	322
Q17AI3	Q17AI3	Q17AI3_AEDAE	unreviewed	AAEL005307-PA (Aminoacyl-tRNA synthetase auxiliary protein, 43kD, putative)	5573473 AAEL005307	Aedes aegypti (Yellowfever mosquito) (Culex aegypti)	322
Q178J6	Q178J6	Q178J6_AEDAE	unreviewed	Spectrin beta chain	AAEL005845	Aedes aegypti (Yellowfever mosquito) (Culex aegypti)	2299
Q5PY77	Q5PY77	Q5PY77_AEDAE	unreviewed	AAEL007951-PA (Glutathione S-transferase e2) (Glutathione transferase)	GSTe2 GSTE2 AAEL007951	Aedes aegypti (Yellowfever mosquito) (Culex aegypti)	222
A0A1S4F3D9	A0A1S4F3D9	A0A1S4F3D9_AEDAE	unreviewed	FoP_duplication domain-containing protein	5580265	Aedes aegypti (Yellowfever mosquito) (Culex aegypti)	417
Q17G46	Q17G46	Q17G46_AEDAE	unreviewed	AAEL003206-PA (Glutaredoxin, grx)	5577509 AAEL003206	Aedes aegypti (Yellowfever mosquito) (Culex aegypti)	217
J9HY95	J9HY95	J9HY95_AEDAE	unreviewed	AAEL017147-PB	AaeL_AAEL017147	Aedes aegypti (Yellowfever mosquito) (Culex aegypti)	631
Q16SF9	Q16SF9	Q16SF9_AEDAE	unreviewed	AAEL010599-PA (Neutral alpha-glucosidase ab precursor (glucosidase ii alpha subunit) (alpha glucosidase 2))	AAEL010599	Aedes aegypti (Yellowfever mosquito) (Culex aegypti)	1662
Q1HRJ3	Q1HRJ3	Q1HRJ3_AEDAE	unreviewed	Ribosomal protein	5577478 AAEL013221	Aedes aegypti (Yellowfever mosquito) (Culex aegypti)	217
Q17J37	Q17J37	Q17J37_AEDAE	unreviewed	Obg-like ATPase 1	5580070 AAEL002160	Aedes aegypti (Yellowfever mosquito) (Culex aegypti)	398
