# Supplementary material for: Dynamic proteomic analysis of Aedes aegypti Aag-2 cells infected with Mayaro virus
Source: Parasit Vectors. 2020 Jun 10;13:297. doi: 10.1186/s13071-020-04167-2 (PMC7285477; doi:10.1186/s13071-020-04167-2)
Supplement: Supplementary file 6 — Additional file 6: Table S4.Aedes aegypti Aag-2 cell proteins with modulated abundance over the different infection time points and classification by GO terms for cellular component and biological process, obtained using the software Blast2Go corresponding to Fig. 5. [file 13071_2020_4167_MOESM6_ESM.xlsx]

## Sheet: ANOVA < 0.05
Additional file 6: Table S4. Aedes aegypti Aag-2 cell proteins with modulated abundance over the different infection time points and classification by GO terms for cellular component and biological process, obtained using the software Blast2Go corresponding to Fig. 5.			Normalized abundance
Accession	Anova (p)	Description	Control.1	Control.2	Control.3	12 hpi.1	12 hpi.2	12 hpi.3	48 hpi.1	48 hpi.2	48 hpi.3
D2WKD9	0.0488232	Farnesol dehydrogenase OS=Aedes aegypti OX=7159 GN=SDR-1 PE=1 SV=2	895.705	781.355	656.07	345.283	577.56	607.437	160.259	95.547	499.365
Q17JZ5	0.0485972	AAEL001864-PA OS=Aedes aegypti OX=7159 GN=5572651 PE=2 SV=1	102748	50541.5	5011.73	38718.9	114831	26463.9	2493.94	1391.27	7701.86
Q179J9	0.0485639	AAEL005610-PA OS=Aedes aegypti OX=7159 GN=5566726 PE=4 SV=1	7546.41	4645.01	8009.8	8593.71	7076.23	10280.4	13695.7	10182.1	11546.3
Q16WW9	0.0479199	AAEL009073-PA OS=Aedes aegypti OX=7159 GN=AAEL009073 PE=4 SV=1	3970.78	1296.64	1454.63	1456.74	1907.56	2135.3	1054.76	328.731	609.12
Q1HQY1	0.0470201	26S proteasome regulatory chain 4 OS=Aedes aegypti OX=7159 GN=5575828 PE=2 SV=1	1.57441	138.006	64.7723	1285.29	863.066	3292.95	56.2002	270.122	486.007
Q1HRA1	0.0460446	40S ribosomal protein S29 OS=Aedes aegypti OX=7159 GN=5569670 PE=2 SV=1	15924.8	11118.2	11366.2	14299.8	11610.6	18860.1	9468.09	9372.31	6795.1
A0A1S4FXJ6	0.045759	Uncharacterized protein OS=Aedes aegypti OX=7159 PE=4 SV=1	13502.7	18983.2	40760.8	22189.2	21156.2	25872.7	62240.4	40182.5	53622.8
Q174Z2	0.0455385	AAEL006751-PA OS=Aedes aegypti OX=7159 GN=5568303 PE=4 SV=1	960.133	1147.25	810.298	744.45	1163.39	1066.61	1707.86	1836.7	1237.83
Q176D0	0.0455049	Phosphorylase b kinase regulatory subunit OS=Aedes aegypti OX=7159 GN=5567988 PE=3 SV=1	204.402	336.124	449.88	566.784	463.942	510.04	2001.86	584.174	860.224
Q17MI2	0.0453016	AAEL001009-PA (Fragment) OS=Aedes aegypti OX=7159 GN=AAEL001009 PE=4 SV=1	1699.4	1122.22	1758.49	1705.65	1603.81	2263.5	2130.78	2752.78	2859.32
A0A1S4FQ40	0.0441807	Uncharacterized protein OS=Aedes aegypti OX=7159 GN=5573279 PE=4 SV=1	144.785	46.6447	41.3266	341.341	239.914	484.775	126.842	319.863	781.549
Q17N60	0.0434177	60S ribosomal protein L35A, putative OS=Aedes aegypti OX=7159 GN=5566843 PE=3 SV=1	145.718	2113.1	3155.13	26.0134	30.2516	87.6244	330.257	41.1281	74.3306
Q179D2	0.042601	AAEL005666-PA OS=Aedes aegypti OX=7159 GN=5566822 PE=3 SV=1	557.325	3778.13	2364.22	1843.58	1758.17	2294.09	90.6775	534.989	420.896
Q17J51	0.0421362	AAEL002135-PA OS=Aedes aegypti OX=7159 GN=5580062 PE=4 SV=1	9970.22	19496.8	13128.1	23357.7	32336.6	30082.3	16173	18100	26758.4
Q178G9	0.0419224	AAEL005893-PA OS=Aedes aegypti OX=7159 GN=AAEL005893 PE=4 SV=1	3204.63	751.613	488.016	307.657	309.619	501.197	117.255	37.6344	284.672
Q17N85	0.0415186	AAEL000758-PB OS=Aedes aegypti OX=7159 GN=5566596 PE=3 SV=1	0	36.1558	0.697983	87.364	87.7046	582.581	243.542	1678.94	37.5301
J9HG68	0.0404165	AAEL009879-PB OS=Aedes aegypti OX=7159 GN=AaeL_AAEL009879 PE=4 SV=1	9248.7	2980.71	2591.81	2167.17	2262.1	1870.46	237.882	113.682	1739.19
Q16E95	0.0402126	AAEL015320-PA (Fragment) OS=Aedes aegypti OX=7159 GN=AAEL015320 PE=4 SV=1	61.2345	61.717	104.769	129.892	39.8861	38.9015	238.375	138.467	482.436
A0A1S4FHL2	0.0394491	Uncharacterized protein OS=Aedes aegypti OX=7159 PE=3 SV=1	1268.64	381.791	812.644	1126.29	393.596	701.404	1824.28	2533.99	2322.93
Q16N54	0.0391319	Glutathione peroxidase OS=Aedes aegypti OX=7159 GN=GPXH1 PE=3 SV=2	36519.8	9398.05	9404.26	37889.4	37689.7	39653.9	6652.44	9009.37	14754.9
Q16UJ5	0.038784	AAEL009893-PA OS=Aedes aegypti OX=7159 GN=AAEL009893 PE=4 SV=1	1918.29	3577.6	3256.27	3577.89	5243.81	4183.73	8215.97	5251.79	5063.88
Q16HX6	0.0383779	Tetraspanin OS=Aedes aegypti OX=7159 GN=AAEL013875 PE=3 SV=1	9681.13	14324.4	15422.1	11342.3	8742.75	21439.6	23631.2	27752	32914.2
Q178C5	0.0379981	AAEL005947-PA OS=Aedes aegypti OX=7159 GN=5567290 PE=4 SV=1	37.8386	90.3063	99.6271	721.775	554.234	1587.7	356.045	77.3623	1161.21
Q17J87	0.0372647	AAEL002115-PA OS=Aedes aegypti OX=7159 GN=AAEL002115 PE=4 SV=1	552.71	735.694	1065.15	567.086	482.696	708.144	295.484	353.527	472.767
Q17AK1	0.0372255	AAEL005258-PB OS=Aedes aegypti OX=7159 GN=AAEL005258 PE=4 SV=1	707.888	396.078	973.494	1876.89	1091.19	2113.67	1734.94	1163.72	2088.32
A0A1S4EY19	0.0364694	Uncharacterized protein OS=Aedes aegypti OX=7159 GN=5568814 PE=4 SV=1	284.588	738.267	1185.8	146.472	216.916	150.293	233.232	292.172	131.171
A0A0P6J4F9	0.0358837	Putative titin OS=Aedes aegypti OX=7159 PE=2 SV=1	3794.29	3097.21	3394.97	5818.12	4113.94	7080.11	7133.16	6301.26	4663.19
Q1HQW5	0.0350328	Isocitrate dehydrogenase [NADP] OS=Aedes aegypti OX=7159 GN=5566298 PE=2 SV=1	51.2051	44.4057	221.989	6.03407	0.659969	0	5.88518	87.8708	2.40598
J9HZV6	0.0344847	AAEL017075-PB OS=Aedes aegypti OX=7159 GN=AaeL_AAEL017075 PE=4 SV=1	11570.7	19217.2	16747.2	28856.7	26933.5	37539.3	10539	9508.06	21712.7
Q16K46	0.0323511	AAEL013119-PA OS=Aedes aegypti OX=7159 GN=5577267 PE=3 SV=1	1127.33	994.907	769.719	254.576	785.362	456.951	81.7019	390.242	187.195
Q16SW9	0.0319923	AAEL010467-PB OS=Aedes aegypti OX=7159 GN=AAEL010467 PE=4 SV=1	2102.91	990.181	1551.78	660.007	475.688	1338.43	2105.18	2549.78	2158.99
A0A1S4FUT2	0.0316322	Uncharacterized protein OS=Aedes aegypti OX=7159 GN=5575411 PE=4 SV=1	8560.97	1410.54	2256.81	2104.4	2051.11	1117.65	418.1	427.105	767.992
Q1HR24	0.0311446	40S ribosomal protein S14 OS=Aedes aegypti OX=7159 GN=RpS14 PE=2 SV=1	29574.4	13399	8938.93	9920.69	19925	11650	2578.74	6370.59	4256.99
Q17H17	0.0307871	AAEL002774-PB OS=Aedes aegypti OX=7159 GN=AAEL002774 PE=4 SV=1	1475.76	2145.32	2331.96	1854.57	1461.62	1748.25	2303.02	3894.72	4131.77
Q16KQ6	0.0303896	Rab GDP dissociation inhibitor OS=Aedes aegypti OX=7159 GN=5576950 PE=3 SV=1	7245.64	9097.62	6229.83	8783	13827.9	12209.2	5587.19	7809.6	5997.84
Q17DI1	0.0297146	AAEL004209-PA OS=Aedes aegypti OX=7159 GN=AAEL004209 PE=4 SV=1	1478.67	1495.17	2076.94	1127.91	1056.17	2168.74	2525.82	3009.52	3926.86
Q16YJ5	0.0294863	Kinesin-like protein OS=Aedes aegypti OX=7159 GN=AAEL008542 PE=3 SV=1	2190.12	2794.27	2301.09	3284.65	1853.77	3035.52	1718.61	385.675	517.603
Q9XYC8	0.0283587	AAEL005798-PA OS=Aedes aegypti OX=7159 GN=VATB PE=2 SV=1	1881.22	1654.45	1576.97	1171.11	1020.09	583.477	1347.74	1458.22	1369.53
Q17G46	0.0282784	AAEL003206-PA OS=Aedes aegypti OX=7159 GN=5577509 PE=4 SV=1	1954.43	1480.54	1068.34	904.44	1007.23	1221.39	704.461	885.813	519.553
Q16FA6	0.0277967	AAEL014845-PA OS=Aedes aegypti OX=7159 GN=AAEL014845 PE=4 SV=1	0	0	0	248.042	352.779	732.294	286.212	0	509.066
Q16ED0	0.0273998	AAEL005114-PA OS=Aedes aegypti OX=7159 GN=AAEL005114 PE=4 SV=1	17748	10491.6	13215.5	22275.4	18607.2	27427.5	26170.9	20306.1	25439.6
Q175A3	0.0272176	2-oxoglutarate dehydrogenase OS=Aedes aegypti OX=7159 GN=AAEL006721 PE=4 SV=1	1591.12	1573.32	1448.36	3115.4	3157.5	5848.02	2090.26	1589.37	3372.19
Q0PHP0	0.0257038	Tubulin beta chain (Fragment) OS=Aedes aegypti OX=7159 GN=B1t PE=3 SV=1	57589	82688.3	104366	58128.7	59173.1	90827	39767.2	37697.3	43357.1
Q17I83	0.0238478	AAEL002455-PA OS=Aedes aegypti OX=7159 GN=AAEL002455 PE=4 SV=1	691.396	939.624	888.856	895.045	863.369	1408.3	2086.03	1741.35	1304.65
Q1HQE4	0.0237382	40S ribosomal protein S26 OS=Aedes aegypti OX=7159 GN=5576215 PE=2 SV=1	2000.37	509.588	1235.39	507.381	657.573	870.997	25.7698	143.792	249.495
Q0IEP2	0.0230383	AAEL009160-PA OS=Aedes aegypti OX=7159 GN=AAEL009160 PE=3 SV=1	1941.79	1646.5	568.046	952.675	1613.53	1488.54	427.025	251.272	442.748
Q1HR90	0.0229311	Thioredoxin/protein disulfide isomerase OS=Aedes aegypti OX=7159 PE=2 SV=1	6783.15	4828.86	8653.69	7182.39	8177.23	10159	11948.2	14152.5	11717
Q17LA3	0.022006	AAEL001421-PA OS=Aedes aegypti OX=7159 GN=5570534 PE=4 SV=1	75.1875	6.8017	445.328	0	1.49948	4.7205	1.96108	0	0
Q1HQT2	0.0219004	Probable ER retained protein OS=Aedes aegypti OX=7159 PE=2 SV=1	931.715	556.832	1115.48	1078.94	1448.7	2003.43	114.711	164.23	641.71
A0A1S4F9C7	0.0216686	Uncharacterized protein OS=Aedes aegypti OX=7159 PE=4 SV=2	430.562	389.172	430.315	361.067	218.429	208.423	539.701	576.234	1281.53
Q1HRI6	0.0216079	40S ribosomal protein S2 OS=Aedes aegypti OX=7159 GN=5579525 PE=2 SV=1	54791	52111.3	40773.4	96007.4	135897	74504.1	37642.6	57195.2	24838.5
Q1HRR9	0.0215189	Peptidyl-prolyl cis-trans isomerase OS=Aedes aegypti OX=7159 PE=2 SV=1	272140	242287	356659	322335	286338	327372	394687	425402	465187
Q1HRN5	0.0211874	Actin OS=Aedes aegypti OX=7159 PE=2 SV=1	196879	268729	261030	331383	632466	523835	433306	388830	538062
Q16NR0	0.0204256	AAEL011881-PA OS=Aedes aegypti OX=7159 GN=5575512 PE=4 SV=1	176.411	738.631	631.133	2536.51	4463.59	2719.05	1144.99	4891.07	1921.07
Q16JF9	0.0198053	AAEL013352-PA OS=Aedes aegypti OX=7159 GN=5577713 PE=3 SV=1	8825.46	7145.86	7105.94	6182.02	6567.3	6625.91	8566.3	8290.44	10377.6
A0A1S4F549	0.019761	Uncharacterized protein OS=Aedes aegypti OX=7159 GN=5578339 PE=4 SV=1	4804.58	4005.35	7375.78	2295.6	4275.94	5863.85	1508.41	2086.32	839.17
Q1HR85	0.0195533	AAEL008329-PA OS=Aedes aegypti OX=7159 GN=5570432 PE=2 SV=1	9873.96	7529.87	9279.97	6427.2	8117.92	12350.5	2554.33	3283.59	5583.88
Q1HR36	0.0193335	14-3-3 protein zeta OS=Aedes aegypti OX=7159 GN=14-3-3zeta PE=2 SV=1	11506.1	14729.9	18923.1	9289.27	15379.8	9590.62	6972.56	2017.13	1165.77
A0A1S4FN28	0.0186811	SAGA-associated factor 11 OS=Aedes aegypti OX=7159 GN=5580016 PE=3 SV=1	11867.6	8436.01	7152.37	7255.56	7702.34	9290	4448.24	5774.88	5002.09
Q1HQW9	0.0186254	AAEL010340-PA OS=Aedes aegypti OX=7159 GN=AAEL010340 PE=2 SV=1	1742.64	1227.47	1522.02	1973.25	1547.34	2300.65	2536.74	2392.65	3275.59
Q16P79	0.0183105	AAEL011741-PA OS=Aedes aegypti OX=7159 GN=GSTS1 PE=4 SV=2	4183.12	1829.03	1981.87	637.397	1208.56	1075.02	2259.18	2772.24	3901.99
Q17FF3	0.0170935	AAEL003430-PA OS=Aedes aegypti OX=7159 GN=AAEL003430 PE=4 SV=1	964.556	688.825	642.771	832.736	869.78	1186.85	1223.97	1444.5	1754.39
Q178U8	0.0170571	Fructose-bisphosphate aldolase OS=Aedes aegypti OX=7159 GN=5567031 PE=3 SV=1	430111	569212	427085	382859	486273	553995	648734	825487	900287
Q170U4	0.0163771	AAEL007799-PA OS=Aedes aegypti OX=7159 GN=AAEL007799 PE=4 SV=1	0	6.68829	0	540.356	310.301	660.001	4.51418	13.076	651.705
Q17A50	0.0163461	Annexin OS=Aedes aegypti OX=7159 GN=AAEL005408 PE=3 SV=1	4901.24	5860.3	8877.37	1945.22	7728.86	4728.16	1790.55	350.943	196.192
A0A2K7P685	0.0163454	Enolase-phosphatase E1 OS=Aedes aegypti OX=7159 GN=5567790 PE=3 SV=1	475.486	462.67	592.92	851.259	858.751	1104.16	2178.79	1804.02	10583.9
Q16U15	0.0162866	T-complex protein 1 subunit gamma OS=Aedes aegypti OX=7159 GN=5572840 PE=3 SV=1	7230.02	5774.71	4741.37	2693.46	3260.36	3840.27	4074.32	3256	4156.53
Q1HRJ1	0.0160263	60S ribosomal protein L28, putative OS=Aedes aegypti OX=7159 GN=AAEL008353 PE=2 SV=1	11718.6	7833.26	5635.04	4119.23	4703.43	6697.76	1925.04	2853.14	3629.58
Q1HRS9	0.0155415	40S ribosomal protein S20 OS=Aedes aegypti OX=7159 GN=5572088 PE=2 SV=1	14674.8	6373.42	5810.04	3330.56	5001.7	4893.79	1720.63	2966.77	2496.72
Q17ES2	0.0153482	Histone H2B OS=Aedes aegypti OX=7159 GN=5578778 PE=3 SV=1	1805.62	423.186	638.787	1627.08	1322.67	4531.27	221.521	168.971	386.481
Q16JI4	0.0145523	AAEL013320-PA OS=Aedes aegypti OX=7159 GN=5577687 PE=4 SV=1	515.285	383.807	563.096	574.248	532.039	1267.54	1308.65	1319.68	1825.12
Q177K7	0.0143424	AAEL006090-PA OS=Aedes aegypti OX=7159 GN=AAEL006090 PE=4 SV=1	13984.1	8297.75	11108.8	7712.2	12468.8	9432.54	2839.36	2181.57	6045.96
Q17CT0	0.0137108	AAEL004434-PA OS=Aedes aegypti OX=7159 GN=5564768 PE=4 SV=1	6735.94	8048.87	6367.87	3253.73	4462.02	2857.15	2949.38	4861.26	4225.07
A0A1S4F960	0.0135535	Uncharacterized protein OS=Aedes aegypti OX=7159 GN=5565680 PE=4 SV=1	233.818	253.852	811.995	755.019	972.823	912.656	1561.36	2054.79	1400.45
Q16WA1	0.0135249	GTP-binding nuclear protein OS=Aedes aegypti OX=7159 GN=5571763 PE=3 SV=1	9781.15	14074.6	8114.79	10602.7	22040.6	15778	5605.67	2262.7	4976.87
Q17KK5	0.013044	AAEL001668-PA OS=Aedes aegypti OX=7159 GN=AAEL001668 PE=3 SV=1	192.672	134.618	299.225	2913.22	3321.53	523.872	1346.88	1063.97	1188.14
Q1HQW0	0.0129895	60S ribosomal protein 15.5kD/SNU13 OS=Aedes aegypti OX=7159 GN=5577910 PE=2 SV=1	2153.92	1195.46	1270.23	1809.72	2871.76	4070.41	649.08	674.714	181.724
Q173T9	0.0124079	AAEL007022-PA OS=Aedes aegypti OX=7159 GN=AAEL007022 PE=4 SV=1	543.164	119.344	143.022	24.0314	17.2595	25.6356	21.1885	46.1495	84.4483
Q16GA3	0.0123468	AAEL014449-PA OS=Aedes aegypti OX=7159 GN=AAEL014449 PE=4 SV=1	6910.93	3788.52	3472.66	2791.01	3217.57	2962.96	529.308	1941.45	863.15
A0A1S4EZS3	0.0120226	Uncharacterized protein OS=Aedes aegypti OX=7159 GN=5572265 PE=3 SV=1	17669.1	34743.4	21343.5	29884.4	26029.7	47860.8	13186	5842.45	10123.5
Q17CA9	0.0116768	AAEL004620-PA OS=Aedes aegypti OX=7159 GN=AAEL004620 PE=4 SV=1	14858.4	10692.8	9281.28	7243.23	14160.4	10981.2	2360.56	4999.68	4447.1
Q1HR13	0.0114129	AAEL009345-PA OS=Aedes aegypti OX=7159 GN=5571854 PE=2 SV=1	255418	317558	290288	293897	332236	168478	785412	847072	466258
A0A0N8ES10	0.011321	Putative pyruvate dehydrogenase e1 beta subunit OS=Aedes aegypti OX=7159 PE=2 SV=1	5674.31	6982.94	9882.89	4474.57	7317.87	3480.59	2416.39	2605.34	1248.52
Q9GN74	0.0112659	60S ribosomal protein L31 OS=Aedes aegypti OX=7159 GN=RpL31 PE=2 SV=1	9022.32	12175.9	14306.6	22694.9	15184.6	16388.7	5084.28	5469.08	9686.22
Q1HRP0	0.011073	60S ribosomal protein L15/L27 OS=Aedes aegypti OX=7159 PE=2 SV=1	123.315	61.2715	49.1164	888.971	1774.27	841.822	44.4983	427.374	183.051
Q17N27	0.0109068	AAEL000847-PA OS=Aedes aegypti OX=7159 GN=5566864 PE=4 SV=1	7433.08	7569.68	5612.02	4166.15	4529.66	3108.31	5816.01	7796.67	6844.54
Q0IED0	0.010661	AAEL010814-PC OS=Aedes aegypti OX=7159 GN=5573976 PE=4 SV=1	0	0	17.1156	216.155	61.5533	92.3811	349.373	57.6354	508.372
Q1HQM2	0.0106355	AAEL003634-PA OS=Aedes aegypti OX=7159 GN=5578686 PE=2 SV=1	33506.8	29808.8	32592.4	16799	18549.3	23963.7	21069.5	26663.1	24373.7
Q17LB2	0.0103565	AAEL001416-PA OS=Aedes aegypti OX=7159 GN=5570540 PE=4 SV=1	610.685	711.652	994.436	799.948	1076.68	1165.35	2995.84	1833.25	1548.13
Q1HQN2	0.01032	Malic enzyme OS=Aedes aegypti OX=7159 PE=2 SV=1	586.653	382.436	442.586	262.502	250.26	265.428	489.175	537.541	925.242
Q0IFR2	0.0102083	AAEL004195-PA OS=Aedes aegypti OX=7159 GN=5564249 PE=3 SV=1	2438.76	2512.42	4946.76	4258.51	2666.97	6065.1	12032.8	9063.6	11481.2
Q17LU6	0.00997721	AAEL001238-PA OS=Aedes aegypti OX=7159 GN=AAEL001238 PE=4 SV=1	6160.26	5483.75	5820.35	4976	5378.03	6015.14	11591.8	15186.1	7744.42
Q2KQ98	0.0098408	AAEL010464-PA OS=Aedes aegypti OX=7159 GN=GDH PE=2 SV=1	611.143	545.654	623.157	524.513	1164.63	889.361	92.628	101.019	334.158
Q0IFU5	0.00969953	AAEL004161-PA OS=Aedes aegypti OX=7159 GN=5564228 PE=4 SV=1	1414.76	917.629	976.411	2220.85	1823.34	2533.26	3228.97	1858.58	3230.48
Q1HR69	0.00855555	AAEL017349-PA OS=Aedes aegypti OX=7159 GN=23687769 PE=2 SV=1	15586.5	21226.4	26716	41243.2	24445.7	39121.3	55395.9	61651.3	46073.5
Q16KM0	0.00826938	AAEL012942-PA OS=Aedes aegypti OX=7159 GN=5577027 PE=4 SV=1	1338.66	1097.37	1669.47	1354	1087.42	1556.61	2240.37	2365.51	2351.11
Q16EQ1	0.0081054	AAEL015065-PA OS=Aedes aegypti OX=7159 GN=5566099 PE=4 SV=1	16.6601	30.8529	5.96103	167.953	107.719	445.237	105.148	312.487	556.846
Q1HQR0	0.00773577	Adenosylhomocysteinase OS=Aedes aegypti OX=7159 GN=5570455 PE=2 SV=1	1310.44	1010.22	252.096	455.254	1147.28	686.661	70.7498	49.6542	125.267
Q16IZ9	0.007482	AAEL013494-PA OS=Aedes aegypti OX=7159 GN=AAEL013494 PE=4 SV=1	4859.57	3230.35	3766.24	4204.79	4748.93	4493.14	6736.74	7874.56	6076.16
Q179S9	0.00738841	AAEL005515-PF OS=Aedes aegypti OX=7159 GN=5579810 PE=4 SV=1	13190.8	8783.39	17514.5	22089.8	34683	57359.8	5938.53	3283.71	9164.1
Q16EZ6	0.0072128	AAEL014959-PA OS=Aedes aegypti OX=7159 GN=AAEL014959 PE=4 SV=1	954.425	159.099	192.632	2302.55	2721.33	4357.68	1930.07	4546.95	3747.3
Q16JG1	0.00668178	AAEL013346-PA OS=Aedes aegypti OX=7159 GN=5577711 PE=3 SV=1	12340	41793.4	13561.1	32294.7	26368.3	21378.9	6384.31	3821.72	2545.59
Q174C6	0.00667302	AAEL006946-PA OS=Aedes aegypti OX=7159 GN=5568526 PE=3 SV=1	431.609	445.234	1100.45	1606.6	761.571	615.759	190.252	37.2247	40.0117
Q16XK1	0.00629689	AAEL008849-PA OS=Aedes aegypti OX=7159 GN=5571153 PE=4 SV=1	24438.5	25637.2	16843.7	12954.7	30713	26497.4	6478.42	7776.24	7627.24
Q171X6	0.00620529	AAEL007490-PA OS=Aedes aegypti OX=7159 GN=AAEL007490 PE=4 SV=1	43571.7	41546.3	26599.3	33924.2	26911	32082.5	74373.5	81461.2	56189.3
Q17DS2	0.00562076	AAEL004060-PA OS=Aedes aegypti OX=7159 GN=AAEL004060 PE=4 SV=1	23580.9	22968.3	17334.5	20154.7	15180	21208.3	58408.2	46074.5	32944.5
Q174V0	0.00556867	AAEL006764-PA (Fragment) OS=Aedes aegypti OX=7159 GN=AAEL006764 PE=4 SV=1	436.448	249.559	537.052	929.457	233.224	287.535	4412.71	2841.69	1998.47
Q179F9	0.00525474	AAEL005651-PA OS=Aedes aegypti OX=7159 GN=5566800 PE=4 SV=1	1053.25	2285.1	324.601	49.3361	85.8963	15.3791	23.4842	47.8341	67.9019
J9HYZ0	0.00430769	AAEL017434-PA OS=Aedes aegypti OX=7159 GN=AaeL_AAEL017434 PE=4 SV=1	1287.04	1401.9	1183.64	1336.23	1818.75	2060	2508.21	2849.84	2305.05
Q1HRM7	0.00429983	AAEL007752-PA OS=Aedes aegypti OX=7159 GN=5569566 PE=2 SV=1	1804.49	2454.78	2435.38	3591.65	4936.94	5692.35	4203.59	5951.53	6249.36
Q1HQS3	0.00410609	Hypothetical conserved protein OS=Aedes aegypti OX=7159 PE=2 SV=1	2927.56	2546.58	2833.4	1550.12	2352.95	1688.61	4042.07	3768.76	3191.02
Q17GT5	0.00410323	AAEL002886-PB OS=Aedes aegypti OX=7159 GN=5576472 PE=3 SV=1	52290.6	49593.8	65519.5	53466.2	58064.1	63527.8	24378	33009	36171.4
Q173V4	0.00407334	AAEL006989-PA OS=Aedes aegypti OX=7159 GN=CYP6AG7 PE=3 SV=1	192.181	525.95	729.149	260.982	791.163	174.767	19.6395	45.3348	13.0739
A0A1S4EVW3	0.00368956	Isocitrate dehydrogenase [NAD] subunit, mitochondrial OS=Aedes aegypti OX=7159 GN=5577369 PE=3 SV=1	434.551	365.542	377.894	7.36655	7.99024	23.6307	10.5388	75.7226	6.96926
Q16QW9	0.00356423	AAEL011150-PA OS=Aedes aegypti OX=7159 GN=5574431 PE=4 SV=1	1364.06	1011.41	1320.11	747.061	236.948	306.412	2143.95	1914.87	1928.89
Q1HRT4	0.0035242	60S ribosomal protein L38 OS=Aedes aegypti OX=7159 GN=RpL38 PE=3 SV=1	23073.4	20774.6	13840.4	14059.6	26231	24268.5	4887.3	7112.09	7166.28
Q17M22	0.00313204	AAEL001158-PA OS=Aedes aegypti OX=7159 GN=AAEL001158 PE=3 SV=1	2986.34	3032.73	7313.46	1727.27	3353.86	2954.8	310.454	843.586	421.229
Q16KR4	0.00312612	Aconitate hydratase, mitochondrial OS=Aedes aegypti OX=7159 GN=5580315 PE=3 SV=1	1411.04	331.052	376.486	166.763	549.595	114.326	13.8743	18.6641	32.4078
Q16ZI8	0.00266592	AAEL008152-PA OS=Aedes aegypti OX=7159 GN=5570230 PE=4 SV=1	1307.88	413.395	353.104	132.896	100.343	97.8107	32.8483	20.7454	4.36029
A0A1S4EYP3	0.00230482	Uncharacterized protein OS=Aedes aegypti OX=7159 GN=5570505 PE=3 SV=1	3670.48	3019.48	3467.56	3583.27	4477.37	4351.43	13197	7396.59	17070.6
A0A1S4EXN8	0.00213219	Uncharacterized protein OS=Aedes aegypti OX=7159 GN=5568355 PE=3 SV=1	1.11654e+06	729425	920162	572346	413690	442047	1.2096e+06	991437	1.33072e+06
A0A1S4G154	0.00204529	Uncharacterized protein OS=Aedes aegypti OX=7159 GN=5579205 PE=3 SV=1	69.0596	114.453	131.093	1584.65	818.963	2299.58	237.173	322.639	779.449
Q95UR5	0.00204374	Phosphoglycerate kinase OS=Aedes aegypti OX=7159 GN=PGK PE=2 SV=1	35494.2	30094.7	25600	11476	18806.4	4347.1	1478.64	3406.9	1331.84
Q1HRR8	0.00199493	40S ribosomal protein S19 OS=Aedes aegypti OX=7159 GN=AAEL010756 PE=2 SV=1	21029.5	17287.2	11957.7	10135	13204.8	12493.7	3754.36	6270.9	5004.87
A0A1S4F2V5	0.00190373	Uncharacterized protein OS=Aedes aegypti OX=7159 GN=5576221 PE=3 SV=1	26981.2	15855	13448.4	18287.6	23546.2	18543.8	5441.32	6758.22	6935.88
A0A1S4EXN6	0.00166272	Uncharacterized protein OS=Aedes aegypti OX=7159 GN=5568355 PE=4 SV=1	1744.48	1274.58	1034.63	380.914	204.622	134.182	1604.06	970.429	1780.12
A0A1S4FM01	0.00153399	Uncharacterized protein OS=Aedes aegypti OX=7159 GN=5571804 PE=3 SV=1	1006.77	1095.27	1543.13	1400.4	1520.17	1213.67	2508.28	3739.5	3212.44
A0A0P6IUV3	0.00151491	Putative heat shock 70 kDa protein cognate 5 OS=Aedes aegypti OX=7159 PE=2 SV=1	18450.7	11650.9	7016.2	16489.7	15014.3	24165.5	3110.14	3016.06	3667.68
J9HHL7	0.00149037	AAEL001061-PB OS=Aedes aegypti OX=7159 GN=GSTD1 PE=4 SV=1	76333.5	49699.2	69298.7	47458.4	38326.5	43999.2	96758.6	98297.3	94414.3
Q1HRN3	0.00141228	Superoxide dismutase [Cu-Zn] OS=Aedes aegypti OX=7159 GN=CUSOD3_b PE=2 SV=1	3963.03	2850.54	4046.13	4604.39	4844.71	4675.29	9268.22	6776.15	9008.91
Q1HRU0	0.00138173	AAEL004855-PA OS=Aedes aegypti OX=7159 GN=5565544 PE=2 SV=1	2596.12	2216.15	5798.45	2526.88	3375.9	5012.17	489.994	543.647	649.788
Q17KV1	0.00136016	AAEL001573-PA OS=Aedes aegypti OX=7159 GN=5571267 PE=4 SV=1	178.732	50.6725	98.84	1181.11	948.076	1136.29	736.009	2210.73	2502.74
A0A0P6IV53	0.0013054	Putative small nuclear ribonucleoprotein snrnp smf OS=Aedes aegypti OX=7159 PE=2 SV=1	76.0388	19.0281	14.4439	730.528	870.131	862.646	0	6.19235	6.8586
Q16XN1	0.001245	AAEL008801-PA OS=Aedes aegypti OX=7159 GN=AAEL008801 PE=4 SV=1	4031.31	4234.56	5305.92	4296.47	4282.91	5920	11222.9	9572.99	8960.81
Q17PZ2	0.00116816	AAEL000182-PA OS=Aedes aegypti OX=7159 GN=5570020 PE=4 SV=1	5034.2	2886.84	5489.77	3853.23	3428.91	5695.85	15131.1	16144.2	22498.8
Q1HQY2	0.00110096	AAEL012875-PA OS=Aedes aegypti OX=7159 GN=5576934 PE=2 SV=1	2902.88	2550.35	4230.48	3635.5	4392.79	4052.5	7480	9713.64	8883.76
A0A0P6IX28	0.00104067	Putative igf-ii mrna-binding protein imp OS=Aedes aegypti OX=7159 PE=2 SV=1	4460.46	3283.63	3538.66	2418.25	4098.99	4399.81	570.002	634.84	1163.08
Q1HQU2	0.000944288	60S ribosomal protein L5 OS=Aedes aegypti OX=7159 GN=RpL5 PE=2 SV=1	505.738	323.21	454.772	519.601	438.6	697.61	188.216	130.206	148.389
Q17AP3	0.000834889	AAEL005214-PA OS=Aedes aegypti OX=7159 GN=AAEL005214 PE=4 SV=1	638.456	708.316	922.214	999.355	1558.16	1440.81	250.01	410.456	331.421
Q17GX8	0.000743393	Tubulin beta chain (Fragment) OS=Aedes aegypti OX=7159 GN=AAEL002848 PE=3 SV=1	15508.5	11489.7	9360.09	8462.12	12048.2	11064.3	2250.74	1650.85	3502.46
Q8T4S0	0.000711805	Elongation factor 2 OS=Aedes aegypti OX=7159 GN=Ef-2 PE=2 SV=1	133385	144367	125255	178386	153621	198011	96051	95122.4	105294
A0A1S4EYS5	0.000531184	Protein disulfide-isomerase OS=Aedes aegypti OX=7159 GN=5570509 PE=3 SV=1	26118.1	24174.4	22545.3	33468.4	37154.4	45922.2	53559.9	51030.6	64490.6
Q0IEV9	0.000487438	60S ribosomal protein L22 OS=Aedes aegypti OX=7159 GN=AAEL007771 PE=4 SV=1	46935	32709.6	33778.1	68139.5	67388.2	66645.4	16126.2	24359.7	22741
Q17PR3	0.000415451	AAEL000301-PA OS=Aedes aegypti OX=7159 GN=5573731 PE=3 SV=1	145.589	167.981	176.608	91.667	209.377	57.8415	0	0	4.05128
A0A0P6IYR1	0.000402697	Putative thyroid hormone receptor-associated protein complex subunit OS=Aedes aegypti OX=7159 PE=2 SV=1	7027.14	6620.59	7605.71	6114.26	3851.53	5343.59	22637.4	22158.5	14767.1
Q1HRQ7	0.000350364	ATP synthase subunit alpha OS=Aedes aegypti OX=7159 GN=5575914 PE=2 SV=1	22092.8	22837.9	24783.5	30574.2	24637.7	34024.1	73236.9	69872.4	52072.1
Q171Z7	0.000345868	AAEL007454-PA OS=Aedes aegypti OX=7159 GN=AAEL007454 PE=4 SV=1	1081.3	1055.55	1071.65	1876.31	1681.56	1569.75	2242.58	2530.61	3291.99
Q16PM9	0.000328282	AAEL011584-PA OS=Aedes aegypti OX=7159 GN=5575032 PE=3 SV=1	75493.4	59160	71812.1	91549.9	75167.7	94085.5	140798	143781	150953
Q17LW8	0.000321593	AAEL001206-PA OS=Aedes aegypti OX=7159 GN=AAEL001206 PE=3 SV=1	3831.64	3635.42	3645.75	7531.42	7614.73	10681	9898.74	9075.02	7868.58
Q177P3	0.000210678	Phosphoglycerate mutase OS=Aedes aegypti OX=7159 GN=5567423 PE=3 SV=1	33997.8	24125.9	55251.2	14885.1	30964.7	45953.8	1865.55	2014.79	1762.29
A0A1S4FIY1	0.00019725	Uncharacterized protein OS=Aedes aegypti OX=7159 GN=5570233 PE=3 SV=1	2996.52	2244.9	2699.12	1656.79	1149.77	1669.07	13525.6	16173.6	7712.33
Q0IFK9	0.000190803	AAEL004699-PA OS=Aedes aegypti OX=7159 GN=AAEL004699 PE=4 SV=1	1036.66	1463.22	909.474	1269.67	1498.52	1494.63	3827.3	3753.68	4807.36
Q1HRL5	0.000177382	60S ribosomal protein L29 OS=Aedes aegypti OX=7159 GN=AAEL004151 PE=2 SV=1	7891.09	5197.26	7512.68	12136.5	12569	11349.1	22652.5	19841.9	21888.1
A0A1S4FKS6	0.000104107	Host cell factor C1 OS=Aedes aegypti OX=7159 PE=4 SV=1	527.284	640.559	435.125	12429.1	8066.35	10044.2	2093.16	902.466	2148.02
Q17E10	8.76e-05	AAEL003993-PA OS=Aedes aegypti OX=7159 GN=5563904 PE=3 SV=1	24260.4	29974.9	26914.1	30167.2	27489.8	30926.3	83803	67042.9	62129.9
Q17LF3	7.23e-05	Coronin OS=Aedes aegypti OX=7159 GN=5570333 PE=3 SV=1	2270.98	1379.76	2413.87	5792.68	6088.13	7414.93	827.24	623.072	889.262
A0A1S4FHA2	6.6e-05	Uncharacterized protein OS=Aedes aegypti OX=7159 GN=5569518 PE=4 SV=1	1776	1876.79	1854.52	1987.74	1915.96	2417.33	3644.11	3981.2	3711.5
Q1HR78	3.5e-05	Protein disulfide-isomerase OS=Aedes aegypti OX=7159 GN=5565441 PE=2 SV=1	42487.9	58523.4	44146.3	84302.2	187672	90054	4590.64	5521.95	6140.48
J9HXZ8	3.11e-05	AAEL001061-PC OS=Aedes aegypti OX=7159 GN=GSTD1 PE=3 SV=1	20014.6	10520.2	16706.6	3354.13	6374.15	3240.87	592.564	483.527	602.409
Q17HW3	1.99e-05	Triosephosphate isomerase OS=Aedes aegypti OX=7159 GN=5580166 PE=3 SV=1	101192	146210	141419	83072.5	120950	106830	13298.1	14811.7	9188.7
Q178H4	3.65e-06	AAEL005877-PA OS=Aedes aegypti OX=7159 GN=AAEL005877 PE=4 SV=1	567.958	901.631	765.787	489.527	568.5	524.263	14.7488	5.76598	9.16707

## Sheet: Biological_process_GO_proteins
biosynthetic process	primary metabolic process	translation	organic substance metabolic process	oxidation-reduction process	cellular protein metabolic process
tr|Q16GA3|Q16GA3_AEDAE	tr|Q16GA3|Q16GA3_AEDAE	tr|Q1HRI6|Q1HRI6_AEDAE	tr|Q16GA3|Q16GA3_AEDAE	tr|A0A1S4EVW3|A0A1S4EVW3_AEDAE	tr|A0A0P6IYR1|A0A0P6IYR1_AEDAE
tr|Q17HW3|Q17HW3_AEDAE	tr|A0A0P6IYR1|A0A0P6IYR1_AEDAE	sp|Q9GN74|RL31_AEDAE	tr|A0A0P6IYR1|A0A0P6IYR1_AEDAE	tr|Q17PZ2|Q17PZ2_AEDAE	tr|Q1HRI6|Q1HRI6_AEDAE
tr|Q16UJ5|Q16UJ5_AEDAE	tr|A0A1S4EVW3|A0A1S4EVW3_AEDAE	tr|Q178C5|Q178C5_AEDAE	tr|Q1HRI6|Q1HRI6_AEDAE	tr|Q16KR4|Q16KR4_AEDAE	sp|Q9GN74|RL31_AEDAE
tr|Q1HRI6|Q1HRI6_AEDAE	tr|Q175A3|Q175A3_AEDAE	tr|Q17LW8|Q17LW8_AEDAE	tr|A0A1S4FN28|A0A1S4FN28_AEDAE	tr|Q176D0|Q176D0_AEDAE	tr|Q1HRS9|Q1HRS9_AEDAE
tr|Q179F9|Q179F9_AEDAE	tr|Q1HRI6|Q1HRI6_AEDAE	tr|Q1HRS9|Q1HRS9_AEDAE	tr|Q17M22|Q17M22_AEDAE	tr|Q175A3|Q175A3_AEDAE	tr|Q17LW8|Q17LW8_AEDAE
sp|Q9GN74|RL31_AEDAE	tr|A0A1S4FN28|A0A1S4FN28_AEDAE	tr|Q1HRR8|Q1HRR8_AEDAE	tr|Q95UR5|Q95UR5_AEDAE	tr|Q16ZI8|Q16ZI8_AEDAE	tr|Q1HRR8|Q1HRR8_AEDAE
sp|D2WKD9|SDR1_AEDAE	tr|Q17M22|Q17M22_AEDAE	tr|Q1HRJ1|Q1HRJ1_AEDAE	tr|J9HXZ8|J9HXZ8_AEDAE	tr|Q171X6|Q171X6_AEDAE	tr|Q17JZ5|Q17JZ5_AEDAE
tr|Q1HRS9|Q1HRS9_AEDAE	tr|Q95UR5|Q95UR5_AEDAE	tr|Q1HRA1|Q1HRA1_AEDAE	tr|Q17LW8|Q17LW8_AEDAE	tr|A0A0N8ES10|A0A0N8ES10_AEDAE	sp|Q1HR24|RS14_AEDAE
tr|Q17LW8|Q17LW8_AEDAE	tr|Q17LW8|Q17LW8_AEDAE	tr|Q17N60|Q17N60_AEDAE	sp|Q1HR24|RS14_AEDAE	sp|D2WKD9|SDR1_AEDAE	tr|Q17DS2|Q17DS2_AEDAE
tr|Q1HRQ7|Q1HRQ7_AEDAE	sp|Q1HR24|RS14_AEDAE	tr|Q17JZ5|Q17JZ5_AEDAE	tr|Q17DS2|Q17DS2_AEDAE	tr|Q1HRN3|Q1HRN3_AEDAE	sp|Q1HQU2|RL5_AEDAE
tr|Q1HRR8|Q1HRR8_AEDAE	tr|Q17DS2|Q17DS2_AEDAE	sp|Q1HR24|RS14_AEDAE	tr|Q1HR69|Q1HR69_AEDAE	tr|Q17G46|Q17G46_AEDAE	tr|Q173T9|Q173T9_AEDAE
tr|Q17JZ5|Q17JZ5_AEDAE	tr|Q173T9|Q173T9_AEDAE	tr|Q8T4S0|Q8T4S0_AEDAE	tr|Q173T9|Q173T9_AEDAE	tr|Q1HQN2|Q1HQN2_AEDAE	tr|Q1HQE4|Q1HQE4_AEDAE
sp|Q1HR24|RS14_AEDAE	tr|Q17KK5|Q17KK5_AEDAE	tr|Q173T9|Q173T9_AEDAE	tr|Q17KK5|Q17KK5_AEDAE	tr|Q16N54|Q16N54_AEDAE	tr|Q17N85|Q17N85_AEDAE
tr|Q17DS2|Q17DS2_AEDAE	sp|Q1HRT4|RL38_AEDAE	sp|Q1HQU2|RL5_AEDAE	tr|A0A1S4EXN6|A0A1S4EXN6_AEDAE	tr|A0A1S4EY19|A0A1S4EY19_AEDAE	sp|Q1HRT4|RL38_AEDAE
tr|Q1HR69|Q1HR69_AEDAE	tr|Q178U8|Q178U8_AEDAE	tr|Q1HRL5|Q1HRL5_AEDAE	sp|Q1HRT4|RL38_AEDAE	tr|Q16IZ9|Q16IZ9_AEDAE	tr|Q0IEV9|Q0IEV9_AEDAE
sp|Q1HQU2|RL5_AEDAE	tr|A0A1S4FIY1|A0A1S4FIY1_AEDAE	tr|Q1HRP0|Q1HRP0_AEDAE	tr|Q178U8|Q178U8_AEDAE	tr|Q173V4|Q173V4_AEDAE	tr|Q1HQY1|Q1HQY1_AEDAE
tr|Q173T9|Q173T9_AEDAE	tr|Q177P3|Q177P3_AEDAE	tr|Q1HQE4|Q1HQE4_AEDAE	tr|A0A1S4FIY1|A0A1S4FIY1_AEDAE	tr|Q1HRM7|Q1HRM7_AEDAE	tr|Q178C5|Q178C5_AEDAE
tr|Q1HQE4|Q1HQE4_AEDAE	tr|Q16YJ5|Q16YJ5_AEDAE	sp|Q1HRT4|RL38_AEDAE	tr|Q177P3|Q177P3_AEDAE	tr|Q1HQW5|Q1HQW5_AEDAE	tr|Q1HRJ1|Q1HRJ1_AEDAE
tr|Q17N85|Q17N85_AEDAE	tr|Q2KQ98|Q2KQ98_AEDAE	tr|Q179J9|Q179J9_AEDAE	tr|Q16YJ5|Q16YJ5_AEDAE	tr|Q0IED0|Q0IED0_AEDAE	tr|A0A1S4F2V5|A0A1S4F2V5_AEDAE
sp|Q1HRT4|RL38_AEDAE	tr|Q1HQY1|Q1HQY1_AEDAE	tr|Q0IEV9|Q0IEV9_AEDAE	tr|Q2KQ98|Q2KQ98_AEDAE	tr|A0A1S4FIY1|A0A1S4FIY1_AEDAE	tr|Q1HRA1|Q1HRA1_AEDAE
tr|Q0IEV9|Q0IEV9_AEDAE	tr|A0A0N8ES10|A0A0N8ES10_AEDAE		tr|Q1HQY1|Q1HQY1_AEDAE	tr|Q17GT5|Q17GT5_AEDAE	tr|Q17N60|Q17N60_AEDAE
tr|Q16YJ5|Q16YJ5_AEDAE	tr|Q178C5|Q178C5_AEDAE		tr|A0A0N8ES10|A0A0N8ES10_AEDAE	tr|Q2KQ98|Q2KQ98_AEDAE	tr|Q8T4S0|Q8T4S0_AEDAE
tr|A0A0N8ES10|A0A0N8ES10_AEDAE	tr|A0A1S4FUT2|A0A1S4FUT2_AEDAE		tr|Q178C5|Q178C5_AEDAE	tr|A0A1S4FM01|A0A1S4FM01_AEDAE	tr|Q1HRR9|Q1HRR9_AEDAE
tr|Q178C5|Q178C5_AEDAE	tr|Q16QW9|Q16QW9_AEDAE		tr|A0A1S4FUT2|A0A1S4FUT2_AEDAE	tr|A0A1S4EYS5|A0A1S4EYS5_AEDAE	tr|Q1HRL5|Q1HRL5_AEDAE
tr|Q1HRJ1|Q1HRJ1_AEDAE	tr|A0A0P6IV53|A0A0P6IV53_AEDAE		tr|Q16QW9|Q16QW9_AEDAE		tr|Q1HRP0|Q1HRP0_AEDAE
tr|Q1HRA1|Q1HRA1_AEDAE	tr|Q1HRA1|Q1HRA1_AEDAE		tr|A0A0P6IV53|A0A0P6IV53_AEDAE		tr|A0A1S4FHL2|A0A1S4FHL2_AEDAE
tr|Q17N60|Q17N60_AEDAE	tr|A0A1S4EY19|A0A1S4EY19_AEDAE		tr|Q1HRA1|Q1HRA1_AEDAE		tr|Q179J9|Q179J9_AEDAE
tr|A0A1S4EY19|A0A1S4EY19_AEDAE	tr|Q1HRL5|Q1HRL5_AEDAE		tr|A0A1S4EY19|A0A1S4EY19_AEDAE		tr|Q0IEP2|Q0IEP2_AEDAE
tr|Q8T4S0|Q8T4S0_AEDAE	tr|Q16XK1|Q16XK1_AEDAE		tr|A0A1S4G154|A0A1S4G154_AEDAE
tr|Q1HRL5|Q1HRL5_AEDAE	tr|A0A1S4FHL2|A0A1S4FHL2_AEDAE		tr|J9HHL7|J9HHL7_AEDAE
tr|Q1HRP0|Q1HRP0_AEDAE	tr|Q0IEP2|Q0IEP2_AEDAE		tr|Q1HRL5|Q1HRL5_AEDAE
tr|Q16XK1|Q16XK1_AEDAE	tr|Q17HW3|Q17HW3_AEDAE		tr|Q16XK1|Q16XK1_AEDAE
tr|Q1HQR0|Q1HQR0_AEDAE	tr|Q16UJ5|Q16UJ5_AEDAE		tr|A0A1S4FHL2|A0A1S4FHL2_AEDAE
tr|Q179J9|Q179J9_AEDAE	sp|Q9GN74|RL31_AEDAE		tr|Q0IEP2|Q0IEP2_AEDAE

## Sheet: Cellular_component_GO_proteins
protein-containing complex	cytoplasm	membrane	organelle	non-membrane-bounded organelle	intracellular membrane-bounded organelle	intracellular non-membrane-bounded organelle	membrane-bounded organelle
tr|Q16GA3|Q16GA3_AEDAE	tr|Q16GA3|Q16GA3_AEDAE	tr|Q1HQS3|Q1HQS3_AEDAE	tr|A0A1S4EVW3|A0A1S4EVW3_AEDAE	tr|Q1HQW0|Q1HQW0_AEDAE	tr|Q1HQW0|Q1HQW0_AEDAE	tr|Q1HQW0|Q1HQW0_AEDAE	tr|Q1HQW0|Q1HQW0_AEDAE
tr|Q9XYC8|Q9XYC8_AEDAE	tr|A0A1S4EVW3|A0A1S4EVW3_AEDAE	tr|Q9XYC8|Q9XYC8_AEDAE	tr|Q1HRI6|Q1HRI6_AEDAE	tr|Q1HRI6|Q1HRI6_AEDAE	tr|A0A1S4EVW3|A0A1S4EVW3_AEDAE	tr|Q1HRI6|Q1HRI6_AEDAE	tr|A0A1S4EVW3|A0A1S4EVW3_AEDAE
tr|Q1HQW0|Q1HQW0_AEDAE	tr|Q1HRU0|Q1HRU0_AEDAE	tr|Q171Z7|Q171Z7_AEDAE	tr|Q1HRU0|Q1HRU0_AEDAE	tr|Q95UR5|Q95UR5_AEDAE	tr|Q1HRU0|Q1HRU0_AEDAE	tr|Q95UR5|Q95UR5_AEDAE	tr|Q1HRU0|Q1HRU0_AEDAE
tr|Q17ES2|Q17ES2_AEDAE	tr|Q95UR5|Q95UR5_AEDAE	tr|Q1HRU0|Q1HRU0_AEDAE	tr|A0A1S4FN28|A0A1S4FN28_AEDAE	sp|Q9GN74|RL31_AEDAE	tr|A0A1S4FN28|A0A1S4FN28_AEDAE	sp|Q9GN74|RL31_AEDAE	tr|A0A1S4FN28|A0A1S4FN28_AEDAE
tr|Q1HQY2|Q1HQY2_AEDAE	tr|J9HXZ8|J9HXZ8_AEDAE	tr|Q16XN1|Q16XN1_AEDAE	tr|Q95UR5|Q95UR5_AEDAE	tr|Q17ES2|Q17ES2_AEDAE	tr|Q17ES2|Q17ES2_AEDAE	tr|Q17ES2|Q17ES2_AEDAE	tr|Q17ES2|Q17ES2_AEDAE
tr|Q1HRS9|Q1HRS9_AEDAE	tr|Q17G46|Q17G46_AEDAE	tr|Q1HQY2|Q1HQY2_AEDAE	tr|Q17ES2|Q17ES2_AEDAE	tr|Q1HRS9|Q1HRS9_AEDAE	tr|Q1HQY2|Q1HQY2_AEDAE	tr|Q1HRS9|Q1HRS9_AEDAE	tr|Q1HQY2|Q1HQY2_AEDAE
tr|Q1HRQ7|Q1HRQ7_AEDAE	tr|Q17LW8|Q17LW8_AEDAE	tr|Q1HRQ7|Q1HRQ7_AEDAE	tr|Q17G46|Q17G46_AEDAE	tr|Q1HRR8|Q1HRR8_AEDAE	tr|Q17J87|Q17J87_AEDAE	tr|Q1HRR8|Q1HRR8_AEDAE	tr|Q17J87|Q17J87_AEDAE
tr|Q1HRR8|Q1HRR8_AEDAE	tr|Q16IZ9|Q16IZ9_AEDAE	tr|Q16N54|Q16N54_AEDAE	tr|A0A1S4F9C7|A0A1S4F9C7_AEDAE	sp|Q1HR24|RS14_AEDAE	tr|Q17G46|Q17G46_AEDAE	sp|Q1HR24|RS14_AEDAE	tr|Q17G46|Q17G46_AEDAE
sp|Q1HR24|RS14_AEDAE	sp|Q1HR24|RS14_AEDAE	tr|Q17DS2|Q17DS2_AEDAE	tr|Q16IZ9|Q16IZ9_AEDAE	sp|Q1HQU2|RL5_AEDAE	tr|Q1HRR8|Q1HRR8_AEDAE	sp|Q1HQU2|RL5_AEDAE	tr|Q1HRR8|Q1HRR8_AEDAE
tr|Q17DS2|Q17DS2_AEDAE	tr|Q17DS2|Q17DS2_AEDAE	tr|Q179D2|Q179D2_AEDAE	sp|Q1HR24|RS14_AEDAE	tr|Q1HQE4|Q1HQE4_AEDAE	tr|A0A1S4F9C7|A0A1S4F9C7_AEDAE	tr|Q1HQE4|Q1HQE4_AEDAE	tr|A0A1S4F9C7|A0A1S4F9C7_AEDAE
tr|Q173T9|Q173T9_AEDAE	tr|Q17KK5|Q17KK5_AEDAE	tr|Q17CA9|Q17CA9_AEDAE	tr|Q17DS2|Q17DS2_AEDAE	tr|Q0PHP0|Q0PHP0_AEDAE	tr|Q16N54|Q16N54_AEDAE	tr|Q17J51|Q17J51_AEDAE	tr|Q16N54|Q16N54_AEDAE
tr|Q17KK5|Q17KK5_AEDAE	tr|A0A1S4EXN6|A0A1S4EXN6_AEDAE	tr|Q173V4|Q173V4_AEDAE	tr|Q173T9|Q173T9_AEDAE	tr|Q17J51|Q17J51_AEDAE	tr|Q16IZ9|Q16IZ9_AEDAE	tr|Q0PHP0|Q0PHP0_AEDAE	tr|Q16IZ9|Q16IZ9_AEDAE
tr|Q17CA9|Q17CA9_AEDAE	tr|Q17J51|Q17J51_AEDAE	tr|Q1HQE4|Q1HQE4_AEDAE	tr|Q17J51|Q17J51_AEDAE	sp|Q1HRT4|RL38_AEDAE	tr|Q17DS2|Q17DS2_AEDAE	sp|Q1HRT4|RL38_AEDAE	tr|Q17DS2|Q17DS2_AEDAE
tr|Q1HQE4|Q1HQE4_AEDAE	sp|Q1HRT4|RL38_AEDAE	tr|Q1HRM7|Q1HRM7_AEDAE	sp|Q1HRT4|RL38_AEDAE	tr|Q177P3|Q177P3_AEDAE	tr|Q173T9|Q173T9_AEDAE	tr|Q177P3|Q177P3_AEDAE	tr|Q16KQ6|Q16KQ6_AEDAE
sp|Q1HRT4|RL38_AEDAE	tr|Q177P3|Q177P3_AEDAE	tr|Q17N85|Q17N85_AEDAE	tr|Q177P3|Q177P3_AEDAE	tr|Q0IEV9|Q0IEV9_AEDAE	sp|Q1HQU2|RL5_AEDAE	tr|Q0IEV9|Q0IEV9_AEDAE	tr|Q173T9|Q173T9_AEDAE
tr|Q16YJ5|Q16YJ5_AEDAE	tr|A0A1S4FIY1|A0A1S4FIY1_AEDAE	tr|Q17LB2|Q17LB2_AEDAE	tr|A0A1S4FIY1|A0A1S4FIY1_AEDAE	tr|Q16YJ5|Q16YJ5_AEDAE	tr|Q1HQE4|Q1HQE4_AEDAE	tr|Q16YJ5|Q16YJ5_AEDAE	sp|Q1HQU2|RL5_AEDAE
tr|Q16SW9|Q16SW9_AEDAE	tr|Q16YJ5|Q16YJ5_AEDAE	tr|Q17MI2|Q17MI2_AEDAE	tr|Q16YJ5|Q16YJ5_AEDAE	tr|Q17GX8|Q17GX8_AEDAE	tr|Q1HRM7|Q1HRM7_AEDAE	tr|Q16SW9|Q16SW9_AEDAE	tr|Q17CA9|Q17CA9_AEDAE
tr|Q17PZ2|Q17PZ2_AEDAE	tr|Q17MI2|Q17MI2_AEDAE	tr|Q17AK1|Q17AK1_AEDAE	tr|A0A1S4EYS5|A0A1S4EYS5_AEDAE	tr|Q16SW9|Q16SW9_AEDAE	tr|A0A1S4FIY1|A0A1S4FIY1_AEDAE	tr|Q17GX8|Q17GX8_AEDAE	tr|Q1HQE4|Q1HQE4_AEDAE
tr|Q1HQY1|Q1HQY1_AEDAE	tr|A0A1S4EYS5|A0A1S4EYS5_AEDAE	tr|Q0IFR2|Q0IFR2_AEDAE	tr|Q17PZ2|Q17PZ2_AEDAE	tr|Q16WA1|Q16WA1_AEDAE	tr|Q17LB2|Q17LB2_AEDAE	tr|Q16WA1|Q16WA1_AEDAE	tr|Q1HRM7|Q1HRM7_AEDAE
tr|A0A0N8ES10|A0A0N8ES10_AEDAE	tr|Q17PZ2|Q17PZ2_AEDAE	tr|Q17PZ2|Q17PZ2_AEDAE	tr|Q1HQY1|Q1HQY1_AEDAE	tr|A0A1S4EYP3|A0A1S4EYP3_AEDAE	tr|A0A1S4EYS5|A0A1S4EYS5_AEDAE	tr|A0A1S4EYP3|A0A1S4EYP3_AEDAE	tr|A0A1S4FIY1|A0A1S4FIY1_AEDAE
tr|A0A1S4EYP3|A0A1S4EYP3_AEDAE	tr|Q1HQY1|Q1HQY1_AEDAE	tr|Q176D0|Q176D0_AEDAE	tr|Q1HR13|Q1HR13_AEDAE	tr|Q1HRJ1|Q1HRJ1_AEDAE	tr|Q16SW9|Q16SW9_AEDAE	tr|Q1HRJ1|Q1HRJ1_AEDAE	tr|Q17LB2|Q17LB2_AEDAE
tr|Q178C5|Q178C5_AEDAE	tr|Q1HR13|Q1HR13_AEDAE	tr|Q1HR13|Q1HR13_AEDAE	tr|A0A0N8ES10|A0A0N8ES10_AEDAE	tr|Q17N60|Q17N60_AEDAE	tr|Q16WA1|Q16WA1_AEDAE	tr|Q17N60|Q17N60_AEDAE	tr|A0A1S4EYS5|A0A1S4EYS5_AEDAE
tr|Q16QW9|Q16QW9_AEDAE	tr|A0A0N8ES10|A0A0N8ES10_AEDAE	tr|Q171X6|Q171X6_AEDAE	tr|Q0IFU5|Q0IFU5_AEDAE	tr|Q1HRA1|Q1HRA1_AEDAE	tr|Q17PZ2|Q17PZ2_AEDAE	tr|Q1HRA1|Q1HRA1_AEDAE	tr|Q16SW9|Q16SW9_AEDAE
tr|A0A0P6IV53|A0A0P6IV53_AEDAE	tr|A0A1S4FUT2|A0A1S4FUT2_AEDAE	tr|A0A1S4EYP3|A0A1S4EYP3_AEDAE	tr|Q16QW9|Q16QW9_AEDAE	tr|A0A1S4EZS3|A0A1S4EZS3_AEDAE	tr|Q16KR4|Q16KR4_AEDAE	tr|A0A1S4EZS3|A0A1S4EZS3_AEDAE	tr|Q16WA1|Q16WA1_AEDAE
tr|Q17N60|Q17N60_AEDAE	tr|Q1HRA1|Q1HRA1_AEDAE	tr|A0A1S4FXJ6|A0A1S4FXJ6_AEDAE	tr|A0A0P6IV53|A0A0P6IV53_AEDAE	tr|Q1HRN5|Q1HRN5_AEDAE	tr|Q1HQY1|Q1HQY1_AEDAE	tr|Q1HRN5|Q1HRN5_AEDAE	tr|Q17PZ2|Q17PZ2_AEDAE
tr|Q1HRA1|Q1HRA1_AEDAE	tr|J9HHL7|J9HHL7_AEDAE	tr|Q16JI4|Q16JI4_AEDAE	tr|Q1HRA1|Q1HRA1_AEDAE	tr|Q1HRL5|Q1HRL5_AEDAE	tr|Q1HR13|Q1HR13_AEDAE	tr|Q1HRL5|Q1HRL5_AEDAE	tr|Q16KR4|Q16KR4_AEDAE
tr|Q1HRN5|Q1HRN5_AEDAE	tr|Q1HRL5|Q1HRL5_AEDAE	tr|Q1HRA1|Q1HRA1_AEDAE	tr|A0A1S4EZS3|A0A1S4EZS3_AEDAE	tr|Q1HRP0|Q1HRP0_AEDAE	tr|A0A0N8ES10|A0A0N8ES10_AEDAE	tr|Q1HRP0|Q1HRP0_AEDAE	tr|Q1HQY1|Q1HQY1_AEDAE
tr|Q1HRL5|Q1HRL5_AEDAE	tr|Q16XK1|Q16XK1_AEDAE	tr|A0A0P6IX28|A0A0P6IX28_AEDAE	tr|Q1HRL5|Q1HRL5_AEDAE	tr|J9HZV6|J9HZV6_AEDAE	tr|Q0IFU5|Q0IFU5_AEDAE	tr|J9HZV6|J9HZV6_AEDAE	tr|Q1HR13|Q1HR13_AEDAE
tr|Q1HRP0|Q1HRP0_AEDAE	tr|A0A1S4FHL2|A0A1S4FHL2_AEDAE	tr|Q16HX6|Q16HX6_AEDAE	sp|Q1HR36|1433Z_AEDAE	tr|Q1HR85|Q1HR85_AEDAE	tr|Q16JI4|Q16JI4_AEDAE	tr|Q1HR85|Q1HR85_AEDAE	tr|A0A0N8ES10|A0A0N8ES10_AEDAE
tr|Q16FA6|Q16FA6_AEDAE	sp|Q1HR36|1433Z_AEDAE	tr|Q16FA6|Q16FA6_AEDAE	tr|Q1HQW0|Q1HQW0_AEDAE	tr|Q179J9|Q179J9_AEDAE	tr|Q16QW9|Q16QW9_AEDAE	tr|Q179J9|Q179J9_AEDAE	tr|Q0IFU5|Q0IFU5_AEDAE
tr|Q179J9|Q179J9_AEDAE	tr|Q16U15|Q16U15_AEDAE	tr|Q1HQT2|Q1HQT2_AEDAE	sp|Q9GN74|RL31_AEDAE		tr|A0A0P6IV53|A0A0P6IV53_AEDAE		tr|Q16JI4|Q16JI4_AEDAE
	tr|Q17HW3|Q17HW3_AEDAE	tr|Q179J9|Q179J9_AEDAE	tr|Q1HQY2|Q1HQY2_AEDAE		tr|A0A1S4F2V5|A0A1S4F2V5_AEDAE		tr|Q16QW9|Q16QW9_AEDAE
	tr|A0A1S4EXN8|A0A1S4EXN8_AEDAE	tr|Q1HQR0|Q1HQR0_AEDAE	tr|Q17J87|Q17J87_AEDAE		tr|Q1HRA1|Q1HRA1_AEDAE		tr|A0A0P6IV53|A0A0P6IV53_AEDAE
	tr|Q1HQY2|Q1HQY2_AEDAE		tr|Q1HRS9|Q1HRS9_AEDAE		tr|Q1HRN5|Q1HRN5_AEDAE		tr|A0A1S4F2V5|A0A1S4F2V5_AEDAE
	tr|Q1HRR8|Q1HRR8_AEDAE		tr|Q1HRR8|Q1HRR8_AEDAE		tr|Q16WW9|Q16WW9_AEDAE		tr|Q1HRA1|Q1HRA1_AEDAE
	tr|Q16N54|Q16N54_AEDAE		tr|Q16N54|Q16N54_AEDAE		tr|J9HZV6|J9HZV6_AEDAE		tr|Q1HRN5|Q1HRN5_AEDAE
	tr|Q16KQ6|Q16KQ6_AEDAE		tr|Q16KQ6|Q16KQ6_AEDAE		sp|Q1HR36|1433Z_AEDAE		tr|Q16WW9|Q16WW9_AEDAE
	sp|Q1HQU2|RL5_AEDAE		sp|Q1HQU2|RL5_AEDAE		tr|Q179J9|Q179J9_AEDAE		tr|J9HZV6|J9HZV6_AEDAE
	tr|Q17CA9|Q17CA9_AEDAE		tr|Q17CA9|Q17CA9_AEDAE		tr|Q17GT5|Q17GT5_AEDAE		sp|Q1HR36|1433Z_AEDAE
	tr|Q1HQE4|Q1HQE4_AEDAE		tr|Q1HQE4|Q1HQE4_AEDAE				tr|Q179J9|Q179J9_AEDAE
	tr|Q1HRM7|Q1HRM7_AEDAE		tr|Q1HRM7|Q1HRM7_AEDAE				tr|Q17GT5|Q17GT5_AEDAE
	tr|Q0PHP0|Q0PHP0_AEDAE		tr|Q0PHP0|Q0PHP0_AEDAE
	tr|Q16SW9|Q16SW9_AEDAE		tr|Q0IEV9|Q0IEV9_AEDAE
	tr|Q17GX8|Q17GX8_AEDAE		tr|Q17LB2|Q17LB2_AEDAE
	tr|Q16WA1|Q16WA1_AEDAE		tr|Q16SW9|Q16SW9_AEDAE
	tr|Q16KR4|Q16KR4_AEDAE		tr|Q17GX8|Q17GX8_AEDAE
	tr|A0A1S4EYP3|A0A1S4EYP3_AEDAE		tr|Q16WA1|Q16WA1_AEDAE
	tr|Q16JI4|Q16JI4_AEDAE		tr|Q16KR4|Q16KR4_AEDAE
	tr|A0A1S4F2V5|A0A1S4F2V5_AEDAE		tr|A0A1S4EYP3|A0A1S4EYP3_AEDAE
	tr|Q17N60|Q17N60_AEDAE		tr|Q16JI4|Q16JI4_AEDAE
	tr|Q1HRN5|Q1HRN5_AEDAE		tr|Q1HRJ1|Q1HRJ1_AEDAE
	tr|Q16WW9|Q16WW9_AEDAE		tr|A0A1S4F2V5|A0A1S4F2V5_AEDAE
	tr|Q1HRP0|Q1HRP0_AEDAE		tr|Q17N60|Q17N60_AEDAE
	tr|Q174C6|Q174C6_AEDAE		tr|Q1HRN5|Q1HRN5_AEDAE
	tr|Q174V0|Q174V0_AEDAE		tr|Q1HRP0|Q1HRP0_AEDAE
	tr|Q16FA6|Q16FA6_AEDAE		tr|Q16WW9|Q16WW9_AEDAE
	tr|Q16NR0|Q16NR0_AEDAE		tr|J9HZV6|J9HZV6_AEDAE
	tr|Q179J9|Q179J9_AEDAE		tr|Q1HR85|Q1HR85_AEDAE
	tr|Q1HQR0|Q1HQR0_AEDAE		tr|Q179J9|Q179J9_AEDAE
	tr|Q17GT5|Q17GT5_AEDAE		tr|Q17GT5|Q17GT5_AEDAE
